# Supplementary material for: Complete Dosage Compensation and Sex-Biased Gene Expression in the Moth Manduca sexta
Source: Genome Biol Evol. 2014 Feb 19;6(3):526–37. doi: 10.1093/gbe/evu035 (PMC3971586; doi:10.1093/gbe/evu035)
Supplement: Supplementary Data [file supp_evu035_Table_S3_Mapping_statistics_for_down-sampled_data.xlsx]

## Sheet: Sheet1
Sample ID	Reads processed	Reads with at least one alignment	Reads that failed to align
Female_head_1	13000000	11839137 (91.07%)	1154629 (8.88%)
Female_head_2	13000000	11921360 (91.70%)	1076885 (8.28%)
Female_head_3	13000000	11862899 (91.25%)	1133345 (8.72%)
Female_head_4	13000000	11841883 (91.09%)	1152640 (8.87%)
Male_head_1	13000000	11954711 (91.96%)	1038434 (7.99%)
Male_head_2	13000000	11906065 (91.59%)	1087359 (8.36%)
Male_head_3	13000000	11887702 (91.44%)	1106543 (8.51%)
Male_head_4	13000000	11879968 (91.38%)	1110820 (8.54%)
