# Supplementary material for: Complete Dosage Compensation and Sex-Biased Gene Expression in the Moth Manduca sexta
Source: Genome Biol Evol. 2014 Feb 19;6(3):526–37. doi: 10.1093/gbe/evu035 (PMC3971586; doi:10.1093/gbe/evu035)
Supplement: Supplementary Data [file supp_evu035_Table_S4_Full_GOrilla_enrichment_results_table.xlsx]

## Sheet: GOPROCESS-2.xls
GO Term	Description	P-value	FDR q-value	Enrichment	N	B	n	b	Genes
GO:0009987	cellular process	4.6e-09	2.46e-05	1.4	11385	6054	173	129	[GstE12 - glutathione s transferase e12, rdgB - retinal degeneration b, CG9588 - cg9588 gene product from transcript cg9588-ra, CtsB1 - cathepsin b1, trpl - trp-like, CdsA - cdp diglyceride synthetase, CG4593 - cg4593 gene product from transcript cg4593-ra, JhI-1 - juvenile hormone-inducible protein 1, CG17896 - cg17896 gene product from transcript cg17896-rb, NaCP60E - na channel protein 60e, CG…
GO:0051239	regulation of multicellular organismal process	6.46e-09	1.73e-05	3.48	11385	529	173	28	[S6kII - ribosomal protein s6 kinase ii, Syt1 - synaptotagmin 1, pburs - partner of burs, cac - cacophony, norpA - no receptor potential a, oc - ocelliless, dlg1 - discs large 1, Drip - cg9023 gene product from transcript cg9023-rf, eag - ether a go-go, gish - gilgamesh, Rdl - resistant to dieldrin, cpo - couch potato, shot - short stop, stj - straightjacket, CadN - cadherin-n, sdk - sidekick, Sy…
GO:0007602	phototransduction	8.09e-09	1.44e-05	14.45	11385	41	173	9	[inaD - inactivation no afterpotential d, rdgA - retinal degeneration a, rdgB - retinal degeneration b, norpA - no receptor potential a, cac - cacophony, ninaC - neither inactivation nor afterpotential c, trpl - trp-like, CdsA - cdp diglyceride synthetase, Calx - na/ca-exchange protein]
GO:0044763	single-organism cellular process	9.91e-09	1.33e-05	1.59	11385	4110	173	99	[CG9588 - cg9588 gene product from transcript cg9588-ra, rdgB - retinal degeneration b, CtsB1 - cathepsin b1, trpl - trp-like, CdsA - cdp diglyceride synthetase, CG4593 - cg4593 gene product from transcript cg4593-ra, JhI-1 - juvenile hormone-inducible protein 1, NaCP60E - na channel protein 60e, CG9657 - cg9657 gene product from transcript cg9657-ra, poe - purity of essence, Caps - calcium activ…
GO:0050896	response to stimulus	2.06e-08	2.2e-05	1.97	11385	2067	173	62	[S6kII - ribosomal protein s6 kinase ii, Syt1 - synaptotagmin 1, pburs - partner of burs, rdgB - retinal degeneration b, CG9588 - cg9588 gene product from transcript cg9588-ra, HLH106 - helix loop helix protein 106, cac - cacophony, oc - ocelliless, trpl - trp-like, Dhc64C - dynein heavy chain 64c, CdsA - cdp diglyceride synthetase, smi35A - smell impaired 35a, Rdl - resistant to dieldrin, Diedel…
GO:0009583	detection of light stimulus	2.38e-08	2.13e-05	12.88	11385	46	173	9	[inaD - inactivation no afterpotential d, rdgA - retinal degeneration a, rdgB - retinal degeneration b, norpA - no receptor potential a, cac - cacophony, ninaC - neither inactivation nor afterpotential c, trpl - trp-like, CdsA - cdp diglyceride synthetase, Calx - na/ca-exchange protein]
GO:0007267	cell-cell signaling	3.84e-08	2.93e-05	4.3	11385	306	173	20	[dp - dumpy, CG33203 - cg33203 gene product from transcript cg33203-re, Syt1 - synaptotagmin 1, tutl - turtle, cac - cacophony, CG12818 - cg12818 gene product from transcript cg12818-ra, dlg1 - discs large 1, Su(H) - suppressor of hairless, para - paralytic, JhI-1 - juvenile hormone-inducible protein 1, kn - knot, cpo - couch potato, CG43729 - cg43729 gene product from transcript cg43729-rh, alph…
GO:0044700	single organism signaling	4.51e-08	3.02e-05	4.26	11385	309	173	20	[dp - dumpy, CG33203 - cg33203 gene product from transcript cg33203-re, Syt1 - synaptotagmin 1, tutl - turtle, cac - cacophony, CG12818 - cg12818 gene product from transcript cg12818-ra, dlg1 - discs large 1, Su(H) - suppressor of hairless, para - paralytic, JhI-1 - juvenile hormone-inducible protein 1, kn - knot, cpo - couch potato, CG43729 - cg43729 gene product from transcript cg43729-rh, alph…
GO:0023052	signaling	4.51e-08	2.68e-05	4.26	11385	309	173	20	[dp - dumpy, CG33203 - cg33203 gene product from transcript cg33203-re, Syt1 - synaptotagmin 1, tutl - turtle, cac - cacophony, CG12818 - cg12818 gene product from transcript cg12818-ra, dlg1 - discs large 1, Su(H) - suppressor of hairless, para - paralytic, JhI-1 - juvenile hormone-inducible protein 1, kn - knot, cpo - couch potato, CG43729 - cg43729 gene product from transcript cg43729-rh, alph…
GO:2000026	regulation of multicellular organismal development	6.45e-08	3.46e-05	3.98	11385	347	173	21	[S6kII - ribosomal protein s6 kinase ii, Syt1 - synaptotagmin 1, sdk - sidekick, pburs - partner of burs, Syn2 - syntrophin-like 2, tutl - turtle, cac - cacophony, norpA - no receptor potential a, stan - starry night, oc - ocelliless, dlg1 - discs large 1, lbe - ladybird early, Su(H) - suppressor of hairless, gish - gilgamesh, kn - knot, RhoGAPp190 - cg32555 gene product from transcript cg32555-r…
GO:0009582	detection of abiotic stimulus	7.36e-08	3.59e-05	11.39	11385	52	173	9	[inaD - inactivation no afterpotential d, rdgA - retinal degeneration a, rdgB - retinal degeneration b, norpA - no receptor potential a, cac - cacophony, ninaC - neither inactivation nor afterpotential c, trpl - trp-like, CdsA - cdp diglyceride synthetase, Calx - na/ca-exchange protein]
GO:0044708	single-organism behavior	8.24e-08	3.68e-05	3.93	11385	352	173	21	[S6kII - ribosomal protein s6 kinase ii, Syt1 - synaptotagmin 1, tutl - turtle, cac - cacophony, norpA - no receptor potential a, oc - ocelliless, dlg1 - discs large 1, Su(H) - suppressor of hairless, para - paralytic, unc-104 - cg8566 gene product from transcript cg8566-rh, smi35A - smell impaired 35a, dysc - dyschronic, eag - ether a go-go, gish - gilgamesh, Poxn - pox neuro, t - tan, cpo - cou…
GO:0007610	behavior	9.8e-08	4.04e-05	3.46	11385	456	173	24	[S6kII - ribosomal protein s6 kinase ii, Syt1 - synaptotagmin 1, tutl - turtle, cac - cacophony, SF1 - splicing factor 1, norpA - no receptor potential a, oc - ocelliless, dlg1 - discs large 1, Su(H) - suppressor of hairless, para - paralytic, unc-104 - cg8566 gene product from transcript cg8566-rh, smi35A - smell impaired 35a, eag - ether a go-go, dysc - dyschronic, Poxn - pox neuro, t - tan, gi…
GO:0007154	cell communication	1.05e-07	4e-05	3.87	11385	357	173	21	[dp - dumpy, CG33203 - cg33203 gene product from transcript cg33203-re, Syt1 - synaptotagmin 1, tutl - turtle, cac - cacophony, CG12818 - cg12818 gene product from transcript cg12818-ra, dlg1 - discs large 1, Su(H) - suppressor of hairless, para - paralytic, JhI-1 - juvenile hormone-inducible protein 1, kn - knot, cpo - couch potato, CG43729 - cg43729 gene product from transcript cg43729-rh, alph…
GO:0045595	regulation of cell differentiation	1.08e-07	3.87e-05	4.24	11385	295	173	19	[S6kII - ribosomal protein s6 kinase ii, Syt1 - synaptotagmin 1, sdk - sidekick, Syn2 - syntrophin-like 2, tutl - turtle, cac - cacophony, norpA - no receptor potential a, oc - ocelliless, stan - starry night, dlg1 - discs large 1, lbe - ladybird early, Su(H) - suppressor of hairless, gish - gilgamesh, kn - knot, RhoGAPp190 - cg32555 gene product from transcript cg32555-rg, shot - short stop, Cad…
GO:0050789	regulation of biological process	1.21e-07	4.05e-05	1.74	11385	2757	173	73	[tou - toutatis, S6kII - ribosomal protein s6 kinase ii, Syt1 - synaptotagmin 1, pburs - partner of burs, rdgB - retinal degeneration b, HLH106 - helix loop helix protein 106, CtsB1 - cathepsin b1, cac - cacophony, bchs - blue cheese, oc - ocelliless, trpl - trp-like, CdsA - cdp diglyceride synthetase, Dhc64C - dynein heavy chain 64c, Drip - cg9023 gene product from transcript cg9023-rf, JhI-1 - …
GO:0065007	biological regulation	1.54e-07	4.84e-05	1.69	11385	2997	173	77	[tou - toutatis, S6kII - ribosomal protein s6 kinase ii, Syt1 - synaptotagmin 1, pburs - partner of burs, rdgB - retinal degeneration b, HLH106 - helix loop helix protein 106, CtsB1 - cathepsin b1, cac - cacophony, bchs - blue cheese, oc - ocelliless, trpl - trp-like, CdsA - cdp diglyceride synthetase, Dhc64C - dynein heavy chain 64c, Drip - cg9023 gene product from transcript cg9023-rf, JhI-1 - …
GO:0009581	detection of external stimulus	1.69e-07	5.02e-05	10.39	11385	57	173	9	[inaD - inactivation no afterpotential d, rdgA - retinal degeneration a, rdgB - retinal degeneration b, norpA - no receptor potential a, cac - cacophony, ninaC - neither inactivation nor afterpotential c, trpl - trp-like, CdsA - cdp diglyceride synthetase, Calx - na/ca-exchange protein]
GO:0050794	regulation of cellular process	1.96e-07	5.52e-05	1.77	11385	2568	173	69	[tou - toutatis, S6kII - ribosomal protein s6 kinase ii, Syt1 - synaptotagmin 1, pburs - partner of burs, rdgB - retinal degeneration b, HLH106 - helix loop helix protein 106, cac - cacophony, oc - ocelliless, bchs - blue cheese, trpl - trp-like, CdsA - cdp diglyceride synthetase, Dhc64C - dynein heavy chain 64c, JhI-1 - juvenile hormone-inducible protein 1, Rdl - resistant to dieldrin, Diedel - …
GO:0044699	single-organism process	2.53e-07	6.78e-05	1.41	11385	5257	173	113	[rdgB - retinal degeneration b, CG9588 - cg9588 gene product from transcript cg9588-ra, CtsB1 - cathepsin b1, trpl - trp-like, CdsA - cdp diglyceride synthetase, CG4593 - cg4593 gene product from transcript cg4593-ra, JhI-1 - juvenile hormone-inducible protein 1, Rdl - resistant to dieldrin, NaCP60E - na channel protein 60e, CG9657 - cg9657 gene product from transcript cg9657-ra, poe - purity of …
GO:0060284	regulation of cell development	3.46e-07	8.83e-05	4.64	11385	227	173	16	[S6kII - ribosomal protein s6 kinase ii, Syt1 - synaptotagmin 1, sdk - sidekick, tutl - turtle, Syn2 - syntrophin-like 2, norpA - no receptor potential a, cac - cacophony, oc - ocelliless, stan - starry night, dlg1 - discs large 1, lbe - ladybird early, gish - gilgamesh, RhoGAPp190 - cg32555 gene product from transcript cg32555-rg, shot - short stop, CadN - cadherin-n, stj - straightjacket]
GO:0050793	regulation of developmental process	6.15e-07	0.00015	3.13	11385	504	173	24	[S6kII - ribosomal protein s6 kinase ii, Syt1 - synaptotagmin 1, sdk - sidekick, pburs - partner of burs, Syn2 - syntrophin-like 2, tutl - turtle, cac - cacophony, norpA - no receptor potential a, oc - ocelliless, stan - starry night, dlg1 - discs large 1, Rya-r44F - ryanodine receptor 44f, lbe - ladybird early, Su(H) - suppressor of hairless, gish - gilgamesh, kn - knot, cpo - couch potato, RhoG…
GO:0022400	regulation of rhodopsin mediated signaling pathway	1.37e-06	0.000319	23.5	11385	14	173	5	[inaD - inactivation no afterpotential d, rdgA - retinal degeneration a, rdgB - retinal degeneration b, norpA - no receptor potential a, ninaC - neither inactivation nor afterpotential c]
GO:0016059	deactivation of rhodopsin mediated signaling	1.37e-06	0.000306	23.5	11385	14	173	5	[inaD - inactivation no afterpotential d, rdgA - retinal degeneration a, rdgB - retinal degeneration b, norpA - no receptor potential a, ninaC - neither inactivation nor afterpotential c]
GO:0023051	regulation of signaling	2.24e-06	0.000479	3	11385	504	173	23	[inaD - inactivation no afterpotential d, S6kII - ribosomal protein s6 kinase ii, Syt1 - synaptotagmin 1, hipk - homeodomain interacting protein kinase, rdgB - retinal degeneration b, cac - cacophony, Apc2 - adenomatous polyposis coli tumor suppressor homolog 2, norpA - no receptor potential a, stan - starry night, cpx - complexin, kn - knot, Rdl - resistant to dieldrin, Diedel - cg11501 gene pro…
GO:0010646	regulation of cell communication	2.47e-06	0.000509	2.99	11385	507	173	23	[inaD - inactivation no afterpotential d, S6kII - ribosomal protein s6 kinase ii, Syt1 - synaptotagmin 1, hipk - homeodomain interacting protein kinase, rdgB - retinal degeneration b, cac - cacophony, Apc2 - adenomatous polyposis coli tumor suppressor homolog 2, norpA - no receptor potential a, stan - starry night, cpx - complexin, kn - knot, Rdl - resistant to dieldrin, Diedel - cg11501 gene pro…
GO:0071482	cellular response to light stimulus	2.56e-06	0.000509	14.62	11385	27	173	6	[inaD - inactivation no afterpotential d, rdgA - retinal degeneration a, rdgB - retinal degeneration b, norpA - no receptor potential a, ninaC - neither inactivation nor afterpotential c, CdsA - cdp diglyceride synthetase]
GO:0051656	establishment of organelle localization	2.78e-06	0.000532	5.84	11385	124	173	11	[unc-104 - cg8566 gene product from transcript cg8566-rh, Khc-73 - kinesin-73, Syt1 - synaptotagmin 1, Apc2 - adenomatous polyposis coli tumor suppressor homolog 2, stj - straightjacket, cpx - complexin, dlg1 - discs large 1, Caps - calcium activated protein for secretion, lqf - liquid facets, Dhc64C - dynein heavy chain 64c, msn - misshapen]
GO:0032101	regulation of response to external stimulus	3.22e-06	0.000595	14.1	11385	28	173	6	[inaD - inactivation no afterpotential d, rdgA - retinal degeneration a, rdgB - retinal degeneration b, norpA - no receptor potential a, CadN - cadherin-n, ninaC - neither inactivation nor afterpotential c]
GO:0071478	cellular response to radiation	4.01e-06	0.000716	13.62	11385	29	173	6	[inaD - inactivation no afterpotential d, rdgA - retinal degeneration a, rdgB - retinal degeneration b, norpA - no receptor potential a, ninaC - neither inactivation nor afterpotential c, CdsA - cdp diglyceride synthetase]
GO:0007626	locomotory behavior	4.09e-06	0.000707	5.61	11385	129	173	11	[eag - ether a go-go, dysc - dyschronic, unc-104 - cg8566 gene product from transcript cg8566-rh, t - tan, S6kII - ribosomal protein s6 kinase ii, Syt1 - synaptotagmin 1, tutl - turtle, cac - cacophony, norpA - no receptor potential a, oc - ocelliless, dlg1 - discs large 1]
GO:0051960	regulation of nervous system development	4.71e-06	0.000789	4.62	11385	185	173	13	[S6kII - ribosomal protein s6 kinase ii, sdk - sidekick, Syn2 - syntrophin-like 2, tutl - turtle, cac - cacophony, stan - starry night, oc - ocelliless, dlg1 - discs large 1, lbe - ladybird early, RhoGAPp190 - cg32555 gene product from transcript cg32555-rg, shot - short stop, stj - straightjacket, CadN - cadherin-n]
GO:0016056	rhodopsin mediated signaling pathway	6.11e-06	0.000992	29.25	11385	9	173	4	[rdgA - retinal degeneration a, rdgB - retinal degeneration b, norpA - no receptor potential a, CdsA - cdp diglyceride synthetase]
GO:0009605	response to external stimulus	6.39e-06	0.00101	4.19	11385	220	173	14	[inaD - inactivation no afterpotential d, beat-IIIc - cg15138 gene product from transcript cg15138-ra, hipk - homeodomain interacting protein kinase, rdgB - retinal degeneration b, norpA - no receptor potential a, cac - cacophony, dlg1 - discs large 1, trpl - trp-like, CdsA - cdp diglyceride synthetase, para - paralytic, Rdl - resistant to dieldrin, rdgA - retinal degeneration a, ninaC - neither …
GO:0009416	response to light stimulus	6.4e-06	0.00098	5.98	11385	110	173	10	[inaD - inactivation no afterpotential d, rdgA - retinal degeneration a, rdgB - retinal degeneration b, cac - cacophony, norpA - no receptor potential a, dlg1 - discs large 1, ninaC - neither inactivation nor afterpotential c, trpl - trp-like, CdsA - cdp diglyceride synthetase, Calx - na/ca-exchange protein]
GO:0045664	regulation of neuron differentiation	1.13e-05	0.00168	6.37	11385	93	173	9	[S6kII - ribosomal protein s6 kinase ii, RhoGAPp190 - cg32555 gene product from transcript cg32555-rg, sdk - sidekick, tutl - turtle, shot - short stop, stan - starry night, CadN - cadherin-n, oc - ocelliless, lbe - ladybird early]
GO:0071214	cellular response to abiotic stimulus	1.27e-05	0.00184	11.28	11385	35	173	6	[inaD - inactivation no afterpotential d, rdgA - retinal degeneration a, rdgB - retinal degeneration b, norpA - no receptor potential a, ninaC - neither inactivation nor afterpotential c, CdsA - cdp diglyceride synthetase]
GO:0048856	anatomical structure development	1.49e-05	0.0021	2.11	11385	1091	173	35	[tou - toutatis, dp - dumpy, oc - ocelliless, bchs - blue cheese, ppl - pumpless, dlg1 - discs large 1, Bruce - cg6303 gene product from transcript cg6303-rd, Dhc64C - dynein heavy chain 64c, B - bar, Poxn - pox neuro, cpo - couch potato, shot - short stop, siz - schizo, poe - purity of essence, CadN - cadherin-n, trr - trithorax-related, kst - karst, hipk - homeodomain interacting protein kinase…
GO:0009314	response to radiation	2.29e-05	0.00314	5.18	11385	127	173	10	[inaD - inactivation no afterpotential d, rdgA - retinal degeneration a, rdgB - retinal degeneration b, cac - cacophony, norpA - no receptor potential a, dlg1 - discs large 1, ninaC - neither inactivation nor afterpotential c, trpl - trp-like, CdsA - cdp diglyceride synthetase, Calx - na/ca-exchange protein]
GO:0022603	regulation of anatomical structure morphogenesis	4.82e-05	0.00645	3.72	11385	230	173	13	[S6kII - ribosomal protein s6 kinase ii, pburs - partner of burs, tutl - turtle, norpA - no receptor potential a, oc - ocelliless, stan - starry night, Su(H) - suppressor of hairless, gish - gilgamesh, RhoGAPp190 - cg32555 gene product from transcript cg32555-rg, alpha-Spec - alpha spectrin, shot - short stop, CadN - cadherin-n, msn - misshapen]
GO:0007268	synaptic transmission	5.09e-05	0.00665	6.05	11385	87	173	8	[cpo - couch potato, Syt1 - synaptotagmin 1, alpha-Spec - alpha spectrin, cac - cacophony, stj - straightjacket, dlg1 - discs large 1, Caps - calcium activated protein for secretion, para - paralytic]
GO:1901606	alpha-amino acid catabolic process	5.66e-05	0.00722	11.75	11385	28	173	5	[CG8745 - cg8745 gene product from transcript cg8745-ra, CG3626 - cg3626 gene product from transcript cg3626-ra, ppl - pumpless, v - vermilion, CG6385 - cg6385 gene product from transcript cg6385-ra]
GO:0009628	response to abiotic stimulus	6.05e-05	0.00753	3.25	11385	304	173	15	[inaD - inactivation no afterpotential d, hipk - homeodomain interacting protein kinase, rdgB - retinal degeneration b, cac - cacophony, norpA - no receptor potential a, fau - cg6544 gene product from transcript cg6544-rg, dlg1 - discs large 1, trpl - trp-like, CdsA - cdp diglyceride synthetase, para - paralytic, Poxn - pox neuro, Rdl - resistant to dieldrin, rdgA - retinal degeneration a, ninaC …
GO:0009063	cellular amino acid catabolic process	6.76e-05	0.00822	11.35	11385	29	173	5	[CG8745 - cg8745 gene product from transcript cg8745-ra, CG3626 - cg3626 gene product from transcript cg3626-ra, ppl - pumpless, v - vermilion, CG6385 - cg6385 gene product from transcript cg6385-ra]
GO:0048583	regulation of response to stimulus	7.01e-05	0.00834	2.49	11385	582	173	22	[inaD - inactivation no afterpotential d, S6kII - ribosomal protein s6 kinase ii, hipk - homeodomain interacting protein kinase, rdgB - retinal degeneration b, Apc2 - adenomatous polyposis coli tumor suppressor homolog 2, norpA - no receptor potential a, stan - starry night, Drip - cg9023 gene product from transcript cg9023-rf, kn - knot, Rdl - resistant to dieldrin, Diedel - cg11501 gene product…
GO:0048522	positive regulation of cellular process	7.14e-05	0.00832	2.36	11385	668	173	24	[tou - toutatis, hipk - homeodomain interacting protein kinase, HLH106 - helix loop helix protein 106, cac - cacophony, Apc2 - adenomatous polyposis coli tumor suppressor homolog 2, oc - ocelliless, stan - starry night, dlg1 - discs large 1, Dhc64C - dynein heavy chain 64c, onecut - cg1922 gene product from transcript cg1922-rb, Su(H) - suppressor of hairless, HLH54F - cg5005 gene product from tr…
GO:0008277	regulation of G-protein coupled receptor protein signaling pathway	8.01e-05	0.00913	10.97	11385	30	173	5	[inaD - inactivation no afterpotential d, rdgA - retinal degeneration a, rdgB - retinal degeneration b, norpA - no receptor potential a, ninaC - neither inactivation nor afterpotential c]
GO:0032879	regulation of localization	8.53e-05	0.00951	3.76	11385	210	173	12	[dysc - dyschronic, gish - gilgamesh, S6kII - ribosomal protein s6 kinase ii, Syt1 - synaptotagmin 1, cac - cacophony, norpA - no receptor potential a, CadN - cadherin-n, cpx - complexin, Dhc64C - dynein heavy chain 64c, CdsA - cdp diglyceride synthetase, slik - sterile20-like kinase, gw - gawky]
GO:0050767	regulation of neurogenesis	9.83e-05	0.0107	4.85	11385	122	173	9	[S6kII - ribosomal protein s6 kinase ii, RhoGAPp190 - cg32555 gene product from transcript cg32555-rg, sdk - sidekick, tutl - turtle, shot - short stop, CadN - cadherin-n, oc - ocelliless, stan - starry night, lbe - ladybird early]
GO:0009069	serine family amino acid metabolic process	0.000105	0.0112	15.48	11385	17	173	4	[CG5493 - cg5493 gene product from transcript cg5493-rb, CG3626 - cg3626 gene product from transcript cg3626-ra, ppl - pumpless, CG6385 - cg6385 gene product from transcript cg6385-ra]
GO:0044707	single-multicellular organism process	0.000106	0.0111	1.88	11385	1298	173	37	[inaD - inactivation no afterpotential d, S6kII - ribosomal protein s6 kinase ii, dp - dumpy, Syt1 - synaptotagmin 1, rdgB - retinal degeneration b, pburs - partner of burs, norpA - no receptor potential a, cac - cacophony, oc - ocelliless, bchs - blue cheese, trpl - trp-like, CdsA - cdp diglyceride synthetase, Drip - cg9023 gene product from transcript cg9023-rf, eag - ether a go-go, B - bar, gi…
GO:0048518	positive regulation of biological process	0.000115	0.0118	2.24	11385	733	173	25	[tou - toutatis, HLH106 - helix loop helix protein 106, cac - cacophony, oc - ocelliless, dlg1 - discs large 1, Dhc64C - dynein heavy chain 64c, onecut - cg1922 gene product from transcript cg1922-rb, B - bar, dysc - dyschronic, shot - short stop, trr - trithorax-related, rab3-GEF - cg5627 gene product from transcript cg5627-rh, slik - sterile20-like kinase, hipk - homeodomain interacting protein…
GO:0051128	regulation of cellular component organization	0.000115	0.0116	2.62	11385	477	173	19	[Syt1 - synaptotagmin 1, Syn2 - syntrophin-like 2, tutl - turtle, cac - cacophony, stan - starry night, bchs - blue cheese, dlg1 - discs large 1, Dhc64C - dynein heavy chain 64c, JhI-1 - juvenile hormone-inducible protein 1, gish - gilgamesh, RhoGAPp190 - cg32555 gene product from transcript cg32555-rg, alpha-Spec - alpha spectrin, pUf68 - poly u binding factor 68kd, shot - short stop, stj - stra…
GO:0010769	regulation of cell morphogenesis involved in differentiation	0.000143	0.0142	7.45	11385	53	173	6	[gish - gilgamesh, RhoGAPp190 - cg32555 gene product from transcript cg32555-rg, tutl - turtle, shot - short stop, stan - starry night, CadN - cadherin-n]
GO:0009966	regulation of signal transduction	0.000145	0.0141	2.66	11385	445	173	18	[inaD - inactivation no afterpotential d, S6kII - ribosomal protein s6 kinase ii, hipk - homeodomain interacting protein kinase, rdgB - retinal degeneration b, Apc2 - adenomatous polyposis coli tumor suppressor homolog 2, norpA - no receptor potential a, stan - starry night, kn - knot, Diedel - cg11501 gene product from transcript cg11501-ra, rdgA - retinal degeneration a, siz - schizo, ninaC - n…
GO:0044767	single-organism developmental process	0.000159	0.0152	1.72	11385	1685	173	44	[dp - dumpy, S6kII - ribosomal protein s6 kinase ii, pburs - partner of burs, Ntl - neurotransmitter transporter-like, HLH106 - helix loop helix protein 106, bchs - blue cheese, oc - ocelliless, ppl - pumpless, Bruce - cg6303 gene product from transcript cg6303-rd, dlg1 - discs large 1, CdsA - cdp diglyceride synthetase, Dhc64C - dynein heavy chain 64c, B - bar, eag - ether a go-go, Poxn - pox ne…
GO:0050807	regulation of synapse organization	0.000163	0.0153	5.98	11385	77	173	7	[alpha-Spec - alpha spectrin, Syn2 - syntrophin-like 2, cac - cacophony, stan - starry night, stj - straightjacket, bchs - blue cheese, dlg1 - discs large 1]
GO:0051293	establishment of spindle localization	0.000167	0.0154	13.85	11385	19	173	4	[Khc-73 - kinesin-73, Apc2 - adenomatous polyposis coli tumor suppressor homolog 2, dlg1 - discs large 1, Dhc64C - dynein heavy chain 64c]
GO:0006546	glycine catabolic process	0.000183	0.0166	24.68	11385	8	173	3	[CG3626 - cg3626 gene product from transcript cg3626-ra, ppl - pumpless, CG6385 - cg6385 gene product from transcript cg6385-ra]
GO:0009071	serine family amino acid catabolic process	0.000183	0.0163	24.68	11385	8	173	3	[CG3626 - cg3626 gene product from transcript cg3626-ra, ppl - pumpless, CG6385 - cg6385 gene product from transcript cg6385-ra]
GO:0044710	single-organism metabolic process	0.000205	0.018	1.86	11385	1240	173	35	[Efr - er gdp-fucose transporter, CG5493 - cg5493 gene product from transcript cg5493-rb, GstE12 - glutathione s transferase e12, rdgB - retinal degeneration b, HLH106 - helix loop helix protein 106, CG3626 - cg3626 gene product from transcript cg3626-ra, CG10899 - cg10899 gene product from transcript cg10899-ra, norpA - no receptor potential a, ppl - pumpless, Dhc64C - dynein heavy chain 64c, Cd…
GO:0008344	adult locomotory behavior	0.000216	0.0186	6.93	11385	57	173	6	[eag - ether a go-go, t - tan, tutl - turtle, norpA - no receptor potential a, cac - cacophony, oc - ocelliless]
GO:0032501	multicellular organismal process	0.000219	0.0186	1.74	11385	1551	173	41	[inaD - inactivation no afterpotential d, S6kII - ribosomal protein s6 kinase ii, dp - dumpy, Syt1 - synaptotagmin 1, pburs - partner of burs, rdgB - retinal degeneration b, norpA - no receptor potential a, cac - cacophony, bchs - blue cheese, oc - ocelliless, dlg1 - discs large 1, trpl - trp-like, CdsA - cdp diglyceride synthetase, Drip - cg9023 gene product from transcript cg9023-rf, B - bar, e…
GO:2000027	regulation of organ morphogenesis	0.000224	0.0187	5.69	11385	81	173	7	[gish - gilgamesh, S6kII - ribosomal protein s6 kinase ii, pburs - partner of burs, norpA - no receptor potential a, stan - starry night, oc - ocelliless, Su(H) - suppressor of hairless]
GO:0042683	negative regulation of compound eye cone cell fate specification	0.00023	0.0189	65.81	11385	2	173	2	[S6kII - ribosomal protein s6 kinase ii, Su(H) - suppressor of hairless]
GO:0048489	synaptic vesicle transport	0.000237	0.0193	6.81	11385	58	173	6	[unc-104 - cg8566 gene product from transcript cg8566-rh, Syt1 - synaptotagmin 1, stj - straightjacket, cpx - complexin, Caps - calcium activated protein for secretion, lqf - liquid facets]
GO:0097480	establishment of synaptic vesicle localization	0.000237	0.019	6.81	11385	58	173	6	[unc-104 - cg8566 gene product from transcript cg8566-rh, Syt1 - synaptotagmin 1, stj - straightjacket, cpx - complexin, Caps - calcium activated protein for secretion, lqf - liquid facets]
GO:0051650	establishment of vesicle localization	0.000237	0.0187	6.81	11385	58	173	6	[unc-104 - cg8566 gene product from transcript cg8566-rh, Syt1 - synaptotagmin 1, stj - straightjacket, cpx - complexin, Caps - calcium activated protein for secretion, lqf - liquid facets]
GO:0044712	single-organism catabolic process	0.000261	0.0203	6.69	11385	59	173	6	[CG8745 - cg8745 gene product from transcript cg8745-ra, 5PtaseI - cg42283 gene product from transcript cg42283-rb, CG3626 - cg3626 gene product from transcript cg3626-ra, ppl - pumpless, v - vermilion, CG6385 - cg6385 gene product from transcript cg6385-ra]
GO:0044282	small molecule catabolic process	0.000261	0.02	6.69	11385	59	173	6	[CG8745 - cg8745 gene product from transcript cg8745-ra, 5PtaseI - cg42283 gene product from transcript cg42283-rb, CG3626 - cg3626 gene product from transcript cg3626-ra, ppl - pumpless, v - vermilion, CG6385 - cg6385 gene product from transcript cg6385-ra]
GO:0042417	dopamine metabolic process	0.000271	0.0204	21.94	11385	9	173	3	[t - tan, proPO59 - prophenoloxidase 59, proPO45 - prophenoloxidase 45]
GO:1901565	organonitrogen compound catabolic process	0.00028	0.0208	4.23	11385	140	173	9	[CG8745 - cg8745 gene product from transcript cg8745-ra, CG3626 - cg3626 gene product from transcript cg3626-ra, pyd3 - cg3027 gene product from transcript cg3027-ra, betaTub56D - beta-tubulin at 56d, ppl - pumpless, v - vermilion, Msi - male-specific insect derived growth factor, CG8519 - cg8519 gene product from transcript cg8519-ra, CG6385 - cg6385 gene product from transcript cg6385-ra]
GO:0007411	axon guidance	0.000304	0.0223	3.51	11385	206	173	11	[unc-104 - cg8566 gene product from transcript cg8566-rh, dysc - dyschronic, beat-IIIc - cg15138 gene product from transcript cg15138-ra, trx - trithorax, tutl - turtle, Apc2 - adenomatous polyposis coli tumor suppressor homolog 2, CadN - cadherin-n, stan - starry night, tok - tolkin, msn - misshapen, msps - mini spindles]
GO:0050801	ion homeostasis	0.000314	0.0227	6.47	11385	61	173	6	[HLH106 - helix loop helix protein 106, norpA - no receptor potential a, Nhe2 - na[+]/h[+] hydrogen exchanger 2, Rya-r44F - ryanodine receptor 44f, Rbcn-3A - rabconnectin-3a, Rbcn-3B - rabconnectin-3b]
GO:0007165	signal transduction	0.000321	0.0229	2.03	11385	877	173	27	[inaD - inactivation no afterpotential d, rdgB - retinal degeneration b, pburs - partner of burs, HLH106 - helix loop helix protein 106, cac - cacophony, norpA - no receptor potential a, trpl - trp-like, CdsA - cdp diglyceride synthetase, CG7510 - cg7510 gene product from transcript cg7510-rb, eag - ether a go-go, gish - gilgamesh, CG43729 - cg43729 gene product from transcript cg43729-rh, rdgA -…
GO:0065008	regulation of biological quality	0.000324	0.0228	2.14	11385	738	173	24	[Khc-73 - kinesin-73, Syt1 - synaptotagmin 1, kst - karst, hipk - homeodomain interacting protein kinase, HLH106 - helix loop helix protein 106, cac - cacophony, norpA - no receptor potential a, stan - starry night, Nhe2 - na[+]/h[+] hydrogen exchanger 2, trpl - trp-like, Rya-r44F - ryanodine receptor 44f, Dhc64C - dynein heavy chain 64c, Drip - cg9023 gene product from transcript cg9023-rf, dysc…
GO:0010604	positive regulation of macromolecule metabolic process	0.000338	0.0235	2.91	11385	317	173	14	[tou - toutatis, HLH106 - helix loop helix protein 106, Apc2 - adenomatous polyposis coli tumor suppressor homolog 2, oc - ocelliless, Su(H) - suppressor of hairless, onecut - cg1922 gene product from transcript cg1922-rb, HLH54F - cg5005 gene product from transcript cg5005-ra, B - bar, trx - trithorax, ash1 - absent, small, or homeotic discs 1, trr - trithorax-related, rab3-GEF - cg5627 gene pro…
GO:0044281	small molecule metabolic process	0.000365	0.0251	2.27	11385	609	173	21	[Efr - er gdp-fucose transporter, CG3590 - cg3590 gene product from transcript cg3590-ra, CG5493 - cg5493 gene product from transcript cg5493-rb, GstE12 - glutathione s transferase e12, HLH106 - helix loop helix protein 106, CG3626 - cg3626 gene product from transcript cg3626-ra, CG10899 - cg10899 gene product from transcript cg10899-ra, ppl - pumpless, betaTub56D - beta-tubulin at 56d, desat2 - …
GO:0006544	glycine metabolic process	0.000383	0.0259	19.74	11385	10	173	3	[CG3626 - cg3626 gene product from transcript cg3626-ra, ppl - pumpless, CG6385 - cg6385 gene product from transcript cg6385-ra]
GO:0006885	regulation of pH	0.000383	0.0256	19.74	11385	10	173	3	[Nhe2 - na[+]/h[+] hydrogen exchanger 2, Rbcn-3A - rabconnectin-3a, Rbcn-3B - rabconnectin-3b]
GO:0055067	monovalent inorganic cation homeostasis	0.000383	0.0253	19.74	11385	10	173	3	[Nhe2 - na[+]/h[+] hydrogen exchanger 2, Rbcn-3A - rabconnectin-3a, Rbcn-3B - rabconnectin-3b]
GO:0097485	neuron projection guidance	0.000421	0.0275	3.38	11385	214	173	11	[unc-104 - cg8566 gene product from transcript cg8566-rh, dysc - dyschronic, beat-IIIc - cg15138 gene product from transcript cg15138-ra, trx - trithorax, tutl - turtle, Apc2 - adenomatous polyposis coli tumor suppressor homolog 2, CadN - cadherin-n, stan - starry night, tok - tolkin, msn - misshapen, msps - mini spindles]
GO:0008038	neuron recognition	0.000459	0.0296	5.06	11385	91	173	7	[RhoGAPp190 - cg32555 gene product from transcript cg32555-rg, alpha-Spec - alpha spectrin, tutl - turtle, shot - short stop, stan - starry night, CadN - cadherin-n, tok - tolkin]
GO:0051234	establishment of localization	0.000476	0.0303	1.72	11385	1451	173	38	[Khc-73 - kinesin-73, Efr - er gdp-fucose transporter, Syt1 - synaptotagmin 1, Ntl - neurotransmitter transporter-like, rdgB - retinal degeneration b, HLH106 - helix loop helix protein 106, cac - cacophony, bchs - blue cheese, dlg1 - discs large 1, trpl - trp-like, Dhc64C - dynein heavy chain 64c, CG7510 - cg7510 gene product from transcript cg7510-rb, Drip - cg9023 gene product from transcript c…
GO:0016054	organic acid catabolic process	0.000514	0.0324	7.48	11385	44	173	5	[CG8745 - cg8745 gene product from transcript cg8745-ra, CG3626 - cg3626 gene product from transcript cg3626-ra, ppl - pumpless, v - vermilion, CG6385 - cg6385 gene product from transcript cg6385-ra]
GO:0046395	carboxylic acid catabolic process	0.000514	0.032	7.48	11385	44	173	5	[CG8745 - cg8745 gene product from transcript cg8745-ra, CG3626 - cg3626 gene product from transcript cg3626-ra, ppl - pumpless, v - vermilion, CG6385 - cg6385 gene product from transcript cg6385-ra]
GO:0008037	cell recognition	0.000524	0.0322	4.95	11385	93	173	7	[RhoGAPp190 - cg32555 gene product from transcript cg32555-rg, alpha-Spec - alpha spectrin, tutl - turtle, shot - short stop, stan - starry night, CadN - cadherin-n, tok - tolkin]
GO:0048878	chemical homeostasis	0.000524	0.0319	4.95	11385	93	173	7	[HLH106 - helix loop helix protein 106, norpA - no receptor potential a, Nhe2 - na[+]/h[+] hydrogen exchanger 2, Rya-r44F - ryanodine receptor 44f, Rbcn-3A - rabconnectin-3a, Rbcn-3B - rabconnectin-3b, Drip - cg9023 gene product from transcript cg9023-rf]
GO:0051494	negative regulation of cytoskeleton organization	0.000593	0.0357	10.12	11385	26	173	4	[gish - gilgamesh, alpha-Spec - alpha spectrin, shot - short stop, Dhc64C - dynein heavy chain 64c]
GO:0032502	developmental process	0.000605	0.036	1.51	11385	2401	173	55	[tou - toutatis, dp - dumpy, S6kII - ribosomal protein s6 kinase ii, pburs - partner of burs, HLH106 - helix loop helix protein 106, oc - ocelliless, bchs - blue cheese, Dhc64C - dynein heavy chain 64c, CdsA - cdp diglyceride synthetase, CG4593 - cg4593 gene product from transcript cg4593-ra, JhI-1 - juvenile hormone-inducible protein 1, shot - short stop, poe - purity of essence, trr - trithorax…
GO:0044765	single-organism transport	0.000608	0.0358	1.79	11385	1211	173	33	[Efr - er gdp-fucose transporter, Syt1 - synaptotagmin 1, Ntl - neurotransmitter transporter-like, HLH106 - helix loop helix protein 106, cac - cacophony, bchs - blue cheese, trpl - trp-like, Dhc64C - dynein heavy chain 64c, CG7510 - cg7510 gene product from transcript cg7510-rb, Drip - cg9023 gene product from transcript cg9023-rf, eag - ether a go-go, Rdl - resistant to dieldrin, Act42A - actin…
GO:0055085	transmembrane transport	0.00066	0.0384	2.51	11385	420	173	16	[Efr - er gdp-fucose transporter, CG11898 - cg11898 gene product from transcript cg11898-rb, cac - cacophony, Nhe2 - na[+]/h[+] hydrogen exchanger 2, trpl - trp-like, Rya-r44F - ryanodine receptor 44f, Mdr50 - multi drug resistance 50, CG7510 - cg7510 gene product from transcript cg7510-rb, para - paralytic, Drip - cg9023 gene product from transcript cg9023-rf, eag - ether a go-go, Mct1 - monocar…
GO:1901605	alpha-amino acid metabolic process	0.000675	0.0389	4.75	11385	97	173	7	[CG8745 - cg8745 gene product from transcript cg8745-ra, CG5493 - cg5493 gene product from transcript cg5493-rb, CG17896 - cg17896 gene product from transcript cg17896-rb, CG3626 - cg3626 gene product from transcript cg3626-ra, ppl - pumpless, v - vermilion, CG6385 - cg6385 gene product from transcript cg6385-ra]
GO:0009886	post-embryonic morphogenesis	0.000678	0.0386	2.6	11385	380	173	15	[dp - dumpy, hipk - homeodomain interacting protein kinase, SF1 - splicing factor 1, oc - ocelliless, tok - tolkin, dlg1 - discs large 1, lbe - ladybird early, Su(H) - suppressor of hairless, kn - knot, Poxn - pox neuro, CG6767 - cg6767 gene product from transcript cg6767-ra, shot - short stop, siz - schizo, chinmo - chronologically inappropriate morphogenesis, msn - misshapen]
GO:0070588	calcium ion transmembrane transport	0.000686	0.0387	16.45	11385	12	173	3	[cac - cacophony, trpl - trp-like, Rya-r44F - ryanodine receptor 44f]
GO:0051606	detection of stimulus	0.000722	0.0403	3.41	11385	193	173	10	[inaD - inactivation no afterpotential d, rdgA - retinal degeneration a, Ir8a - ionotropic receptor 8a, rdgB - retinal degeneration b, cac - cacophony, norpA - no receptor potential a, ninaC - neither inactivation nor afterpotential c, trpl - trp-like, CdsA - cdp diglyceride synthetase, Calx - na/ca-exchange protein]
GO:0050770	regulation of axonogenesis	0.000793	0.0438	9.4	11385	28	173	4	[RhoGAPp190 - cg32555 gene product from transcript cg32555-rg, shot - short stop, stan - starry night, CadN - cadherin-n]
GO:0006873	cellular ion homeostasis	0.000849	0.0464	6.72	11385	49	173	5	[norpA - no receptor potential a, Nhe2 - na[+]/h[+] hydrogen exchanger 2, Rya-r44F - ryanodine receptor 44f, Rbcn-3A - rabconnectin-3a, Rbcn-3B - rabconnectin-3b]
GO:0006584	catecholamine metabolic process	0.000882	0.0477	15.19	11385	13	173	3	[t - tan, proPO59 - prophenoloxidase 59, proPO45 - prophenoloxidase 45]
GO:0009712	catechol-containing compound metabolic process	0.000882	0.0472	15.19	11385	13	173	3	[t - tan, proPO59 - prophenoloxidase 59, proPO45 - prophenoloxidase 45]
GO:0016337	cell-cell adhesion	0.00089	0.0472	5.34	11385	74	173	6	[beat-VI - cg14064 gene product from transcript cg14064-rb, beat-IIIc - cg15138 gene product from transcript cg15138-ra, alpha-Spec - alpha spectrin, Apc2 - adenomatous polyposis coli tumor suppressor homolog 2, stan - starry night, CadN - cadherin-n]
GO:0042659	regulation of cell fate specification	0.000909	0.0477	9.08	11385	29	173	4	[S6kII - ribosomal protein s6 kinase ii, lqf - liquid facets, lbe - ladybird early, Su(H) - suppressor of hairless]
