# Supplementary material for: Complete Dosage Compensation and Sex-Biased Gene Expression in the Moth Manduca sexta
Source: Genome Biol Evol. 2014 Feb 19;6(3):526–37. doi: 10.1093/gbe/evu035 (PMC3971586; doi:10.1093/gbe/evu035)
Supplement: Supplementary Data [file supp_evu035_Table_S5_Full_DAVID_enrichment_results_table.xlsx]

## Sheet: Sheet1
Annotation Cluster 1	Enrichment Score: 9.113105848594167
Category	Term	Count	PValue	Genes	Fold Enrichment	Bonferroni	Benjamini	FDR
SP_PIR_KEYWORDS	alternative splicing	34	1.76673e-13	CPO, SYT1, RG, PUF68, CPX, CAC, SDK, CG42540, SYN, TRR, TUTL, SNO, STAN, FAU, CG17896, TRX, DLG1, PARA, L(1)G0196, RYA-R44F, KN, RHOGAPP190, DHC64C, SK, NINAC, RDL, CADN, POE, TRPL, RDGB, NORPA, UNC-104, RDGA, ORB2	4.62212	3.1088e-11	3.1088e-11	2.1676e-10
UP_SEQ_FEATURE	splice variant	34	3.10391e-08	CPO, SYT1, RG, PUF68, CPX, CAC, SDK, CG42540, SYN, TRR, TUTL, SNO, STAN, FAU, CG17896, TRX, DLG1, PARA, L(1)G0196, RYA-R44F, KN, RHOGAPP190, DHC64C, SK, NINAC, RDL, CADN, POE, TRPL, RDGB, NORPA, UNC-104, RDGA, ORB2	2.53738	9.90143e-06	9.90143e-06	4.18659e-05
SP_PIR_KEYWORDS	phosphoprotein	30	8.34839e-08	PUF68, B, CAC, SMI35A, SDK, SYN, TRR, HIS4R, SNO, STAN, FAU, EAG, CDSA, DLG1, PARA, RRP1, L(1)G0196, RYA-R44F, RHOGAPP190, ALPHA-SPEC, CG16865, NINAC, INAD, POE, ASH1, TRPL, RDGB, UNC-104, ORB2, BETATUB56D	3.08253	1.46931e-05	4.89771e-06	0.000102445
Annotation Cluster 2	Enrichment Score: 3.094248323110876
Category	Term	Count	PValue	Genes	Fold Enrichment	Bonferroni	Benjamini	FDR
GOTERM_BP_FAT	GO:0009583~detection of light stimulus	9	1.02655e-06	NINAC, INAD, CALX, CAC, TRPL, RDGB, NORPA, RDGA, CDSA	11.2052	0.00110806	0.00110806	0.00163781
GOTERM_BP_FAT	GO:0009582~detection of abiotic stimulus	9	2.14534e-06	NINAC, INAD, CALX, CAC, TRPL, RDGB, NORPA, RDGA, CDSA	10.2047	0.00231429	0.00115781	0.00342276
SP_PIR_KEYWORDS	vision	8	3.6345e-06	NINAC, INAD, POE, TRPL, RDGB, NORPA, RDGA, CDSA	12.1806	0.000639469	0.000159906	0.0044599
GOTERM_BP_FAT	GO:0009581~detection of external stimulus	9	4.1666e-06	NINAC, INAD, CALX, CAC, TRPL, RDGB, NORPA, RDGA, CDSA	9.36826	0.00448983	0.00149885	0.00664746
GOTERM_BP_FAT	GO:0016056~rhodopsin mediated signaling pathway	6	4.57085e-06	NINAC, INAD, RDGB, NORPA, RDGA, CDSA	22.4104	0.00492436	0.00123337	0.00729238
GOTERM_BP_FAT	GO:0007602~phototransduction	8	5.31456e-06	NINAC, INAD, CALX, CAC, RDGB, NORPA, RDGA, CDSA	11.2882	0.0057233	0.00114729	0.00847886
GOTERM_BP_FAT	GO:0007601~visual perception	9	1.18778e-05	NINAC, INAD, T, POE, TRPL, RDGB, NORPA, RDGA, CDSA	8.16377	0.0127461	0.00213573	0.0189489
GOTERM_BP_FAT	GO:0050953~sensory perception of light stimulus	9	1.32127e-05	NINAC, INAD, T, POE, TRPL, RDGB, NORPA, RDGA, CDSA	8.04879	0.0141685	0.00203647	0.0210783
GOTERM_BP_FAT	GO:0050908~detection of light stimulus involved in visual perception	6	1.42959e-05	NINAC, INAD, TRPL, RDGB, NORPA, RDGA	18.1417	0.0153211	0.0019281	0.0228062
GOTERM_BP_FAT	GO:0050962~detection of light stimulus involved in sensory perception	6	1.82703e-05	NINAC, INAD, TRPL, RDGB, NORPA, RDGA	17.3171	0.0195386	0.00219005	0.0291456
GOTERM_BP_FAT	GO:0009416~response to light stimulus	10	2.38451e-05	NINAC, INAD, CALX, B, CAC, TRPL, RDGB, NORPA, RDGA, CDSA	6.3496	0.0254242	0.00257199	0.0380373
GOTERM_BP_FAT	GO:0009584~detection of visible light	6	3.55021e-05	NINAC, INAD, TRPL, RDGB, NORPA, RDGA	15.239	0.0376172	0.00319015	0.0566274
GOTERM_BP_FAT	GO:0016059~deactivation of rhodopsin mediated signaling	5	5.03305e-05	NINAC, INAD, RDGB, NORPA, RDGA	22.6771	0.0529073	0.00417268	0.0802703
GOTERM_BP_FAT	GO:0022400~regulation of rhodopsin mediated signaling pathway	5	5.03305e-05	NINAC, INAD, RDGB, NORPA, RDGA	22.6771	0.0529073	0.00417268	0.0802703
GOTERM_BP_FAT	GO:0009314~response to radiation	10	6.31224e-05	NINAC, INAD, CALX, B, CAC, TRPL, RDGB, NORPA, RDGA, CDSA	5.61912	0.0659024	0.00485776	0.100662
GOTERM_BP_FAT	GO:0009586~rhodopsin mediated phototransduction	5	8.9318e-05	NINAC, INAD, RDGB, NORPA, RDGA	19.8425	0.0919609	0.00641055	0.142409
GOTERM_BP_FAT	GO:0050877~neurological system process	22	9.70895e-05	CPO, SYT1, ALPHA-SPEC, RAB3-GEF, CAC, CPX, LQF, NACP60E, S6KII, NINAC, INAD, T, SYN, POE, TRPL, BCHS, RDGB, NORPA, RDGA, EAG, DLG1, CDSA	2.55845	0.099551	0.00653243	0.154791
GOTERM_CC_FAT	GO:0044463~cell projection part	7	0.000145326	NINAC, INAD, SYN, TRPL, RDGB, NORPA, DLG1	8.40914	0.0258213	0.0129951	0.178858
GOTERM_BP_FAT	GO:0051606~detection of stimulus	9	0.000158426	NINAC, INAD, CALX, CAC, TRPL, RDGB, NORPA, RDGA, CDSA	5.71464	0.157274	0.010015	0.252464
GOTERM_BP_FAT	GO:0007603~phototransduction, visible light	5	0.000183432	NINAC, INAD, RDGB, NORPA, RDGA	16.7095	0.179732	0.0109466	0.292258
SP_PIR_KEYWORDS	sensory transduction	9	0.000203137	NINAC, INAD, POE, TRPL, NACP60E, RDGB, NORPA, RDGA, CDSA	5.5828	0.035124	0.00356918	0.248989
GOTERM_BP_FAT	GO:0008277~regulation of G-protein coupled receptor protein signaling pathway	5	0.000333848	NINAC, INAD, RDGB, NORPA, RDGA	14.4309	0.302754	0.0178692	0.531316
GOTERM_CC_FAT	GO:0016027~inaD signaling complex	4	0.000378091	NINAC, INAD, TRPL, NORPA	25.6278	0.0658042	0.0168733	0.464718
GOTERM_MF_FAT	GO:0005516~calmodulin binding	6	0.000442335	NINAC, INAD, SK, ALPHA-SPEC, POE, TRPL	9.13615	0.146862	0.146862	0.605549
GOTERM_CC_FAT	GO:0016028~rhabdomere	5	0.000769907	NINAC, INAD, TRPL, RDGB, NORPA	11.5325	0.129456	0.0273465	0.944211
GOTERM_BP_FAT	GO:0050906~detection of stimulus involved in sensory perception	6	0.00103657	NINAC, INAD, TRPL, RDGB, NORPA, RDGA	7.61952	0.673745	0.0455975	1.64106
GOTERM_CC_FAT	GO:0042995~cell projection	8	0.00271	NINAC, INAD, SYN, BCHS, TRPL, RDGB, NORPA, DLG1	4.15587	0.386431	0.0434341	3.28732
GOTERM_BP_FAT	GO:0009628~response to abiotic stimulus	10	0.00619564	NINAC, INAD, CALX, B, CAC, TRPL, RDGB, NORPA, RDGA, CDSA	2.9671	0.998784	0.154479	9.43993
GOTERM_BP_FAT	GO:0007600~sensory perception	11	0.0109668	NINAC, INAD, T, POE, TRPL, NACP60E, RDGB, NORPA, RDGA, EAG, CDSA	2.53064	0.999993	0.21973	16.133
GOTERM_BP_FAT	GO:0050890~cognition	12	0.0206742	NINAC, INAD, T, POE, TRPL, NACP60E, RDGB, NORPA, RDGA, EAG, CDSA, S6KII	2.17701	1	0.309177	28.345
GOTERM_CC_FAT	GO:0019897~extrinsic to plasma membrane	4	0.0230574	NINAC, INAD, TRPL, NORPA	6.40696	0.984988	0.198281	24.974
GOTERM_BP_FAT	GO:0008610~lipid biosynthetic process	6	0.0382983	DESAT2, START1, HLH106, NORPA, RDGA, CDSA	3.20148	1	0.402099	46.3691
GOTERM_MF_FAT	GO:0008289~lipid binding	6	0.0472894	NINAC, SYT1, START1, RDGB, CG17896, RDGA	3.02022	1	0.474879	48.5757
GOTERM_BP_FAT	GO:0006650~glycerophospholipid metabolic process	4	0.0518973	RDGB, NORPA, RDGA, CDSA	4.70341	1	0.461453	57.2698
GOTERM_BP_FAT	GO:0046486~glycerolipid metabolic process	4	0.0670052	RDGB, NORPA, RDGA, CDSA	4.23307	1	0.516752	66.9301
GOTERM_BP_FAT	GO:0045017~glycerolipid biosynthetic process	3	0.108241	NORPA, RDGA, CDSA	5.29133	1	0.6313	83.9225
GOTERM_CC_FAT	GO:0019898~extrinsic to membrane	6	0.123098	NINAC, INAD, RG, TRPL, NORPA, RDGA	2.2466	1	0.570209	80.1709
KEGG_PATHWAY	dme04070:Phosphatidylinositol signaling system	3	0.139377	NORPA, RDGA, CDSA	4.42037	0.998171	0.998171	75.0716
GOTERM_BP_FAT	GO:0006644~phospholipid metabolic process	4	0.143598	RDGB, NORPA, RDGA, CDSA	3.02362	1	0.694972	91.5687
GOTERM_BP_FAT	GO:0030384~phosphoinositide metabolic process	3	0.161222	RDGB, NORPA, RDGA	4.14104	1	0.727606	93.9492
GOTERM_BP_FAT	GO:0008654~phospholipid biosynthetic process	3	0.172326	NORPA, RDGA, CDSA	3.9685	1	0.746127	95.1082
GOTERM_BP_FAT	GO:0019637~organophosphate metabolic process	4	0.193279	RDGB, NORPA, RDGA, CDSA	2.61839	1	0.7675	96.7506
GOTERM_BP_FAT	GO:0007186~G-protein coupled receptor protein signaling pathway	8	0.219635	NINAC, INAD, PBURS, STAN, RDGB, NORPA, RDGA, CDSA	1.61773	1	0.796938	98.0873
GOTERM_BP_FAT	GO:0007166~cell surface receptor linked signal transduction	13	0.275192	APC2, GISH, NINAC, INAD, PBURS, TRR, SNO, STAN, NORPA, RDGB, SU(H), RDGA, CDSA	1.31441	1	0.848793	99.4113
Annotation Cluster 3	Enrichment Score: 2.8104935317492474
Category	Term	Count	PValue	Genes	Fold Enrichment	Bonferroni	Benjamini	FDR
GOTERM_CC_FAT	GO:0044459~plasma membrane part	25	3.01955e-08	SYT1, APC2, KST, CAC, NACP60E, SDK, SYN, ALPHA-CATENIN-RELATED, SYN2, STAN, CG17618, EAG, PARA, DLG1, CDSA, NINAC, INAD, PCX, RDL, CADN, TRPL, NORPA, RDGB, SHOT, NTL	3.55942	5.43517e-06	5.43517e-06	3.71932e-05
GOTERM_CC_FAT	GO:0005886~plasma membrane	28	0.00014584	SYT1, CALX, APC2, KST, CAC, NACP60E, SDK, SYN, ALPHA-CATENIN-RELATED, SYN2, STAN, CG17618, EAG, DLG1, CDSA, PARA, GISH, ALPHA-SPEC, NINAC, INAD, PCX, RDL, CADN, TRPL, RDGB, NORPA, SHOT, NTL	2.06729	0.0259115	0.00871285	0.17949
GOTERM_CC_FAT	GO:0005887~integral to plasma membrane	11	0.00185504	PCX, CADN, STAN, TRPL, NACP60E, RDGB, SDK, EAG, NTL, PARA, CDSA	3.20348	0.284101	0.0409164	2.2611
GOTERM_CC_FAT	GO:0031226~intrinsic to plasma membrane	11	0.00207518	PCX, CADN, STAN, TRPL, NACP60E, RDGB, SDK, EAG, NTL, PARA, CDSA	3.15567	0.311968	0.0367016	2.5263
SP_PIR_KEYWORDS	glycoprotein	11	0.0344921	PCX, RYA-R44F, RDL, CADN, STAN, CAC, NACP60E, RDGB, SDK, EAG, PARA	2.11761	0.997925	0.204517	34.9967
UP_SEQ_FEATURE	transmembrane region	19	0.0628044	SYT1, RYA-R44F, SK, RAB3-GEF, CAC, NACP60E, SDK, CG18437, CG42540, PCX, TUTL, RDL, CADN, STAN, TRPL, EAG, DRIP, PARA, CDSA	1.48946	1	0.847568	58.3089
UP_SEQ_FEATURE	glycosylation site:N-linked (GlcNAc...)	10	0.577577	PCX, RYA-R44F, RDL, CADN, STAN, CAC, NACP60E, SDK, EAG, PARA	1.07579	1	0.999994	99.9991
Annotation Cluster 4	Enrichment Score: 2.714304726449155
Category	Term	Count	PValue	Genes	Fold Enrichment	Bonferroni	Benjamini	FDR
INTERPRO	IPR005821:Ion transport	6	0.000135319	RYA-R44F, CAC, TRPL, NACP60E, EAG, PARA	11.7601	0.0530766	0.0530766	0.188783
GOTERM_BP_FAT	GO:0030001~metal ion transport	11	0.00024398	CALX, CG9657, RYA-R44F, NHE2, SK, CAC, TRPL, NACP60E, RDGB, EAG, PARA	4.23307	0.231666	0.0137743	0.388553
SP_PIR_KEYWORDS	calcium transport	4	0.000671114	RYA-R44F, CAC, TRPL, RDGB	22.3312	0.111442	0.009798	0.820433
GOTERM_BP_FAT	GO:0006816~calcium ion transport	5	0.00113567	CALX, RYA-R44F, CAC, TRPL, RDGB	10.5827	0.706892	0.0479033	1.79661
GOTERM_BP_FAT	GO:0015674~di-, tri-valent inorganic cation transport	5	0.00277845	CALX, RYA-R44F, CAC, TRPL, RDGB	8.35474	0.950456	0.0896292	4.34201
GOTERM_MF_FAT	GO:0046873~metal ion transmembrane transporter activity	9	0.00303797	RYA-R44F, SK, CAC, TRPL, NACP60E, RDGB, EAG, CG18437, PARA	3.65446	0.664553	0.0945284	4.09097
SP_PIR_KEYWORDS	calcium channel	3	0.00476689	RYA-R44F, CAC, TRPL	27.914	0.568712	0.0432968	5.69496
GOTERM_BP_FAT	GO:0006812~cation transport	11	0.00594322	CALX, CG9657, RYA-R44F, NHE2, SK, CAC, TRPL, NACP60E, RDGB, EAG, PARA	2.77165	0.9984	0.152168	9.07224
GOTERM_MF_FAT	GO:0005262~calcium channel activity	3	0.0619234	RYA-R44F, CAC, TRPL	7.30892	1	0.490823	58.4208
Annotation Cluster 5	Enrichment Score: 2.478405395756698
Category	Term	Count	PValue	Genes	Fold Enrichment	Bonferroni	Benjamini	FDR
SP_PIR_KEYWORDS	rna editing	9	5.86876e-09	CG42540, SYT1, L(1)G0196, RDL, SK, CAC, RAB3-GEF, NACP60E, PARA	21.5336	1.0329e-06	5.16451e-07	7.2017e-06
SP_PIR_KEYWORDS	ion transport	12	1.07522e-05	CG9657, RYA-R44F, RDL, NHE2, SK, CAC, TRPL, NACP60E, RDGB, IR8A, EAG, PARA	5.52145	0.00189061	0.000378408	0.0131935
SP_PIR_KEYWORDS	membrane	30	6.34958e-05	SYT1, CALX, RG, CPX, CAC, RAB3-GEF, NACP60E, SDK, CG18437, CG42540, NOX, TUTL, STAN, EAG, PARA, DLG1, CDSA, RYA-R44F, SK, CG42321, INAD, PCX, CG9657, RDL, CADN, TRPL, IR8A, RDGA, DRIP, NTL	2.20567	0.0111134	0.00186087	0.0778894
SP_PIR_KEYWORDS	ionic channel	9	7.48339e-05	RYA-R44F, RDL, SK, CAC, TRPL, NACP60E, IR8A, EAG, PARA	6.44169	0.0130849	0.00187984	0.0917918
SP_PIR_KEYWORDS	transmembrane	28	8.41607e-05	SYT1, DESAT2, CALX, NHE2, CAC, RAB3-GEF, NACP60E, SDK, CG18437, CG42540, NOX, TUTL, STAN, CG17618, EAG, PARA, CDSA, RYA-R44F, SK, CG42321, PCX, CG9657, RDL, CADN, TRPL, IR8A, DRIP, NTL	2.25676	0.0147037	0.0018499	0.103227
INTERPRO	IPR005821:Ion transport	6	0.000135319	RYA-R44F, CAC, TRPL, NACP60E, EAG, PARA	11.7601	0.0530766	0.0530766	0.188783
GOTERM_BP_FAT	GO:0030001~metal ion transport	11	0.00024398	CALX, CG9657, RYA-R44F, NHE2, SK, CAC, TRPL, NACP60E, RDGB, EAG, PARA	4.23307	0.231666	0.0137743	0.388553
GOTERM_MF_FAT	GO:0022836~gated channel activity	9	0.000581641	RYA-R44F, RDL, SK, CAC, TRPL, NACP60E, IR8A, EAG, PARA	4.7256	0.188499	0.0991666	0.795551
SP_PIR_KEYWORDS	voltage-gated channel	4	0.000671114	CAC, NACP60E, EAG, PARA	22.3312	0.111442	0.009798	0.820433
GOTERM_MF_FAT	GO:0022838~substrate specific channel activity	11	0.00068199	RYA-R44F, RDL, SK, CAC, TRPL, NACP60E, IR8A, EAG, DRIP, CG18437, PARA	3.72214	0.217231	0.0783956	0.93221
GOTERM_MF_FAT	GO:0022803~passive transmembrane transporter activity	11	0.00091623	RYA-R44F, RDL, SK, CAC, TRPL, NACP60E, IR8A, EAG, DRIP, CG18437, PARA	3.58281	0.280413	0.0789761	1.25053
GOTERM_MF_FAT	GO:0015267~channel activity	11	0.00091623	RYA-R44F, RDL, SK, CAC, TRPL, NACP60E, IR8A, EAG, DRIP, CG18437, PARA	3.58281	0.280413	0.0789761	1.25053
GOTERM_CC_FAT	GO:0034703~cation channel complex	5	0.00119842	CAC, NACP60E, EAG, CG18437, PARA	10.2969	0.19414	0.0353348	1.46618
SP_PIR_KEYWORDS	transport	15	0.00127411	RYA-R44F, NHE2, CAC, SK, CPX, NACP60E, CG9657, RDL, TRPL, RDGB, IR8A, DRIP, EAG, NTL, PARA	2.70135	0.200993	0.0171123	1.55231
GOTERM_CC_FAT	GO:0034702~ion channel complex	6	0.00180561	RDL, CAC, NACP60E, EAG, CG18437, PARA	6.65338	0.277692	0.0454086	2.20147
GOTERM_MF_FAT	GO:0005216~ion channel activity	10	0.00216352	RYA-R44F, RDL, SK, CAC, TRPL, NACP60E, IR8A, EAG, CG18437, PARA	3.48044	0.540467	0.105131	2.92961
GOTERM_BP_FAT	GO:0006811~ion transport	14	0.00282505	CG42575, CALX, RYA-R44F, NHE2, CAC, SK, NACP60E, CG9657, RDL, TRPL, RDGB, IR8A, EAG, PARA	2.5692	0.952895	0.0884301	4.4133
GOTERM_MF_FAT	GO:0046873~metal ion transmembrane transporter activity	9	0.00303797	RYA-R44F, SK, CAC, TRPL, NACP60E, RDGB, EAG, CG18437, PARA	3.65446	0.664553	0.0945284	4.09097
GOTERM_MF_FAT	GO:0005261~cation channel activity	8	0.0030536	RYA-R44F, SK, CAC, TRPL, NACP60E, EAG, CG18437, PARA	4.12934	0.666436	0.0874327	4.11161
GOTERM_MF_FAT	GO:0022843~voltage-gated cation channel activity	5	0.00427214	CAC, TRPL, NACP60E, EAG, PARA	7.42777	0.784971	0.103973	5.70813
UP_SEQ_FEATURE	repeat:IV	3	0.00450564	CAC, NACP60E, PARA	27.0455	0.763202	0.38133	5.9092
UP_SEQ_FEATURE	repeat:III	3	0.00450564	CAC, NACP60E, PARA	27.0455	0.763202	0.38133	5.9092
UP_SEQ_FEATURE	repeat:II	3	0.00450564	CAC, NACP60E, PARA	27.0455	0.763202	0.38133	5.9092
UP_SEQ_FEATURE	repeat:I	3	0.00450564	CAC, NACP60E, PARA	27.0455	0.763202	0.38133	5.9092
GOTERM_CC_FAT	GO:0031224~intrinsic to membrane	36	0.00491456	DESAT2, SYT1, CALX, RG, NHE2, CPX, CAC, RAB3-GEF, NACP60E, RHO-5, CG33203, SDK, CG18437, MDR50, CG42540, NOX, TUTL, STAN, CG17618, EAG, PARA, CDSA, RYA-R44F, CG7510, SK, CG42321, PCX, CG9657, RDL, CADN, CG11898, TRPL, RDGB, IR8A, DRIP, NTL	1.50207	0.588029	0.0712356	5.88797
GOTERM_BP_FAT	GO:0006812~cation transport	11	0.00594322	CALX, CG9657, RYA-R44F, NHE2, SK, CAC, TRPL, NACP60E, RDGB, EAG, PARA	2.77165	0.9984	0.152168	9.07224
GOTERM_CC_FAT	GO:0016021~integral to membrane	35	0.00719654	DESAT2, SYT1, CALX, RG, NHE2, CAC, RAB3-GEF, NACP60E, RHO-5, CG33203, SDK, CG18437, MDR50, CG42540, NOX, TUTL, STAN, CG17618, EAG, PARA, CDSA, RYA-R44F, CG7510, SK, CG42321, PCX, CG9657, RDL, CADN, CG11898, TRPL, RDGB, IR8A, DRIP, NTL	1.48397	0.727485	0.0886802	8.51212
GOTERM_MF_FAT	GO:0022832~voltage-gated channel activity	5	0.00868372	CAC, TRPL, NACP60E, EAG, PARA	6.09077	0.956329	0.168214	11.2844
GOTERM_MF_FAT	GO:0005244~voltage-gated ion channel activity	5	0.00868372	CAC, TRPL, NACP60E, EAG, PARA	6.09077	0.956329	0.168214	11.2844
SP_PIR_KEYWORDS	Sodium transport	4	0.0191883	CG9657, NHE2, NACP60E, PARA	6.97849	0.966957	0.13245	21.1602
UP_SEQ_FEATURE	sequence variant	11	0.0204942	CG42540, SYT1, L(1)G0196, RDL, CADN, SK, CAC, RAB3-GEF, NACP60E, SU(H), PARA	2.23348	0.998647	0.667438	24.3687
SP_PIR_KEYWORDS	glycoprotein	11	0.0344921	PCX, RYA-R44F, RDL, CADN, STAN, CAC, NACP60E, RDGB, SDK, EAG, PARA	2.11761	0.997925	0.204517	34.9967
UP_SEQ_FEATURE	transmembrane region	19	0.0628044	SYT1, RYA-R44F, SK, RAB3-GEF, CAC, NACP60E, SDK, CG18437, CG42540, PCX, TUTL, RDL, CADN, STAN, TRPL, EAG, DRIP, PARA, CDSA	1.48946	1	0.847568	58.3089
GOTERM_MF_FAT	GO:0022834~ligand-gated channel activity	4	0.105572	RYA-R44F, RDL, TRPL, IR8A	3.48044	1	0.632616	78.383
GOTERM_MF_FAT	GO:0015276~ligand-gated ion channel activity	4	0.105572	RYA-R44F, RDL, TRPL, IR8A	3.48044	1	0.632616	78.383
GOTERM_BP_FAT	GO:0006814~sodium ion transport	4	0.115536	CG9657, NHE2, NACP60E, PARA	3.34189	1	0.642231	85.8973
GOTERM_BP_FAT	GO:0015672~monovalent inorganic cation transport	6	0.138508	CG9657, NHE2, SK, NACP60E, EAG, PARA	2.17701	1	0.688633	90.7326
GOTERM_MF_FAT	GO:0031420~alkali metal ion binding	3	0.183847	NACP60E, EAG, PARA	3.80673	1	0.802242	93.8515
UP_SEQ_FEATURE	topological domain:Cytoplasmic	11	0.356335	SYT1, RYA-R44F, TUTL, RDL, CADN, STAN, CAC, TRPL, SDK, EAG, DRIP	1.25846	1	0.999594	99.7375
UP_SEQ_FEATURE	topological domain:Extracellular	8	0.520127	TUTL, RDL, CADN, STAN, CAC, TRPL, SDK, DRIP	1.16701	1	0.999986	99.995
UP_SEQ_FEATURE	glycosylation site:N-linked (GlcNAc...)	10	0.577577	PCX, RYA-R44F, RDL, CADN, STAN, CAC, NACP60E, SDK, EAG, PARA	1.07579	1	0.999994	99.9991
Annotation Cluster 6	Enrichment Score: 2.2784427527529507
Category	Term	Count	PValue	Genes	Fold Enrichment	Bonferroni	Benjamini	FDR
GOTERM_BP_FAT	GO:0009063~cellular amino acid catabolic process	5	0.0016356	CG3626, V, PPL, CG6385, CG8745	9.62061	0.829308	0.0611871	2.57787
GOTERM_BP_FAT	GO:0009069~serine family amino acid metabolic process	4	0.00179633	CG3626, PPL, CG5493, CG6385	15.874	0.856552	0.0647655	2.82781
GOTERM_BP_FAT	GO:0009310~amine catabolic process	5	0.0022711	CG3626, V, PPL, CG6385, CG8745	8.81889	0.914186	0.0785923	3.56258
GOTERM_BP_FAT	GO:0006546~glycine catabolic process	3	0.00348574	CG3626, PPL, CG6385	31.748	0.976975	0.104987	5.41875
GOTERM_BP_FAT	GO:0009071~serine family amino acid catabolic process	3	0.00348574	CG3626, PPL, CG6385	31.748	0.976975	0.104987	5.41875
GOTERM_BP_FAT	GO:0046395~carboxylic acid catabolic process	5	0.00515722	CG3626, V, PPL, CG6385, CG8745	7.05511	0.996243	0.136665	7.91836
GOTERM_BP_FAT	GO:0016054~organic acid catabolic process	5	0.00515722	CG3626, V, PPL, CG6385, CG8745	7.05511	0.996243	0.136665	7.91836
GOTERM_BP_FAT	GO:0006544~glycine metabolic process	3	0.00811267	CG3626, PPL, CG6385	21.1653	0.999849	0.174072	12.1872
COG_ONTOLOGY	Amino acid transport and metabolism	3	0.178291	CG3626, CG6385, CG8745	3.6852	0.884682	0.884682	70.5736
Annotation Cluster 7	Enrichment Score: 2.134725050551576
Category	Term	Count	PValue	Genes	Fold Enrichment	Bonferroni	Benjamini	FDR
GOTERM_BP_FAT	GO:0060284~regulation of cell development	11	3.52389e-05	SYT1, CADN, RHOGAPP190, CAC, ALPHA-SPEC, NORPA, SHOT, SDK, DLG1, LBE, S6KII	5.33173	0.0373435	0.0034539	0.0562076
GOTERM_BP_FAT	GO:0051960~regulation of nervous system development	8	0.000489572	CADN, RHOGAPP190, CAC, ALPHA-SPEC, SHOT, SDK, LBE, S6KII	5.64409	0.410728	0.0237528	0.778243
GOTERM_BP_FAT	GO:0045664~regulation of neuron differentiation	6	0.00147224	CADN, RHOGAPP190, SHOT, SDK, LBE, S6KII	7.05511	0.796318	0.0593647	2.32323
GOTERM_BP_FAT	GO:0050767~regulation of neurogenesis	6	0.00382745	CADN, RHOGAPP190, SHOT, SDK, LBE, S6KII	5.68621	0.984102	0.105897	5.93488
GOTERM_BP_FAT	GO:0010975~regulation of neuron projection development	3	0.0793159	CADN, RHOGAPP190, SHOT	6.3496	1	0.549262	73.2454
GOTERM_BP_FAT	GO:0010769~regulation of cell morphogenesis involved in differentiation	3	0.0793159	CADN, RHOGAPP190, SHOT	6.3496	1	0.549262	73.2454
GOTERM_BP_FAT	GO:0022604~regulation of cell morphogenesis	5	0.115427	CADN, RHOGAPP190, ALPHA-SPEC, MSN, SHOT	2.6679	1	0.644723	85.8695
GOTERM_BP_FAT	GO:0031344~regulation of cell projection organization	3	0.118425	CADN, RHOGAPP190, SHOT	5.01284	1	0.640675	86.6147
Annotation Cluster 8	Enrichment Score: 1.972675479879856
Category	Term	Count	PValue	Genes	Fold Enrichment	Bonferroni	Benjamini	FDR
GOTERM_BP_FAT	GO:0007610~behavior	17	0.000992956	CPO, SYT1, B, SMI35A, CAC, NACP60E, S6KII, T, SYN, TUTL, RDL, OC, ASH1, NORPA, UNC-104, POXN, EAG	2.51616	0.657993	0.0455776	1.57252
GOTERM_BP_FAT	GO:0007626~locomotory behavior	9	0.00728726	SYT1, T, TUTL, CAC, OC, NORPA, UNC-104, EAG, S6KII	3.15726	0.999629	0.167814	11.014
GOTERM_BP_FAT	GO:0008344~adult locomotory behavior	6	0.00992302	T, TUTL, CAC, OC, NORPA, EAG	4.53543	0.999979	0.204796	14.7097
GOTERM_BP_FAT	GO:0030534~adult behavior	7	0.0110696	T, TUTL, CAC, OC, NORPA, EAG, POXN	3.70393	0.999994	0.217565	16.272
GOTERM_BP_FAT	GO:0007629~flight behavior	3	0.172326	T, TUTL, EAG	3.9685	1	0.746127	95.1082
Annotation Cluster 9	Enrichment Score: 1.9283601547343747
Category	Term	Count	PValue	Genes	Fold Enrichment	Bonferroni	Benjamini	FDR
GOTERM_BP_FAT	GO:0042659~regulation of cell fate specification	4	0.00349397	LQF, SU(H), LBE, S6KII	12.6992	0.977179	0.102375	5.43121
GOTERM_BP_FAT	GO:0010453~regulation of cell fate commitment	4	0.00349397	LQF, SU(H), LBE, S6KII	12.6992	0.977179	0.102375	5.43121
GOTERM_BP_FAT	GO:0009996~negative regulation of cell fate specification	3	0.0251828	LQF, SU(H), S6KII	11.9055	1	0.341216	33.4308
GOTERM_BP_FAT	GO:0010454~negative regulation of cell fate commitment	3	0.0251828	LQF, SU(H), S6KII	11.9055	1	0.341216	33.4308
GOTERM_BP_FAT	GO:0045596~negative regulation of cell differentiation	5	0.0294682	CADN, LQF, SU(H), SDK, S6KII	4.23307	1	0.369654	37.9495
Annotation Cluster 10	Enrichment Score: 1.886515710796358
Category	Term	Count	PValue	Genes	Fold Enrichment	Bonferroni	Benjamini	FDR
PIR_SUPERFAMILY	PIRSF000127:xanthine dehydrogenase	3	0.00157482	CG18522, CG18516, CG6045	44.25	0.0743203	0.0743203	1.49976
INTERPRO	IPR002888:[2Fe-2S]-binding	3	0.00214375	CG18522, CG18516, CG6045	39.9843	0.578889	0.35107	2.95213
INTERPRO	IPR005107:CO dehydrogenase flavoprotein, C-terminal	3	0.00214375	CG18522, CG18516, CG6045	39.9843	0.578889	0.35107	2.95213
INTERPRO	IPR002346:Molybdopterin dehydrogenase, FAD-binding	3	0.00214375	CG18522, CG18516, CG6045	39.9843	0.578889	0.35107	2.95213
INTERPRO	IPR008274:Aldehyde oxidase and xanthine dehydrogenase, molybdopterin binding	3	0.00214375	CG18522, CG18516, CG6045	39.9843	0.578889	0.35107	2.95213
INTERPRO	IPR016208:Aldehyde oxidase/xanthine dehydrogenase	3	0.00214375	CG18522, CG18516, CG6045	39.9843	0.578889	0.35107	2.95213
INTERPRO	IPR016169:CO dehydrogenase flavoprotein-like, FAD-binding, subdomain 2	3	0.00214375	CG18522, CG18516, CG6045	39.9843	0.578889	0.35107	2.95213
INTERPRO	IPR000674:Aldehyde oxidase and xanthine dehydrogenase, a/b hammerhead	3	0.00214375	CG18522, CG18516, CG6045	39.9843	0.578889	0.35107	2.95213
PIR_SUPERFAMILY	PIRSF000127:Xanthine_DH	3	0.0025971	CG18522, CG18516, CG6045	35.4	0.119639	0.0617246	2.4625
INTERPRO	IPR016166:FAD-binding, type 2	3	0.00441435	CG18522, CG18516, CG6045	28.5602	0.831853	0.448055	5.99056
INTERPRO	IPR006058:2Fe-2S ferredoxin, iron-sulphur binding site	3	0.00742066	CG18522, CG18516, CG6045	22.2135	0.950296	0.451372	9.87771
INTERPRO	IPR001041:Ferredoxin	3	0.00918558	CG18522, CG18516, CG6045	19.9922	0.975739	0.461956	12.0897
GOTERM_MF_FAT	GO:0051537~2 iron, 2 sulfur cluster binding	3	0.0305308	CG18522, CG18516, CG6045	10.7484	0.999985	0.38367	34.6669
GOTERM_MF_FAT	GO:0048037~cofactor binding	8	0.0312167	CG18522, CG18516, NOX, CG6045, PPL, B, CG17896, CG8745	2.63385	0.999989	0.377738	35.2986
GOTERM_MF_FAT	GO:0051536~iron-sulfur cluster binding	4	0.0499486	CG18522, ND23, CG18516, CG6045	4.77707	1	0.458365	50.5116
GOTERM_MF_FAT	GO:0051540~metal cluster binding	4	0.0499486	CG18522, ND23, CG18516, CG6045	4.77707	1	0.458365	50.5116
GOTERM_MF_FAT	GO:0005506~iron ion binding	9	0.0616308	CG18522, ND23, DESAT2, CG18516, NOX, CG6045, V, CG5493, CG5873	2.10834	1	0.499435	58.2424
GOTERM_MF_FAT	GO:0050662~coenzyme binding	6	0.0762855	CG18522, CG18516, NOX, CG6045, PPL, CG17896	2.62911	1	0.556886	66.3575
GOTERM_MF_FAT	GO:0050660~FAD binding	4	0.0769272	CG18522, CG18516, NOX, CG6045	3.99395	1	0.549883	66.6769
SP_PIR_KEYWORDS	oxidoreductase	11	0.130363	ND23, DESAT2, NOX, CG6045, CG3626, V, CG5493, CG32230, CG6385, CG5873, CG17896	1.642	1	0.467593	81.9863
GOTERM_BP_FAT	GO:0055114~oxidation reduction	13	0.260891	DESAT2, ND23, CG5493, CG6385, CG18522, CG3626, CG6045, NOX, CG18516, V, CG32230, CG17896, CG5873	1.33137	1	0.835334	99.1959
GOTERM_MF_FAT	GO:0009055~electron carrier activity	5	0.41898	CG18522, ND23, CG18516, NOX, CG6045	1.50762	1	0.969218	99.9421
Annotation Cluster 11	Enrichment Score: 1.755840631869205
Category	Term	Count	PValue	Genes	Fold Enrichment	Bonferroni	Benjamini	FDR
GOTERM_MF_FAT	GO:0008017~microtubule binding	6	0.00350687	KHC-73, APC2, KST, MSPS, ALPHA-SPEC, SHOT	5.80073	0.71668	0.0924565	4.70838
GOTERM_MF_FAT	GO:0015631~tubulin binding	6	0.00487597	KHC-73, APC2, KST, MSPS, ALPHA-SPEC, SHOT	5.37421	0.827051	0.103872	6.49012
INTERPRO	IPR002017:Spectrin repeat	3	0.00742066	KST, ALPHA-SPEC, SHOT	22.2135	0.950296	0.451372	9.87771
INTERPRO	IPR018159:Spectrin/alpha-actinin	3	0.00918558	KST, ALPHA-SPEC, SHOT	19.9922	0.975739	0.461956	12.0897
SMART	SM00150:SPEC	3	0.0128828	KST, ALPHA-SPEC, SHOT	16.6345	0.740374	0.490465	13.4962
SP_PIR_KEYWORDS	actin-binding	4	0.0171313	NINAC, KST, ALPHA-SPEC, SHOT	7.28191	0.952225	0.123859	19.1071
GOTERM_MF_FAT	GO:0003779~actin binding	6	0.0486922	NINAC, ALPHA-CATENIN-RELATED, KST, ALPHA-SPEC, CG6891, SHOT	2.99546	1	0.460949	49.6055
INTERPRO	IPR001452:Src homology-3 domain	4	0.0922429	KST, ALPHA-SPEC, SHOT, DLG1	3.70225	1	0.843895	74.1107
SMART	SM00326:SH3	4	0.136368	KST, ALPHA-SPEC, SHOT, DLG1	3.08046	1	0.816243	80.5878
Annotation Cluster 12	Enrichment Score: 1.642895814623849
Category	Term	Count	PValue	Genes	Fold Enrichment	Bonferroni	Benjamini	FDR
GOTERM_BP_FAT	GO:0046394~carboxylic acid biosynthetic process	5	0.0175415	DESAT2, T, B, HLH106, RDGA	4.96063	1	0.284887	24.5992
GOTERM_BP_FAT	GO:0016053~organic acid biosynthetic process	5	0.0175415	DESAT2, T, B, HLH106, RDGA	4.96063	1	0.284887	24.5992
GOTERM_BP_FAT	GO:0008610~lipid biosynthetic process	6	0.0382983	DESAT2, START1, HLH106, NORPA, RDGA, CDSA	3.20148	1	0.402099	46.3691
Annotation Cluster 13	Enrichment Score: 1.6074235702036666
Category	Term	Count	PValue	Genes	Fold Enrichment	Bonferroni	Benjamini	FDR
GOTERM_MF_FAT	GO:0046872~metal ion binding	43	0.00261733	ND23, DESAT2, SYT1, MMD, CG5493, CAC, SMI35A, NACP60E, CG18522, NOX, CG6045, TRR, V, STAN, CG6767, CG34325, TRX, EAG, PARA, RRP1, RYA-R44F, KN, CHINMO, SF1, ALPHA-SPEC, CG42321, CG2991, CG18516, JHI-1, TOU, CADN, CG42593, POE, BCHS, ASH1, TRPL, RDGB, NORPA, TOK, CG5873, SHOT, RDGA, CG10899	1.52446	0.609706	0.110954	3.53393
GOTERM_MF_FAT	GO:0043167~ion binding	44	0.00263347	ND23, DESAT2, SYT1, MMD, CG5493, CAC, SMI35A, NACP60E, CG18522, NOX, CG6045, TRR, V, STAN, CG6767, CG34325, TRX, EAG, PARA, RRP1, RYA-R44F, KN, CHINMO, SF1, ALPHA-SPEC, CG42321, CG2991, CG18516, JHI-1, RDL, TOU, CADN, CG42593, POE, BCHS, ASH1, TRPL, RDGB, NORPA, TOK, CG5873, SHOT, RDGA, CG10899	1.51238	0.611966	0.0998418	3.55536
GOTERM_MF_FAT	GO:0043169~cation binding	43	0.00435445	ND23, DESAT2, SYT1, MMD, CG5493, CAC, SMI35A, NACP60E, CG18522, NOX, CG6045, TRR, V, STAN, CG6767, CG34325, TRX, EAG, PARA, RRP1, RYA-R44F, KN, CHINMO, SF1, ALPHA-SPEC, CG42321, CG2991, CG18516, JHI-1, TOU, CADN, CG42593, POE, BCHS, ASH1, TRPL, RDGB, NORPA, TOK, CG5873, SHOT, RDGA, CG10899	1.48471	0.791259	0.0991747	5.81508
SP_PIR_KEYWORDS	metal-binding	18	0.0133651	ND23, SYT1, RRP1, KN, CHINMO, CG18522, JHI-1, V, TOU, POE, CG6767, ASH1, BCHS, CG34325, TOK, RDGA, TRX, CG10899	1.89366	0.906343	0.102051	15.2202
SP_PIR_KEYWORDS	zinc	12	0.0819462	JHI-1, TOU, KN, CHINMO, POE, BCHS, ASH1, TOK, CG34325, RDGA, TRX, CG10899	1.7416	1	0.349451	64.9776
GOTERM_MF_FAT	GO:0046914~transition metal ion binding	26	0.276927	DESAT2, ND23, CG5493, MMD, CG18522, CG6045, NOX, V, TRR, CG34325, TRX, KN, SF1, CHINMO, CG2991, JHI-1, CG18516, TOU, CG42593, POE, ASH1, BCHS, CG5873, TOK, RDGA, CG10899	1.16957	1	0.897964	98.8337
GOTERM_MF_FAT	GO:0008270~zinc ion binding	17	0.614961	KN, MMD, CHINMO, SF1, CG2991, JHI-1, TRR, TOU, CG42593, POE, ASH1, BCHS, CG34325, TOK, RDGA, TRX, CG10899	1.00919	1	0.993988	99.9998
Annotation Cluster 14	Enrichment Score: 1.564734321358671
Category	Term	Count	PValue	Genes	Fold Enrichment	Bonferroni	Benjamini	FDR
SP_PIR_KEYWORDS	atp-binding	17	0.00157643	HIPK, KHC-73, L(1)G0196, SLIK, GISH, SMI35A, DHC64C, MDR50, S6KII, CG42321, NINAC, CG7236, CG11898, ACT42A, MSN, RDGA, UNC-104	2.43353	0.242453	0.018341	1.91738
SP_PIR_KEYWORDS	serine/threonine-protein kinase	8	0.00191286	NINAC, HIPK, CG7236, SLIK, GISH, SMI35A, MSN, S6KII	4.52659	0.286081	0.0208414	2.32218
SP_PIR_KEYWORDS	nucleotide-binding	19	0.00307244	HIPK, KHC-73, L(1)G0196, SLIK, GISH, SMI35A, DHC64C, CG8519, MDR50, S6KII, CG42321, NINAC, CG7236, CG11898, ACT42A, MSN, RDGA, UNC-104, BETATUB56D	2.14145	0.418173	0.0313556	3.70566
INTERPRO	IPR002290:Serine/threonine protein kinase	7	0.00651185	NINAC, HIPK, CG7236, SLIK, SMI35A, MSN, S6KII	4.16503	0.928127	0.482225	8.71865
GOTERM_MF_FAT	GO:0030554~adenyl nucleotide binding	23	0.0113352	HIPK, KHC-73, L(1)G0196, SLIK, GISH, SMI35A, DHC64C, MDR50, S6KII, CG42321, NINAC, CG18522, CG18516, NOX, SYN, CG6045, CG7236, SNO, CG11898, ACT42A, MSN, RDGA, UNC-104	1.72522	0.983304	0.20337	14.4871
GOTERM_MF_FAT	GO:0001883~purine nucleoside binding	23	0.0121269	HIPK, KHC-73, L(1)G0196, SLIK, GISH, SMI35A, DHC64C, MDR50, S6KII, CG42321, NINAC, CG18522, CG18516, NOX, SYN, CG6045, CG7236, SNO, CG11898, ACT42A, MSN, RDGA, UNC-104	1.71466	0.987477	0.205891	15.4224
GOTERM_MF_FAT	GO:0001882~nucleoside binding	23	0.0133098	HIPK, KHC-73, L(1)G0196, SLIK, GISH, SMI35A, DHC64C, MDR50, S6KII, CG42321, NINAC, CG18522, CG18516, NOX, SYN, CG6045, CG7236, SNO, CG11898, ACT42A, MSN, RDGA, UNC-104	1.70009	0.991855	0.213777	16.8022
SMART	SM00220:S_TKc	7	0.0142875	NINAC, HIPK, CG7236, SLIK, SMI35A, MSN, S6KII	3.46552	0.776114	0.392785	14.8627
INTERPRO	IPR017441:Protein kinase, ATP binding site	8	0.0191043	NINAC, HIPK, CG7236, SLIK, GISH, SMI35A, MSN, S6KII	2.92925	0.999579	0.578412	23.6116
GOTERM_MF_FAT	GO:0017076~purine nucleotide binding	25	0.0283104	HIPK, KHC-73, SMI35A, CG8519, S6KII, MDR50, CG18522, CG6045, SYN, NOX, SNO, MSN, L(1)G0196, SLIK, GISH, DHC64C, NINAC, CG42321, CG18516, CG7236, CG11898, ACT42A, RDGA, UNC-104, BETATUB56D	1.53963	0.999967	0.387959	32.5824
INTERPRO	IPR008271:Serine/threonine protein kinase, active site	7	0.029158	HIPK, CG7236, SLIK, GISH, SMI35A, MSN, S6KII	2.99028	0.999993	0.661803	33.8465
GOTERM_MF_FAT	GO:0000166~nucleotide binding	29	0.0302917	HIPK, CPO, KHC-73, PUF68, SMI35A, CG8519, S6KII, MDR50, CG18522, NOX, CG6045, SYN, SNO, MSN, L(1)G0196, SLIK, GISH, DHC64C, GW, NINAC, CG42321, CG18516, CG7236, CG11898, ACT42A, UNC-104, RDGA, ORB2, BETATUB56D	1.46461	0.999984	0.394649	34.4453
INTERPRO	IPR017442:Serine/threonine protein kinase-related	7	0.0396983	HIPK, CG7236, SLIK, GISH, SMI35A, MSN, S6KII	2.77669	1	0.715135	43.1992
SP_PIR_KEYWORDS	kinase	7	0.0406742	NINAC, L(1)G0196, SLIK, SMI35A, CG6767, RDGA, S6KII	2.76506	0.99933	0.222764	39.9239
INTERPRO	IPR000719:Protein kinase, core	8	0.0427511	NINAC, HIPK, CG7236, SLIK, GISH, SMI35A, MSN, S6KII	2.46817	1	0.715693	45.6692
GOTERM_MF_FAT	GO:0004674~protein serine/threonine kinase activity	8	0.0476861	NINAC, HIPK, CG7236, SLIK, GISH, SMI35A, MSN, S6KII	2.4003	1	0.465521	48.8689
GOTERM_BP_FAT	GO:0006468~protein amino acid phosphorylation	9	0.0495388	NINAC, HIPK, CG7236, SLIK, GISH, SMI35A, RAB3-GEF, MSN, S6KII	2.20642	1	0.45283	55.5419
GOTERM_MF_FAT	GO:0005524~ATP binding	19	0.0591325	HIPK, KHC-73, L(1)G0196, SLIK, GISH, SMI35A, DHC64C, MDR50, S6KII, CG42321, NINAC, SYN, CG7236, SNO, CG11898, ACT42A, MSN, RDGA, UNC-104	1.54712	1	0.506323	56.69
GOTERM_MF_FAT	GO:0032559~adenyl ribonucleotide binding	19	0.0603825	HIPK, KHC-73, L(1)G0196, SLIK, GISH, SMI35A, DHC64C, MDR50, S6KII, CG42321, NINAC, SYN, CG7236, SNO, CG11898, ACT42A, MSN, RDGA, UNC-104	1.54299	1	0.502784	57.4733
GOTERM_BP_FAT	GO:0016310~phosphorylation	12	0.0678502	NINAC, HIPK, ND23, CG7236, SLIK, CG32230, GISH, SMI35A, RAB3-GEF, MSN, RDGA, S6KII	1.79283	1	0.517918	67.4047
GOTERM_MF_FAT	GO:0004672~protein kinase activity	9	0.0904488	NINAC, HIPK, CG7236, SLIK, GISH, SMI35A, MSN, EAG, S6KII	1.93699	1	0.591657	72.7879
GOTERM_MF_FAT	GO:0032553~ribonucleotide binding	21	0.111132	HIPK, KHC-73, L(1)G0196, SLIK, GISH, SMI35A, DHC64C, CG8519, MDR50, S6KII, NINAC, CG42321, SYN, CG7236, SNO, CG11898, ACT42A, MSN, RDGA, UNC-104, BETATUB56D	1.38577	1	0.634673	80.1565
GOTERM_MF_FAT	GO:0032555~purine ribonucleotide binding	21	0.111132	HIPK, KHC-73, L(1)G0196, SLIK, GISH, SMI35A, DHC64C, CG8519, MDR50, S6KII, NINAC, CG42321, SYN, CG7236, SNO, CG11898, ACT42A, MSN, RDGA, UNC-104, BETATUB56D	1.38577	1	0.634673	80.1565
GOTERM_BP_FAT	GO:0006793~phosphorus metabolic process	13	0.151337	HIPK, ND23, SLIK, GISH, RAB3-GEF, SMI35A, S6KII, NINAC, CG7236, CG32230, 5PTASEI, MSN, RDGA	1.49809	1	0.710414	92.7055
GOTERM_BP_FAT	GO:0006796~phosphate metabolic process	13	0.151337	HIPK, ND23, SLIK, GISH, RAB3-GEF, SMI35A, S6KII, NINAC, CG7236, CG32230, 5PTASEI, MSN, RDGA	1.49809	1	0.710414	92.7055
Annotation Cluster 15	Enrichment Score: 1.5017878908664188
Category	Term	Count	PValue	Genes	Fold Enrichment	Bonferroni	Benjamini	FDR
GOTERM_CC_FAT	GO:0005856~cytoskeleton	13	0.015463	KHC-73, APC2, KST, ALPHA-SPEC, MSPS, DHC64C, NINAC, ALPHA-CATENIN-RELATED, ACT42A, SHOT, UNC-104, BETATUB56D, DLG1	2.13565	0.939499	0.152111	17.4655
SP_PIR_KEYWORDS	cytoskeleton	5	0.0213753	NINAC, ACT42A, ALPHA-SPEC, UNC-104, DLG1	4.7046	0.977693	0.141109	23.2905
GOTERM_MF_FAT	GO:0003779~actin binding	6	0.0486922	NINAC, ALPHA-CATENIN-RELATED, KST, ALPHA-SPEC, CG6891, SHOT	2.99546	1	0.460949	49.6055
GOTERM_CC_FAT	GO:0015629~actin cytoskeleton	5	0.0611199	NINAC, ALPHA-CATENIN-RELATED, KST, ACT42A, ALPHA-SPEC	3.31395	0.999988	0.376874	54.014
Annotation Cluster 16	Enrichment Score: 1.4244412314266826
Category	Term	Count	PValue	Genes	Fold Enrichment	Bonferroni	Benjamini	FDR
GOTERM_BP_FAT	GO:0016319~mushroom body development	5	0.00750937	RHOGAPP190, CHINMO, STAN, DHC64C, SHOT	6.3496	0.999709	0.168909	11.3312
GOTERM_BP_FAT	GO:0048666~neuron development	13	0.00784203	RG, APC2, CHINMO, ALPHA-SPEC, DHC64C, LBE, CADN, STAN, OC, MSN, BCHS, TOK, SHOT	2.37881	0.999797	0.172173	11.8041
GOTERM_BP_FAT	GO:0030182~neuron differentiation	14	0.0112263	RG, APC2, CHINMO, DHC64C, ALPHA-SPEC, LBE, CADN, STAN, OC, MSN, BCHS, TOK, SHOT, DLG1	2.17346	0.999995	0.216402	16.4833
GOTERM_BP_FAT	GO:0048667~cell morphogenesis involved in neuron differentiation	11	0.0144569	APC2, CADN, CHINMO, STAN, DHC64C, ALPHA-SPEC, BCHS, MSN, TOK, SHOT, LBE	2.42519	1	0.244856	20.7322
GOTERM_BP_FAT	GO:0000904~cell morphogenesis involved in differentiation	11	0.0199207	APC2, CADN, CHINMO, STAN, DHC64C, ALPHA-SPEC, BCHS, MSN, TOK, SHOT, LBE	2.30514	1	0.308112	27.4603
GOTERM_BP_FAT	GO:0000902~cell morphogenesis	14	0.0202316	KHC-73, APC2, CHINMO, DHC64C, ALPHA-SPEC, LBE, CADN, STAN, MSN, BCHS, CG17618, TOK, SHOT, DLG1	2.01119	1	0.307816	27.8266
GOTERM_BP_FAT	GO:0045165~cell fate commitment	9	0.0285872	SNO, STAN, DHC64C, ALPHA-SPEC, OC, SHOT, SU(H), DLG1, LBE	2.46321	1	0.369125	37.0447
GOTERM_BP_FAT	GO:0032989~cellular component morphogenesis	15	0.0308468	KHC-73, APC2, CHINMO, DHC64C, ALPHA-SPEC, LBE, CADN, STAN, MSN, BCHS, CG17618, TOK, SHOT, DLG1, NTL	1.83869	1	0.37499	39.3409
GOTERM_BP_FAT	GO:0032990~cell part morphogenesis	11	0.0339616	APC2, CADN, CHINMO, STAN, DHC64C, ALPHA-SPEC, BCHS, TOK, SHOT, NTL, LBE	2.11014	1	0.396052	42.3777
GOTERM_BP_FAT	GO:0048812~neuron projection morphogenesis	10	0.0347048	APC2, CADN, CHINMO, STAN, DHC64C, ALPHA-SPEC, BCHS, TOK, SHOT, LBE	2.22014	1	0.398679	43.0809
GOTERM_BP_FAT	GO:0031175~neuron projection development	10	0.0353706	APC2, CADN, CHINMO, STAN, DHC64C, ALPHA-SPEC, BCHS, TOK, SHOT, LBE	2.2124	1	0.396551	43.7041
GOTERM_BP_FAT	GO:0008038~neuron recognition	4	0.0407485	CADN, ALPHA-SPEC, TOK, SHOT	5.18335	1	0.410565	48.5081
GOTERM_BP_FAT	GO:0008037~cell recognition	4	0.0428702	CADN, ALPHA-SPEC, TOK, SHOT	5.07968	1	0.415936	50.2954
GOTERM_BP_FAT	GO:0051129~negative regulation of cellular component organization	4	0.0567286	CADN, DHC64C, ALPHA-SPEC, SHOT	4.53543	1	0.47808	60.6145
GOTERM_BP_FAT	GO:0007411~axon guidance	6	0.0614695	APC2, CADN, STAN, ALPHA-SPEC, TOK, SHOT	2.80129	1	0.502984	63.6568
GOTERM_BP_FAT	GO:0048858~cell projection morphogenesis	10	0.0625223	APC2, CADN, CHINMO, STAN, DHC64C, ALPHA-SPEC, BCHS, TOK, SHOT, LBE	1.98425	1	0.502059	64.3018
GOTERM_BP_FAT	GO:0016337~cell-cell adhesion	4	0.0643608	APC2, CADN, STAN, ALPHA-SPEC	4.30481	1	0.509024	65.4025
GOTERM_BP_FAT	GO:0007409~axonogenesis	7	0.0894204	APC2, CADN, STAN, ALPHA-SPEC, BCHS, TOK, SHOT	2.24481	1	0.588291	77.5647
GOTERM_BP_FAT	GO:0006928~cell motion	9	0.104184	APC2, CADN, GISH, STAN, ALPHA-SPEC, TOK, SHOT, TRX, LBE	1.87365	1	0.622411	82.7151
GOTERM_BP_FAT	GO:0016358~dendrite development	5	0.110268	CHINMO, STAN, DHC64C, SHOT, LBE	2.7135	1	0.629743	84.4958
GOTERM_BP_FAT	GO:0048813~dendrite morphogenesis	5	0.110268	CHINMO, STAN, DHC64C, SHOT, LBE	2.7135	1	0.629743	84.4958
GOTERM_BP_FAT	GO:0030030~cell projection organization	10	0.116867	APC2, CADN, CHINMO, STAN, DHC64C, ALPHA-SPEC, BCHS, TOK, SHOT, LBE	1.73962	1	0.643876	86.2322
Annotation Cluster 17	Enrichment Score: 1.4098003839815632
Category	Term	Count	PValue	Genes	Fold Enrichment	Bonferroni	Benjamini	FDR
GOTERM_BP_FAT	GO:0051653~spindle localization	4	0.00147627	KHC-73, APC2, DHC64C, DLG1	16.9323	0.797202	0.0573821	2.32951
GOTERM_BP_FAT	GO:0051293~establishment of spindle localization	4	0.00147627	KHC-73, APC2, DHC64C, DLG1	16.9323	0.797202	0.0573821	2.32951
GOTERM_CC_FAT	GO:0005938~cell cortex	6	0.008828	APC2, KST, DHC64C, ALPHA-SPEC, MSN, DLG1	4.61301	0.797314	0.100941	10.3468
GOTERM_BP_FAT	GO:0051656~establishment of organelle localization	5	0.0294682	KHC-73, APC2, DHC64C, MSN, DLG1	4.23307	1	0.369654	37.9495
GOTERM_BP_FAT	GO:0051640~organelle localization	5	0.0390565	KHC-73, APC2, DHC64C, MSN, DLG1	3.87171	1	0.404525	47.0398
GOTERM_BP_FAT	GO:0007097~nuclear migration	3	0.0494741	APC2, DHC64C, MSN	8.28209	1	0.45604	55.4936
GOTERM_BP_FAT	GO:0040023~establishment of nucleus localization	3	0.0616714	APC2, DHC64C, MSN	7.32646	1	0.500635	63.7813
GOTERM_BP_FAT	GO:0051647~nucleus localization	3	0.0793159	APC2, DHC64C, MSN	6.3496	1	0.549262	73.2454
GOTERM_CC_FAT	GO:0005875~microtubule associated complex	5	0.133688	KHC-73, APC2, DHC64C, MSPS, UNC-104	2.50707	1	0.589654	82.9273
GOTERM_CC_FAT	GO:0015630~microtubule cytoskeleton	7	0.173997	KHC-73, APC2, DHC64C, MSPS, UNC-104, SHOT, BETATUB56D	1.83472	1	0.65879	90.5066
GOTERM_BP_FAT	GO:0007017~microtubule-based process	9	0.301047	KHC-73, APC2, DHC64C, MSPS, RPL24, UNC-104, SHOT, DLG1, BETATUB56D	1.40755	1	0.868041	99.6702
GOTERM_BP_FAT	GO:0000226~microtubule cytoskeleton organization	7	0.322155	KHC-73, APC2, DHC64C, MSPS, RPL24, SHOT, DLG1	1.49152	1	0.882647	99.7978
Annotation Cluster 18	Enrichment Score: 1.3802514479450283
Category	Term	Count	PValue	Genes	Fold Enrichment	Bonferroni	Benjamini	FDR
GOTERM_BP_FAT	GO:0055080~cation homeostasis	4	0.014434	RYA-R44F, NHE2, NORPA, CG18437	7.69648	1	0.248359	20.7028
GOTERM_BP_FAT	GO:0048878~chemical homeostasis	5	0.0194321	RYA-R44F, NHE2, NORPA, DRIP, CG18437	4.8103	1	0.306082	26.8812
GOTERM_BP_FAT	GO:0050801~ion homeostasis	4	0.0428702	RYA-R44F, NHE2, NORPA, CG18437	5.07968	1	0.415936	50.2954
GOTERM_BP_FAT	GO:0042592~homeostatic process	5	0.250572	RYA-R44F, NHE2, NORPA, DRIP, CG18437	1.94773	1	0.833098	98.9969
Annotation Cluster 19	Enrichment Score: 1.372335363431974
Category	Term	Count	PValue	Genes	Fold Enrichment	Bonferroni	Benjamini	FDR
GOTERM_CC_FAT	GO:0016327~apicolateral plasma membrane	5	0.0069962	ALPHA-CATENIN-RELATED, APC2, KST, CG17618, DLG1	6.40696	0.717406	0.0926354	8.28447
GOTERM_CC_FAT	GO:0005911~cell-cell junction	4	0.0703122	ALPHA-CATENIN-RELATED, CADN, CG17618, DLG1	4.11876	0.999998	0.408401	59.2626
GOTERM_CC_FAT	GO:0043296~apical junction complex	3	0.155275	ALPHA-CATENIN-RELATED, CG17618, DLG1	4.21922	1	0.636677	87.4882
Annotation Cluster 20	Enrichment Score: 1.2372234613613418
Category	Term	Count	PValue	Genes	Fold Enrichment	Bonferroni	Benjamini	FDR
GOTERM_BP_FAT	GO:0007267~cell-cell signaling	12	0.00043983	CPO, SYT1, SYN, CAC, RAB3-GEF, ALPHA-SPEC, CPX, LQF, BCHS, SHOT, SU(H), DLG1	3.61115	0.37819	0.0223708	0.699431
GOTERM_BP_FAT	GO:0007268~synaptic transmission	10	0.00273968	CPO, SYT1, SYN, CAC, RAB3-GEF, ALPHA-SPEC, CPX, LQF, BCHS, DLG1	3.35958	0.948332	0.0911523	4.28265
GOTERM_BP_FAT	GO:0019226~transmission of nerve impulse	10	0.00349414	CPO, SYT1, SYN, CAC, RAB3-GEF, ALPHA-SPEC, CPX, LQF, BCHS, DLG1	3.23959	0.977184	0.0996825	5.43147
GOTERM_BP_FAT	GO:0046903~secretion	7	0.0133522	SYT1, SYN, RAB3-GEF, ALPHA-SPEC, CPX, LQF, TRPL	3.55578	1	0.239604	19.3027
GOTERM_BP_FAT	GO:0006836~neurotransmitter transport	7	0.0138455	SYT1, SYN, RAB3-GEF, ALPHA-SPEC, CPX, LQF, NTL	3.52756	1	0.243343	19.944
GOTERM_CC_FAT	GO:0045202~synapse	7	0.0195592	SYT1, SYN, RDL, RAB3-GEF, BCHS, DLG1, S6KII	3.22911	0.971434	0.179245	21.597
GOTERM_BP_FAT	GO:0007269~neurotransmitter secretion	6	0.021477	SYT1, SYN, RAB3-GEF, ALPHA-SPEC, CPX, LQF	3.73506	1	0.314901	29.2764
GOTERM_BP_FAT	GO:0003001~generation of a signal involved in cell-cell signaling	6	0.0222991	SYT1, SYN, RAB3-GEF, ALPHA-SPEC, CPX, LQF	3.6988	1	0.316518	30.2185
GOTERM_BP_FAT	GO:0001505~regulation of neurotransmitter levels	6	0.0286284	SYT1, SYN, RAB3-GEF, ALPHA-SPEC, CPX, LQF	3.46342	1	0.365321	37.0873
GOTERM_CC_FAT	GO:0044456~synapse part	6	0.0320762	SYT1, SYN, RDL, RAB3-GEF, BCHS, DLG1	3.32669	0.997172	0.243797	33.0734
GOTERM_BP_FAT	GO:0032940~secretion by cell	6	0.0371366	SYT1, SYN, RAB3-GEF, ALPHA-SPEC, CPX, LQF	3.22861	1	0.400039	45.3261
GOTERM_BP_FAT	GO:0048489~synaptic vesicle transport	5	0.0519579	SYT1, SYN, CPX, LQF, UNC-104	3.52756	1	0.458293	57.3133
GOTERM_BP_FAT	GO:0016079~synaptic vesicle exocytosis	3	0.206301	SYT1, SYN, CPX	3.52756	1	0.779604	97.4936
GOTERM_CC_FAT	GO:0008021~synaptic vesicle	3	0.236304	SYT1, SYN, RAB3-GEF	3.20348	1	0.750037	96.387
GOTERM_CC_FAT	GO:0030136~clathrin-coated vesicle	3	0.268245	SYT1, SYN, RAB3-GEF	2.932	1	0.781144	97.8653
GOTERM_BP_FAT	GO:0006887~exocytosis	3	0.281606	SYT1, SYN, CPX	2.8431	1	0.851941	99.4891
GOTERM_CC_FAT	GO:0030135~coated vesicle	3	0.375666	SYT1, SYN, RAB3-GEF	2.27616	1	0.886297	99.698
GOTERM_BP_FAT	GO:0016192~vesicle-mediated transport	8	0.411623	SYT1, SYN, HLH106, ACT42A, RAB3-GEF, CPX, LQF, UNC-104	1.29915	1	0.932927	99.9789
GOTERM_CC_FAT	GO:0016023~cytoplasmic membrane-bounded vesicle	3	0.504229	SYT1, SYN, RAB3-GEF	1.76518	1	0.957463	99.9824
GOTERM_CC_FAT	GO:0031988~membrane-bounded vesicle	3	0.525776	SYT1, SYN, RAB3-GEF	1.69596	1	0.959134	99.9898
GOTERM_CC_FAT	GO:0031410~cytoplasmic vesicle	3	0.541526	SYT1, SYN, RAB3-GEF	1.6475	1	0.961784	99.9933
GOTERM_CC_FAT	GO:0031982~vesicle	3	0.571949	SYT1, SYN, RAB3-GEF	1.55845	1	0.96892	99.9971
Annotation Cluster 21	Enrichment Score: 1.2248366887510258
Category	Term	Count	PValue	Genes	Fold Enrichment	Bonferroni	Benjamini	FDR
GOTERM_BP_FAT	GO:0031111~negative regulation of microtubule polymerization or depolymerization	3	0.028253	DHC64C, ALPHA-SPEC, SHOT	11.2052	1	0.369964	36.6982
GOTERM_BP_FAT	GO:0007026~negative regulation of microtubule depolymerization	3	0.028253	DHC64C, ALPHA-SPEC, SHOT	11.2052	1	0.369964	36.6982
GOTERM_BP_FAT	GO:0031114~regulation of microtubule depolymerization	3	0.0314648	DHC64C, ALPHA-SPEC, SHOT	10.5827	1	0.376862	39.9551
GOTERM_CC_FAT	GO:0045169~fusome	3	0.0333891	DHC64C, ALPHA-SPEC, SHOT	10.1758	0.997785	0.242588	34.183
GOTERM_BP_FAT	GO:0043242~negative regulation of protein complex disassembly	3	0.038293	DHC64C, ALPHA-SPEC, SHOT	9.5244	1	0.40584	46.3644
GOTERM_BP_FAT	GO:0031110~regulation of microtubule polymerization or depolymerization	3	0.038293	DHC64C, ALPHA-SPEC, SHOT	9.5244	1	0.40584	46.3644
GOTERM_BP_FAT	GO:0051494~negative regulation of cytoskeleton organization	3	0.0418996	DHC64C, ALPHA-SPEC, SHOT	9.07086	1	0.412186	49.4852
GOTERM_BP_FAT	GO:0070507~regulation of microtubule cytoskeleton organization	3	0.0456282	DHC64C, ALPHA-SPEC, SHOT	8.65855	1	0.432617	52.532
GOTERM_BP_FAT	GO:0032886~regulation of microtubule-based process	3	0.0494741	DHC64C, ALPHA-SPEC, SHOT	8.28209	1	0.45604	55.4936
GOTERM_BP_FAT	GO:0043244~regulation of protein complex disassembly	3	0.0494741	DHC64C, ALPHA-SPEC, SHOT	8.28209	1	0.45604	55.4936
GOTERM_BP_FAT	GO:0030716~oocyte fate determination	3	0.0534329	DHC64C, ALPHA-SPEC, SHOT	7.937	1	0.464352	58.3607
GOTERM_BP_FAT	GO:0051129~negative regulation of cellular component organization	4	0.0567286	CADN, DHC64C, ALPHA-SPEC, SHOT	4.53543	1	0.47808	60.6145
GOTERM_BP_FAT	GO:0010639~negative regulation of organelle organization	3	0.108241	DHC64C, ALPHA-SPEC, SHOT	5.29133	1	0.6313	83.9225
GOTERM_BP_FAT	GO:0001709~cell fate determination	5	0.142742	DHC64C, ALPHA-SPEC, SHOT, SU(H), DLG1	2.46109	1	0.695208	91.4332
GOTERM_BP_FAT	GO:0051493~regulation of cytoskeleton organization	3	0.183553	DHC64C, ALPHA-SPEC, SHOT	3.80976	1	0.758813	96.0659
GOTERM_BP_FAT	GO:0033043~regulation of organelle organization	3	0.510862	DHC64C, ALPHA-SPEC, SHOT	1.7476	1	0.968186	99.9989
Annotation Cluster 22	Enrichment Score: 1.206801945051979
Category	Term	Count	PValue	Genes	Fold Enrichment	Bonferroni	Benjamini	FDR
GOTERM_CC_FAT	GO:0045202~synapse	7	0.0195592	SYT1, SYN, RDL, RAB3-GEF, BCHS, DLG1, S6KII	3.22911	0.971434	0.179245	21.597
GOTERM_CC_FAT	GO:0044456~synapse part	6	0.0320762	SYT1, SYN, RDL, RAB3-GEF, BCHS, DLG1	3.32669	0.997172	0.243797	33.0734
SP_PIR_KEYWORDS	cell junction	4	0.0576863	SYT1, SYN, RDL, DLG1	4.52659	0.999971	0.27159	51.7667
GOTERM_CC_FAT	GO:0030424~axon	3	0.0723119	SYN, BCHS, DLG1	6.65338	0.999999	0.405268	60.3289
SP_PIR_KEYWORDS	synapse	3	0.126479	SYT1, SYN, RDL	4.83127	1	0.465432	80.9738
GOTERM_CC_FAT	GO:0043005~neuron projection	3	0.173522	SYN, BCHS, DLG1	3.93154	1	0.669319	90.4391
Annotation Cluster 23	Enrichment Score: 1.1316285156833052
Category	Term	Count	PValue	Genes	Fold Enrichment	Bonferroni	Benjamini	FDR
SP_PIR_KEYWORDS	calcium	10	0.000109914	SYT1, NOX, RYA-R44F, CADN, STAN, CAC, ALPHA-SPEC, TRPL, RDGB, SHOT	5.30012	0.01916	0.00214724	0.134795
INTERPRO	IPR018249:EF-HAND 2	5	0.0533574	NOX, CAC, ALPHA-SPEC, SHOT, PARA	3.5074	1	0.727435	53.4971
INTERPRO	IPR011992:EF-Hand type	5	0.0639991	NOX, RYA-R44F, ALPHA-SPEC, NORPA, SHOT	3.29904	1	0.754102	60.2878
INTERPRO	IPR018248:EF hand	4	0.104279	NOX, CAC, ALPHA-SPEC, SHOT	3.5074	1	0.842637	78.5129
GOTERM_BP_FAT	GO:0048638~regulation of developmental growth	3	0.128839	CAC, ALPHA-SPEC, SHOT	4.7622	1	0.670988	88.9264
INTERPRO	IPR018247:EF-HAND 1	4	0.217907	CG6196, NOX, ALPHA-SPEC, SHOT	2.46817	1	0.967141	96.7675
INTERPRO	IPR002048:Calcium-binding EF-hand	3	0.313553	NOX, ALPHA-SPEC, SHOT	2.63055	1	0.989893	99.477
SMART	SM00054:EFh	3	0.394552	NOX, ALPHA-SPEC, SHOT	2.18875	1	0.975949	99.6341
GOTERM_BP_FAT	GO:0040008~regulation of growth	3	0.48083	CAC, ALPHA-SPEC, SHOT	1.8494	1	0.961131	99.9971
Annotation Cluster 24	Enrichment Score: 1.100972044061159
Category	Term	Count	PValue	Genes	Fold Enrichment	Bonferroni	Benjamini	FDR
INTERPRO	IPR013032:EGF-like region, conserved site	6	0.0160775	CG2991, CADN, KN, MMD, STAN, TOK	4.03882	0.998544	0.558017	20.2535
SP_PIR_KEYWORDS	egf-like domain	4	0.022519	CADN, MMD, STAN, TOK	6.56799	0.981842	0.142881	24.3834
INTERPRO	IPR000742:EGF-like, type 3	4	0.0507479	CADN, MMD, STAN, TOK	4.76004	1	0.730662	51.6748
GOTERM_BP_FAT	GO:0007411~axon guidance	6	0.0614695	APC2, CADN, STAN, ALPHA-SPEC, TOK, SHOT	2.80129	1	0.502984	63.6568
INTERPRO	IPR001881:EGF-like calcium-binding	3	0.0775134	CADN, STAN, TOK	6.44908	1	0.803236	67.5862
GOTERM_BP_FAT	GO:0007409~axonogenesis	7	0.0894204	APC2, CADN, STAN, ALPHA-SPEC, BCHS, TOK, SHOT	2.24481	1	0.588291	77.5647
SMART	SM00179:EGF_CA	3	0.104792	CADN, STAN, TOK	5.36596	0.99999	0.806924	70.9965
INTERPRO	IPR006209:EGF	3	0.119408	CADN, STAN, TOK	4.99804	1	0.871243	83.0613
INTERPRO	IPR006210:EGF-like	3	0.280405	CADN, MMD, STAN	2.85602	1	0.986128	98.9896
SMART	SM00181:EGF	3	0.356022	CADN, MMD, STAN	2.37635	1	0.977943	99.2706
Annotation Cluster 25	Enrichment Score: 1.0708117246861295
Category	Term	Count	PValue	Genes	Fold Enrichment	Bonferroni	Benjamini	FDR
GOTERM_CC_FAT	GO:0005938~cell cortex	6	0.008828	APC2, KST, DHC64C, ALPHA-SPEC, MSN, DLG1	4.61301	0.797314	0.100941	10.3468
GOTERM_CC_FAT	GO:0044448~cell cortex part	4	0.043424	APC2, KST, ALPHA-SPEC, DLG1	5.01414	0.999662	0.293505	42.1221
GOTERM_BP_FAT	GO:0007155~cell adhesion	7	0.0547103	ALPHA-CATENIN-RELATED, APC2, CADN, STAN, ALPHA-SPEC, SDK, DLG1	2.55444	1	0.468987	59.2482
GOTERM_BP_FAT	GO:0022610~biological adhesion	7	0.0737552	ALPHA-CATENIN-RELATED, APC2, CADN, STAN, ALPHA-SPEC, SDK, DLG1	2.36421	1	0.538525	70.5476
GOTERM_BP_FAT	GO:0008283~cell proliferation	5	0.137084	APC2, SLIK, DHC64C, ALPHA-SPEC, DLG1	2.49984	1	0.689892	90.4853
GOTERM_BP_FAT	GO:0002168~instar larval development	3	0.172326	APC2, ALPHA-SPEC, DLG1	3.9685	1	0.746127	95.1082
GOTERM_BP_FAT	GO:0007293~germarium-derived egg chamber formation	3	0.258346	APC2, DHC64C, ALPHA-SPEC	3.02362	1	0.836898	99.1506
GOTERM_BP_FAT	GO:0002164~larval development	3	0.287416	APC2, ALPHA-SPEC, DLG1	2.80129	1	0.855768	99.5512
Annotation Cluster 26	Enrichment Score: 1.0693741096353122
Category	Term	Count	PValue	Genes	Fold Enrichment	Bonferroni	Benjamini	FDR
GOTERM_BP_FAT	GO:0060538~skeletal muscle organ development	5	0.0118499	UNC-104, SHOT, LBE, BETATUB56D, S6KII	5.56982	0.999997	0.223096	17.3199
GOTERM_BP_FAT	GO:0051146~striated muscle cell differentiation	4	0.0809518	SIZ, UNC-104, LBE, S6KII	3.90745	1	0.553723	73.9939
GOTERM_BP_FAT	GO:0007519~skeletal muscle tissue development	3	0.103242	UNC-104, LBE, S6KII	5.44251	1	0.621908	82.4227
GOTERM_BP_FAT	GO:0042692~muscle cell differentiation	4	0.10888	SIZ, UNC-104, LBE, S6KII	3.43222	1	0.63064	84.1053
GOTERM_BP_FAT	GO:0014706~striated muscle tissue development	3	0.128839	UNC-104, LBE, S6KII	4.7622	1	0.670988	88.9264
GOTERM_BP_FAT	GO:0060537~muscle tissue development	3	0.134124	UNC-104, LBE, S6KII	4.64605	1	0.684031	89.9509
GOTERM_BP_FAT	GO:0007517~muscle organ development	5	0.175421	UNC-104, SHOT, LBE, BETATUB56D, S6KII	2.26771	1	0.74831	95.392
Annotation Cluster 27	Enrichment Score: 1.0350295906479843
Category	Term	Count	PValue	Genes	Fold Enrichment	Bonferroni	Benjamini	FDR
SP_PIR_KEYWORDS	developmental protein	18	0.000228396	RYA-R44F, PUF68, KN, RHOGAPP190, CAC, SDK, PCX, JHI-1, TRR, STAN, POE, OC, ASH1, TRX, SU(H), EAG, POXN, DLG1	2.7914	0.039405	0.00364809	0.27991
GOTERM_MF_FAT	GO:0042800~histone methyltransferase activity (H3-K4 specific)	3	0.00154682	TRR, ASH1, TRX	45.6808	0.426352	0.105194	2.10276
GOTERM_BP_FAT	GO:0010604~positive regulation of macromolecule metabolic process	8	0.0066912	TRR, APC2, SLIK, SNO, HLH106, ASH1, TRX, SU(H)	3.57724	0.99929	0.158558	10.1577
INTERPRO	IPR003616:Post-SET zinc-binding region	3	0.00742066	TRR, ASH1, TRX	22.2135	0.950296	0.451372	9.87771
UP_SEQ_FEATURE	domain:Post-SET	3	0.00919783	TRR, ASH1, TRX	19.3182	0.947539	0.521415	11.7181
SMART	SM00508:PostSET	3	0.0104262	TRR, ASH1, TRX	18.4828	0.663788	0.663788	11.0584
UP_SEQ_FEATURE	domain:SET	3	0.0227701	TRR, ASH1, TRX	12.2934	0.999356	0.649944	26.7049
INTERPRO	IPR001965:Zinc finger, PHD-type	4	0.0275545	TRR, TOU, ASH1, TRX	6.05823	0.999987	0.675682	32.3044
GOTERM_BP_FAT	GO:0006730~one-carbon metabolic process	5	0.0307413	TRR, CG9977, ASH1, TRX, CG10899	4.17737	1	0.378086	39.2355
GOTERM_BP_FAT	GO:0045941~positive regulation of transcription	6	0.0348791	TRR, SNO, HLH106, ASH1, TRX, SU(H)	3.28428	1	0.396193	43.2447
GOTERM_BP_FAT	GO:0010628~positive regulation of gene expression	6	0.0359969	TRR, SNO, HLH106, ASH1, TRX, SU(H)	3.25621	1	0.398068	44.2844
GOTERM_MF_FAT	GO:0016278~lysine N-methyltransferase activity	3	0.0375874	TRR, ASH1, TRX	9.617	0.999999	0.423143	40.9014
GOTERM_MF_FAT	GO:0016279~protein-lysine N-methyltransferase activity	3	0.0375874	TRR, ASH1, TRX	9.617	0.999999	0.423143	40.9014
GOTERM_MF_FAT	GO:0018024~histone-lysine N-methyltransferase activity	3	0.0375874	TRR, ASH1, TRX	9.617	0.999999	0.423143	40.9014
GOTERM_BP_FAT	GO:0045935~positive regulation of nucleobase, nucleoside, nucleotide and nucleic acid metabolic process	6	0.0406882	TRR, SNO, HLH106, ASH1, TRX, SU(H)	3.14856	1	0.413789	48.4564
GOTERM_BP_FAT	GO:0051173~positive regulation of nitrogen compound metabolic process	6	0.0406882	TRR, SNO, HLH106, ASH1, TRX, SU(H)	3.14856	1	0.413789	48.4564
GOTERM_BP_FAT	GO:0016571~histone methylation	3	0.0418996	TRR, ASH1, TRX	9.07086	1	0.412186	49.4852
SMART	SM00249:PHD	4	0.0428882	TRR, TOU, ASH1, TRX	5.04075	0.989526	0.598187	38.7454
GOTERM_MF_FAT	GO:0042054~histone methyltransferase activity	3	0.0451998	TRR, ASH1, TRX	8.7011	1	0.471995	47.0055
GOTERM_BP_FAT	GO:0010557~positive regulation of macromolecule biosynthetic process	6	0.0511413	TRR, SNO, HLH106, ASH1, TRX, SU(H)	2.9533	1	0.460035	56.7229
GOTERM_BP_FAT	GO:0006479~protein amino acid methylation	3	0.0703098	TRR, ASH1, TRX	6.80314	1	0.524217	68.7502
GOTERM_BP_FAT	GO:0008213~protein amino acid alkylation	3	0.0703098	TRR, ASH1, TRX	6.80314	1	0.524217	68.7502
INTERPRO	IPR001214:SET	3	0.0775134	TRR, ASH1, TRX	6.44908	1	0.803236	67.5862
GOTERM_BP_FAT	GO:0009891~positive regulation of biosynthetic process	6	0.0911089	TRR, SNO, HLH106, ASH1, TRX, SU(H)	2.49004	1	0.589105	78.2193
GOTERM_BP_FAT	GO:0031328~positive regulation of cellular biosynthetic process	6	0.0911089	TRR, SNO, HLH106, ASH1, TRX, SU(H)	2.49004	1	0.589105	78.2193
GOTERM_MF_FAT	GO:0008276~protein methyltransferase activity	3	0.0951996	TRR, ASH1, TRX	5.7101	1	0.601835	74.6756
INTERPRO	IPR019787:Zinc finger, PHD-finger	3	0.100153	TOU, ASH1, TRX	5.55338	1	0.842617	77.0887
SMART	SM00317:SET	3	0.104792	TRR, ASH1, TRX	5.36596	0.99999	0.806924	70.9965
GOTERM_MF_FAT	GO:0008170~N-methyltransferase activity	3	0.110721	TRR, ASH1, TRX	5.22066	1	0.642092	80.0303
GOTERM_BP_FAT	GO:0043414~biopolymer methylation	3	0.144837	TRR, ASH1, TRX	4.42995	1	0.695779	91.7612
SP_PIR_KEYWORDS	activator	4	0.147935	TRR, ASH1, TRX, SU(H)	2.99078	1	0.505598	85.9779
SP_PIR_KEYWORDS	nucleus	15	0.150376	CPO, RRP1, ONECUT, PUF68, KN, LBE, JHI-1, TRR, HIS4R, SNO, OC, ASH1, TRX, SU(H), POXN	1.44549	1	0.503187	86.4629
GOTERM_BP_FAT	GO:0045893~positive regulation of transcription, DNA-dependent	4	0.158404	SNO, ASH1, TRX, SU(H)	2.88618	1	0.723209	93.6165
GOTERM_BP_FAT	GO:0006338~chromatin remodeling	3	0.161222	TOU, ASH1, TRX	4.14104	1	0.727606	93.9492
GOTERM_BP_FAT	GO:0051254~positive regulation of RNA metabolic process	4	0.165978	SNO, ASH1, TRX, SU(H)	2.82204	1	0.734044	94.4739
SP_PIR_KEYWORDS	chromatin regulator	3	0.175925	TRR, ASH1, TRX	3.9254	1	0.54705	90.693
SP_PIR_KEYWORDS	transcription regulation	8	0.176871	TRR, ONECUT, KN, OC, ASH1, TRX, SU(H), POXN	1.7311	1	0.540938	90.8233
SP_PIR_KEYWORDS	DNA binding	4	0.179552	HIS4R, OC, TRX, SU(H)	2.72331	1	0.531024	91.1835
SP_PIR_KEYWORDS	Transcription	8	0.186436	TRR, ONECUT, KN, OC, ASH1, TRX, SU(H), POXN	1.70467	1	0.538209	92.0495
GOTERM_BP_FAT	GO:0032259~methylation	3	0.200582	TRR, ASH1, TRX	3.59411	1	0.777259	97.1895
GOTERM_BP_FAT	GO:0016570~histone modification	3	0.212037	TRR, ASH1, TRX	3.46342	1	0.78784	97.7675
GOTERM_BP_FAT	GO:0016569~covalent chromatin modification	3	0.212037	TRR, ASH1, TRX	3.46342	1	0.78784	97.7675
SP_PIR_KEYWORDS	dna-binding	8	0.226707	ONECUT, HIS4R, KN, OC, TRX, SU(H), POXN, LBE	1.60656	1	0.595451	95.7358
GOTERM_BP_FAT	GO:0016568~chromatin modification	4	0.254926	TRR, TOU, ASH1, TRX	2.26771	1	0.833965	99.0859
SP_PIR_KEYWORDS	methyltransferase	3	0.267368	TRR, ASH1, TRX	2.9556	1	0.658237	97.8022
GOTERM_BP_FAT	GO:0006325~chromatin organization	5	0.274739	TRR, HIS4R, TOU, ASH1, TRX	1.86753	1	0.849793	99.4054
GOTERM_MF_FAT	GO:0003700~transcription factor activity	8	0.449478	ONECUT, HLH54F, CHINMO, OC, TRX, SU(H), POXN, LBE	1.2526	1	0.971883	99.9724
GOTERM_BP_FAT	GO:0045449~regulation of transcription	14	0.482312	ONECUT, APC2, KN, HLH106, LBE, TRR, HLH54F, SNO, OC, ASH1, TRX, SU(H), EAG, POXN	1.11257	1	0.961102	99.9973
GOTERM_BP_FAT	GO:0006355~regulation of transcription, DNA-dependent	11	0.489552	ONECUT, APC2, SNO, KN, OC, ASH1, TRX, SU(H), EAG, POXN, LBE	1.14127	1	0.963161	99.9978
GOTERM_BP_FAT	GO:0051252~regulation of RNA metabolic process	12	0.494419	ONECUT, APC2, PUF68, SNO, KN, OC, ASH1, TRX, SU(H), EAG, POXN, LBE	1.12382	1	0.964317	99.9981
GOTERM_MF_FAT	GO:0043565~sequence-specific DNA binding	5	0.519163	ONECUT, OC, TRX, SU(H), LBE	1.32408	1	0.984587	99.9957
GOTERM_BP_FAT	GO:0006350~transcription	8	0.581836	TRR, ONECUT, KN, OC, ASH1, TRX, SU(H), POXN	1.10668	1	0.982426	99.9999
GOTERM_MF_FAT	GO:0003677~DNA binding	14	0.603212	ONECUT, RRP1, KN, CHINMO, LBE, TRR, HIS4R, HLH54F, TOU, OC, ASH1, TRX, SU(H), POXN	1.02736	1	0.993448	99.9997
GOTERM_BP_FAT	GO:0051276~chromosome organization	5	0.64788	TRR, HIS4R, TOU, ASH1, TRX	1.12582	1	0.990147	100
GOTERM_MF_FAT	GO:0030528~transcription regulator activity	11	0.683431	TRR, ONECUT, HLH54F, KN, CHINMO, HLH106, OC, TRX, SU(H), POXN, LBE	0.982382	1	0.997482	100
GOTERM_CC_FAT	GO:0005694~chromosome	4	0.901475	TRR, HIS4R, DHC64C, ASH1	0.758719	1	0.99972	100
GOTERM_MF_FAT	GO:0003702~RNA polymerase II transcription factor activity	3	0.926117	ONECUT, KN, SU(H)	0.710985	1	0.999996	100
Annotation Cluster 28	Enrichment Score: 1.0003162765662756
Category	Term	Count	PValue	Genes	Fold Enrichment	Bonferroni	Benjamini	FDR
GOTERM_BP_FAT	GO:0007600~sensory perception	11	0.0109668	NINAC, INAD, T, POE, TRPL, NACP60E, RDGB, NORPA, RDGA, EAG, CDSA	2.53064	0.999993	0.21973	16.133
GOTERM_BP_FAT	GO:0007608~sensory perception of smell	4	0.154658	NACP60E, RDGB, NORPA, EAG	2.91936	1	0.716376	93.1479
GOTERM_BP_FAT	GO:0007606~sensory perception of chemical stimulus	4	0.588299	NACP60E, RDGB, NORPA, EAG	1.3092	1	0.983068	99.9999
Annotation Cluster 29	Enrichment Score: 0.9514030516107999
Category	Term	Count	PValue	Genes	Fold Enrichment	Bonferroni	Benjamini	FDR
INTERPRO	IPR007110:Immunoglobulin-like	6	0.0473201	DPR8, BEAT-VI, BEAT-IIIC, TUTL, CG32791, SDK	3.02911	1	0.728121	49.1803
INTERPRO	IPR003599:Immunoglobulin subtype	5	0.0567887	BEAT-VI, BEAT-IIIC, TUTL, CG32791, SDK	3.43508	1	0.7299	55.7962
SMART	SM00409:IG	5	0.0938597	BEAT-VI, BEAT-IIIC, TUTL, CG32791, SDK	2.85816	0.999965	0.818843	66.7807
INTERPRO	IPR013783:Immunoglobulin-like fold	5	0.0973176	DPR8, TUTL, CG32791, SU(H), SDK	2.84789	1	0.846721	76.06
INTERPRO	IPR013151:Immunoglobulin	4	0.123414	DPR8, BEAT-VI, CG32791, SDK	3.25076	1	0.870188	84.1062
INTERPRO	IPR003598:Immunoglobulin subtype 2	4	0.165035	DPR8, TUTL, CG32791, SDK	2.83577	1	0.932263	91.9418
INTERPRO	IPR013098:Immunoglobulin I-set	3	0.2086	TUTL, CG32791, SDK	3.5074	1	0.965515	96.1868
SMART	SM00408:IGc2	4	0.234717	DPR8, TUTL, CG32791, SDK	2.3595	1	0.938091	94.9767
Annotation Cluster 30	Enrichment Score: 0.9054156788677598
Category	Term	Count	PValue	Genes	Fold Enrichment	Bonferroni	Benjamini	FDR
GOTERM_BP_FAT	GO:0051347~positive regulation of transferase activity	3	0.0659427	RAB3-GEF, MSN, RDGA	7.05511	1	0.514367	66.3241
GOTERM_BP_FAT	GO:0045860~positive regulation of protein kinase activity	3	0.0659427	RAB3-GEF, MSN, RDGA	7.05511	1	0.514367	66.3241
GOTERM_BP_FAT	GO:0033674~positive regulation of kinase activity	3	0.0659427	RAB3-GEF, MSN, RDGA	7.05511	1	0.514367	66.3241
GOTERM_BP_FAT	GO:0043085~positive regulation of catalytic activity	4	0.0780681	RAB3-GEF, MSN, NORPA, RDGA	3.9685	1	0.54655	72.6611
GOTERM_BP_FAT	GO:0042325~regulation of phosphorylation	4	0.0809518	SLIK, RAB3-GEF, MSN, RDGA	3.90745	1	0.553723	73.9939
GOTERM_BP_FAT	GO:0051174~regulation of phosphorus metabolic process	4	0.10238	SLIK, RAB3-GEF, MSN, RDGA	3.52756	1	0.621704	82.1513
GOTERM_BP_FAT	GO:0044093~positive regulation of molecular function	4	0.10238	RAB3-GEF, MSN, NORPA, RDGA	3.52756	1	0.621704	82.1513
GOTERM_BP_FAT	GO:0019220~regulation of phosphate metabolic process	4	0.10238	SLIK, RAB3-GEF, MSN, RDGA	3.52756	1	0.621704	82.1513
GOTERM_BP_FAT	GO:0007242~intracellular signaling cascade	8	0.182296	TUSP, CG7510, RAB3-GEF, CG8519, TRPL, MSN, NORPA, RDGA	1.71033	1	0.758436	95.9682
GOTERM_BP_FAT	GO:0051338~regulation of transferase activity	3	0.189206	RAB3-GEF, MSN, RDGA	3.73506	1	0.763736	96.4787
GOTERM_BP_FAT	GO:0045859~regulation of protein kinase activity	3	0.189206	RAB3-GEF, MSN, RDGA	3.73506	1	0.763736	96.4787
GOTERM_BP_FAT	GO:0043549~regulation of kinase activity	3	0.189206	RAB3-GEF, MSN, RDGA	3.73506	1	0.763736	96.4787
GOTERM_MF_FAT	GO:0030695~GTPase regulator activity	5	0.200919	RHOGAPP190, RAB3-GEF, MSN, NORPA, SIZ	2.14464	1	0.826306	95.4003
GOTERM_MF_FAT	GO:0060589~nucleoside-triphosphatase regulator activity	5	0.21108	RHOGAPP190, RAB3-GEF, MSN, NORPA, SIZ	2.10027	1	0.836504	96.1414
GOTERM_MF_FAT	GO:0005083~small GTPase regulator activity	4	0.257555	RHOGAPP190, RAB3-GEF, MSN, SIZ	2.25584	1	0.882139	98.3234
Annotation Cluster 31	Enrichment Score: 0.8296016153512312
Category	Term	Count	PValue	Genes	Fold Enrichment	Bonferroni	Benjamini	FDR
GOTERM_MF_FAT	GO:0008092~cytoskeletal protein binding	11	0.00287855	NINAC, KHC-73, INAD, ALPHA-CATENIN-RELATED, APC2, KST, SYN2, MSPS, ALPHA-SPEC, CG6891, SHOT	3.07332	0.644734	0.0983139	3.8802
GOTERM_MF_FAT	GO:0008017~microtubule binding	6	0.00350687	KHC-73, APC2, KST, MSPS, ALPHA-SPEC, SHOT	5.80073	0.71668	0.0924565	4.70838
GOTERM_MF_FAT	GO:0015631~tubulin binding	6	0.00487597	KHC-73, APC2, KST, MSPS, ALPHA-SPEC, SHOT	5.37421	0.827051	0.103872	6.49012
GOTERM_CC_FAT	GO:0005856~cytoskeleton	13	0.015463	KHC-73, APC2, KST, ALPHA-SPEC, MSPS, DHC64C, NINAC, ALPHA-CATENIN-RELATED, ACT42A, SHOT, UNC-104, BETATUB56D, DLG1	2.13565	0.939499	0.152111	17.4655
SP_PIR_KEYWORDS	actin-binding	4	0.0171313	NINAC, KST, ALPHA-SPEC, SHOT	7.28191	0.952225	0.123859	19.1071
SP_PIR_KEYWORDS	motor protein	4	0.022519	NINAC, KHC-73, DHC64C, UNC-104	6.56799	0.981842	0.142881	24.3834
GOTERM_CC_FAT	GO:0044430~cytoskeletal part	11	0.0236903	NINAC, KHC-73, APC2, KST, ACT42A, DHC64C, MSPS, ALPHA-SPEC, UNC-104, SHOT, BETATUB56D	2.21007	0.986641	0.194086	25.5704
SP_PIR_KEYWORDS	microtubule	4	0.0486308	KHC-73, DHC64C, UNC-104, BETATUB56D	4.8546	0.999845	0.246508	45.7604
GOTERM_CC_FAT	GO:0005874~microtubule	5	0.0814405	KHC-73, DHC64C, UNC-104, SHOT, BETATUB56D	3.00326	1	0.432392	64.8784
GOTERM_CC_FAT	GO:0005875~microtubule associated complex	5	0.133688	KHC-73, APC2, DHC64C, MSPS, UNC-104	2.50707	1	0.589654	82.9273
GOTERM_MF_FAT	GO:0003774~motor activity	4	0.172745	NINAC, KHC-73, DHC64C, UNC-104	2.76853	1	0.787181	92.5985
GOTERM_CC_FAT	GO:0015630~microtubule cytoskeleton	7	0.173997	KHC-73, APC2, DHC64C, MSPS, UNC-104, SHOT, BETATUB56D	1.83472	1	0.65879	90.5066
GOTERM_BP_FAT	GO:0007010~cytoskeleton organization	11	0.189981	NINAC, KHC-73, APC2, ACT42A, DHC64C, MSPS, ALPHA-SPEC, RPL24, RDGA, SHOT, DLG1	1.50206	1	0.763123	96.5321
GOTERM_BP_FAT	GO:0007018~microtubule-based movement	4	0.221611	KHC-73, DHC64C, UNC-104, BETATUB56D	2.44215	1	0.798307	98.1631
GOTERM_MF_FAT	GO:0003777~microtubule motor activity	3	0.231628	KHC-73, DHC64C, UNC-104	3.26291	1	0.854911	97.3142
GOTERM_CC_FAT	GO:0043228~non-membrane-bounded organelle	20	0.25091	KHC-73, APC2, KST, MRPS24, DHC64C, ALPHA-SPEC, MSPS, RPL24, S6KII, NINAC, MRPL13, TRR, ALPHA-CATENIN-RELATED, HIS4R, ACT42A, ASH1, UNC-104, SHOT, DLG1, BETATUB56D	1.22296	1	0.764132	97.1518
GOTERM_CC_FAT	GO:0043232~intracellular non-membrane-bounded organelle	20	0.25091	KHC-73, APC2, KST, MRPS24, DHC64C, ALPHA-SPEC, MSPS, RPL24, S6KII, NINAC, MRPL13, TRR, ALPHA-CATENIN-RELATED, HIS4R, ACT42A, ASH1, UNC-104, SHOT, DLG1, BETATUB56D	1.22296	1	0.764132	97.1518
GOTERM_BP_FAT	GO:0007017~microtubule-based process	9	0.301047	KHC-73, APC2, DHC64C, MSPS, RPL24, UNC-104, SHOT, DLG1, BETATUB56D	1.40755	1	0.868041	99.6702
GOTERM_BP_FAT	GO:0000226~microtubule cytoskeleton organization	7	0.322155	KHC-73, APC2, DHC64C, MSPS, RPL24, SHOT, DLG1	1.49152	1	0.882647	99.7978
GOTERM_CC_FAT	GO:0005819~spindle	3	0.325608	KHC-73, MSPS, SHOT	2.54394	1	0.845266	99.219
GOTERM_BP_FAT	GO:0007052~mitotic spindle organization	3	0.811389	DHC64C, MSPS, RPL24	0.981897	1	0.999072	100
UP_SEQ_FEATURE	nucleotide phosphate-binding region:ATP	4	0.813301	NINAC, SMI35A, DHC64C, UNC-104	0.919913	1	1	100
GOTERM_BP_FAT	GO:0007051~spindle organization	3	0.871494	DHC64C, MSPS, RPL24	0.846613	1	0.999774	100
GOTERM_BP_FAT	GO:0046907~intracellular transport	4	0.872953	NINAC, DHC64C, BCHS, UNC-104	0.81145	1	0.999777	100
GOTERM_BP_FAT	GO:0000278~mitotic cell cycle	4	0.923539	APC2, DHC64C, MSPS, RPL24	0.709453	1	0.999967	100
GOTERM_BP_FAT	GO:0022402~cell cycle process	6	0.935902	APC2, HIS4R, DHC64C, MSPS, RPL24, SHOT	0.696483	1	0.999982	100
GOTERM_BP_FAT	GO:0007049~cell cycle	6	0.968821	APC2, HIS4R, DHC64C, MSPS, RPL24, SHOT	0.618468	1	0.999999	100
GOTERM_BP_FAT	GO:0000279~M phase	4	0.982428	HIS4R, DHC64C, MSPS, RPL24	0.531347	1	1	100
GOTERM_BP_FAT	GO:0022403~cell cycle phase	4	0.986075	HIS4R, DHC64C, MSPS, RPL24	0.512065	1	1	100
Annotation Cluster 32	Enrichment Score: 0.8232307510877453
Category	Term	Count	PValue	Genes	Fold Enrichment	Bonferroni	Benjamini	FDR
SP_PIR_KEYWORDS	cell adhesion	4	0.0171313	CADN, STAN, SDK, DLG1	7.28191	0.952225	0.123859	19.1071
GOTERM_BP_FAT	GO:0007163~establishment or maintenance of cell polarity	5	0.0907298	KHC-73, CADN, STAN, CG17618, DLG1	2.91266	1	0.59067	78.074
GOTERM_BP_FAT	GO:0001738~morphogenesis of a polarized epithelium	4	0.0960432	CADN, STAN, MSN, DLG1	3.62834	1	0.603138	80.0312
GOTERM_BP_FAT	GO:0060429~epithelium development	7	0.161474	CADN, STAN, MSN, CG17618, SHOT, DLG1, CDSA	1.89137	1	0.725791	93.9781
GOTERM_BP_FAT	GO:0048729~tissue morphogenesis	7	0.189073	CADN, STAN, MSN, SHOT, DLG1, LBE, CDSA	1.79948	1	0.765645	96.4695
GOTERM_BP_FAT	GO:0001736~establishment of planar polarity	3	0.246723	CADN, STAN, MSN	3.12275	1	0.829449	98.9114
GOTERM_BP_FAT	GO:0007164~establishment of tissue polarity	3	0.252533	CADN, STAN, MSN	3.07239	1	0.834086	99.0379
GOTERM_BP_FAT	GO:0002009~morphogenesis of an epithelium	6	0.275301	CADN, STAN, MSN, SHOT, DLG1, CDSA	1.69323	1	0.847376	99.4127
SP_PIR_KEYWORDS	cell membrane	5	0.49871	INAD, RDL, CADN, STAN, DLG1	1.35945	1	0.885864	99.9791
Annotation Cluster 33	Enrichment Score: 0.8087629410904772
Category	Term	Count	PValue	Genes	Fold Enrichment	Bonferroni	Benjamini	FDR
UP_SEQ_FEATURE	repeat:4	3	0.116432	CPO, PCX, RYA-R44F	5.00842	1	0.962771	81.1686
UP_SEQ_FEATURE	repeat:3	3	0.146074	CPO, PCX, RYA-R44F	4.36217	1	0.972625	88.1154
UP_SEQ_FEATURE	repeat:2	3	0.184991	CPO, PCX, RYA-R44F	3.75631	1	0.987096	93.665
UP_SEQ_FEATURE	repeat:1	3	0.184991	CPO, PCX, RYA-R44F	3.75631	1	0.987096	93.665
Annotation Cluster 34	Enrichment Score: 0.7958095417543469
Category	Term	Count	PValue	Genes	Fold Enrichment	Bonferroni	Benjamini	FDR
GOTERM_BP_FAT	GO:0030534~adult behavior	7	0.0110696	T, TUTL, CAC, OC, NORPA, EAG, POXN	3.70393	0.999994	0.217565	16.272
GOTERM_BP_FAT	GO:0019098~reproductive behavior	4	0.154658	CAC, ASH1, EAG, POXN	2.91936	1	0.716376	93.1479
GOTERM_BP_FAT	GO:0007619~courtship behavior	3	0.246723	CAC, EAG, POXN	3.12275	1	0.829449	98.9114
GOTERM_BP_FAT	GO:0007617~mating behavior	3	0.316371	CAC, EAG, POXN	2.60942	1	0.880964	99.7685
GOTERM_BP_FAT	GO:0051705~behavioral interaction between organisms	3	0.322135	CAC, EAG, POXN	2.57416	1	0.88391	99.7977
GOTERM_BP_FAT	GO:0007618~mating	3	0.390114	CAC, EAG, POXN	2.21498	1	0.921374	99.9625
Annotation Cluster 35	Enrichment Score: 0.7773504271677631
Category	Term	Count	PValue	Genes	Fold Enrichment	Bonferroni	Benjamini	FDR
GOTERM_BP_FAT	GO:0042675~compound eye cone cell differentiation	3	0.0222595	RG, SNO, SDK	12.6992	1	0.320163	30.1734
GOTERM_BP_FAT	GO:0042461~photoreceptor cell development	4	0.0752309	RG, STAN, OC, MSN	4.03149	1	0.539267	71.2874
GOTERM_BP_FAT	GO:0007423~sensory organ development	11	0.107229	RG, TRR, SNO, CADN, STAN, OC, BCHS, SHOT, SU(H), SDK, POXN	1.70355	1	0.630621	83.6292
GOTERM_BP_FAT	GO:0001745~compound eye morphogenesis	7	0.196249	RG, TRR, SNO, CADN, STAN, OC, SDK	1.77789	1	0.771139	96.9363
GOTERM_BP_FAT	GO:0048749~compound eye development	8	0.206142	RG, TRR, SNO, CADN, STAN, OC, BCHS, SDK	1.64925	1	0.781339	97.4856
GOTERM_BP_FAT	GO:0042462~eye photoreceptor cell development	3	0.206301	RG, STAN, OC	3.52756	1	0.779604	97.4936
GOTERM_BP_FAT	GO:0048592~eye morphogenesis	7	0.243909	RG, TRR, SNO, CADN, STAN, OC, SDK	1.65231	1	0.827194	98.8447
GOTERM_BP_FAT	GO:0001654~eye development	8	0.261897	RG, TRR, SNO, CADN, STAN, OC, BCHS, SDK	1.53002	1	0.835033	99.2132
GOTERM_BP_FAT	GO:0046530~photoreceptor cell differentiation	4	0.323208	RG, STAN, OC, MSN	1.98425	1	0.882371	99.8028
GOTERM_BP_FAT	GO:0001754~eye photoreceptor cell differentiation	3	0.544448	RG, STAN, OC	1.64214	1	0.974675	99.9996
Annotation Cluster 36	Enrichment Score: 0.7466402547168093
Category	Term	Count	PValue	Genes	Fold Enrichment	Bonferroni	Benjamini	FDR
GOTERM_BP_FAT	GO:0048563~post-embryonic organ morphogenesis	9	0.0761764	SNO, KN, OC, MSN, TOK, SHOT, POXN, DLG1, S6KII	2.0122	1	0.540646	71.7522
GOTERM_BP_FAT	GO:0007560~imaginal disc morphogenesis	9	0.0761764	SNO, KN, OC, MSN, TOK, SHOT, POXN, DLG1, S6KII	2.0122	1	0.540646	71.7522
GOTERM_BP_FAT	GO:0048569~post-embryonic organ development	9	0.0929078	SNO, KN, OC, MSN, TOK, SHOT, POXN, DLG1, S6KII	1.92412	1	0.593472	78.8971
GOTERM_BP_FAT	GO:0007444~imaginal disc development	11	0.109792	APC2, SNO, KN, OC, MSN, TOK, SHOT, SU(H), POXN, DLG1, S6KII	1.69528	1	0.630963	84.363
GOTERM_BP_FAT	GO:0002165~instar larval or pupal development	11	0.11769	APC2, SNO, KN, ALPHA-SPEC, OC, MSN, TOK, SHOT, POXN, DLG1, S6KII	1.67095	1	0.643807	86.4355
GOTERM_BP_FAT	GO:0001700~embryonic development via the syncytial blastoderm	7	0.117964	APC2, KN, OC, ASH1, MSN, GW, DLG1	2.07697	1	0.641921	86.5025
GOTERM_BP_FAT	GO:0009792~embryonic development ending in birth or egg hatching	7	0.137872	APC2, KN, OC, ASH1, MSN, GW, DLG1	1.98425	1	0.689475	90.623
GOTERM_BP_FAT	GO:0009791~post-embryonic development	11	0.140274	APC2, SNO, KN, ALPHA-SPEC, OC, MSN, TOK, SHOT, POXN, DLG1, S6KII	1.60935	1	0.690975	91.0311
GOTERM_BP_FAT	GO:0048707~instar larval or pupal morphogenesis	9	0.175019	SNO, KN, OC, MSN, TOK, SHOT, POXN, DLG1, S6KII	1.64687	1	0.749736	95.356
GOTERM_BP_FAT	GO:0009886~post-embryonic morphogenesis	9	0.186605	SNO, KN, OC, MSN, TOK, SHOT, POXN, DLG1, S6KII	1.61888	1	0.76286	96.2941
GOTERM_BP_FAT	GO:0007552~metamorphosis	9	0.204588	SNO, KN, OC, MSN, TOK, SHOT, POXN, DLG1, S6KII	1.57863	1	0.780545	97.406
GOTERM_BP_FAT	GO:0007476~imaginal disc-derived wing morphogenesis	6	0.25441	SNO, KN, TOK, SHOT, POXN, S6KII	1.7476	1	0.83495	99.0758
GOTERM_BP_FAT	GO:0007472~wing disc morphogenesis	6	0.260338	SNO, KN, TOK, SHOT, POXN, S6KII	1.73171	1	0.83789	99.1863
GOTERM_BP_FAT	GO:0035220~wing disc development	7	0.27565	SNO, KN, TOK, SHOT, SU(H), POXN, S6KII	1.58175	1	0.846257	99.4172
GOTERM_BP_FAT	GO:0035120~post-embryonic appendage morphogenesis	6	0.287402	SNO, KN, TOK, SHOT, POXN, S6KII	1.66365	1	0.857229	99.5511
GOTERM_BP_FAT	GO:0035114~imaginal disc-derived appendage morphogenesis	6	0.318062	SNO, KN, TOK, SHOT, POXN, S6KII	1.59404	1	0.881298	99.7774
GOTERM_BP_FAT	GO:0035107~appendage morphogenesis	6	0.327348	SNO, KN, TOK, SHOT, POXN, S6KII	1.57428	1	0.88375	99.8212
GOTERM_BP_FAT	GO:0048737~imaginal disc-derived appendage development	6	0.330451	SNO, KN, TOK, SHOT, POXN, S6KII	1.5678	1	0.884147	99.8339
GOTERM_BP_FAT	GO:0048736~appendage development	6	0.339776	SNO, KN, TOK, SHOT, POXN, S6KII	1.54868	1	0.888974	99.8672
Annotation Cluster 37	Enrichment Score: 0.6300561816948127
Category	Term	Count	PValue	Genes	Fold Enrichment	Bonferroni	Benjamini	FDR
GOTERM_BP_FAT	GO:0048588~developmental cell growth	3	0.0793159	CADN, POE, EAG	6.3496	1	0.549262	73.2454
GOTERM_BP_FAT	GO:0016049~cell growth	3	0.172326	CADN, POE, EAG	3.9685	1	0.746127	95.1082
GOTERM_BP_FAT	GO:0032535~regulation of cellular component size	4	0.20128	CADN, ALPHA-SPEC, POE, EAG	2.56549	1	0.77649	97.2283
GOTERM_BP_FAT	GO:0008361~regulation of cell size	3	0.327887	CADN, POE, EAG	2.53984	1	0.882999	99.8234
GOTERM_BP_FAT	GO:0048589~developmental growth	3	0.356436	CADN, POE, EAG	2.3811	1	0.900803	99.9117
GOTERM_BP_FAT	GO:0040007~growth	3	0.515757	CADN, POE, EAG	1.73171	1	0.969217	99.9991
Annotation Cluster 38	Enrichment Score: 0.6054834914086421
Category	Term	Count	PValue	Genes	Fold Enrichment	Bonferroni	Benjamini	FDR
GOTERM_BP_FAT	GO:0007291~sperm individualization	3	0.0793159	BRUCE, POE, NTL	6.3496	1	0.549262	73.2454
GOTERM_BP_FAT	GO:0007281~germ cell development	7	0.179672	PUF68, BRUCE, DHC64C, MSPS, ALPHA-SPEC, POE, NTL	1.8291	1	0.755173	95.7567
GOTERM_BP_FAT	GO:0007349~cellularization	4	0.193279	BRUCE, DHC64C, POE, NTL	2.61839	1	0.7675	96.7506
GOTERM_BP_FAT	GO:0007286~spermatid development	3	0.327887	BRUCE, POE, NTL	2.53984	1	0.882999	99.8234
GOTERM_BP_FAT	GO:0048515~spermatid differentiation	3	0.333626	BRUCE, POE, NTL	2.50642	1	0.885843	99.846
GOTERM_BP_FAT	GO:0007283~spermatogenesis	4	0.437828	BRUCE, GISH, POE, NTL	1.63861	1	0.945341	99.9898
GOTERM_BP_FAT	GO:0048232~male gamete generation	4	0.437828	BRUCE, GISH, POE, NTL	1.63861	1	0.945341	99.9898
Annotation Cluster 39	Enrichment Score: 0.5465273772967691
Category	Term	Count	PValue	Genes	Fold Enrichment	Bonferroni	Benjamini	FDR
SP_PIR_KEYWORDS	transit peptide	4	0.153541	JHI-1, PPL, MRPS24, CG17896	2.93831	1	0.502682	87.069
SP_PIR_KEYWORDS	mitochondrion	5	0.177696	MRPL13, JHI-1, PPL, MRPS24, CG17896	2.2633	1	0.534755	90.9356
UP_SEQ_FEATURE	transit peptide:Mitochondrion	4	0.457582	JHI-1, PPL, MRPS24, CG17896	1.58161	1	0.999942	99.9739
GOTERM_CC_FAT	GO:0005739~mitochondrion	11	0.521817	ND23, MRPL13, JHI-1, CG3626, PPL, MRPS24, CG32230, DHC64C, CG17896, CG8745, NTL	1.11084	1	0.960795	99.9887
Annotation Cluster 40	Enrichment Score: 0.5041705977024881
Category	Term	Count	PValue	Genes	Fold Enrichment	Bonferroni	Benjamini	FDR
SP_PIR_KEYWORDS	cell adhesion	4	0.0171313	CADN, STAN, SDK, DLG1	7.28191	0.952225	0.123859	19.1071
GOTERM_BP_FAT	GO:0001738~morphogenesis of a polarized epithelium	4	0.0960432	CADN, STAN, MSN, DLG1	3.62834	1	0.603138	80.0312
SP_PIR_KEYWORDS	disulfide bond	6	0.207006	PBURS, TUTL, RDL, CADN, STAN, SDK	1.89604	1	0.572776	94.1935
UP_SEQ_FEATURE	topological domain:Cytoplasmic	11	0.356335	SYT1, RYA-R44F, TUTL, RDL, CADN, STAN, CAC, TRPL, SDK, EAG, DRIP	1.25846	1	0.999594	99.7375
SP_PIR_KEYWORDS	cell membrane	5	0.49871	INAD, RDL, CADN, STAN, DLG1	1.35945	1	0.885864	99.9791
UP_SEQ_FEATURE	topological domain:Extracellular	8	0.520127	TUTL, RDL, CADN, STAN, CAC, TRPL, SDK, DRIP	1.16701	1	0.999986	99.995
UP_SEQ_FEATURE	glycosylation site:N-linked (GlcNAc...)	10	0.577577	PCX, RYA-R44F, RDL, CADN, STAN, CAC, NACP60E, SDK, EAG, PARA	1.07579	1	0.999994	99.9991
UP_SEQ_FEATURE	disulfide bond	6	0.677254	PBURS, TUTL, RDL, CADN, STAN, SDK	1.04827	1	0.999999	100
SP_PIR_KEYWORDS	signal	5	0.747227	PBURS, RDL, CADN, STAN, SDK	0.985199	1	0.983468	100
UP_SEQ_FEATURE	signal peptide	5	0.987239	PBURS, RDL, CADN, STAN, SDK	0.537897	1	1	100
Annotation Cluster 41	Enrichment Score: 0.4345142840143363
Category	Term	Count	PValue	Genes	Fold Enrichment	Bonferroni	Benjamini	FDR
GOTERM_BP_FAT	GO:0007281~germ cell development	7	0.179672	PUF68, BRUCE, DHC64C, MSPS, ALPHA-SPEC, POE, NTL	1.8291	1	0.755173	95.7567
GOTERM_BP_FAT	GO:0032504~multicellular organism reproduction	16	0.231589	APC2, PUF68, KST, GISH, BRUCE, DHC64C, MSPS, CAC, ALPHA-SPEC, SNO, POE, MSN, ASH1, TRX, POXN, NTL	1.30583	1	0.810577	98.5049
GOTERM_BP_FAT	GO:0048609~reproductive process in a multicellular organism	16	0.231589	APC2, PUF68, KST, GISH, BRUCE, DHC64C, MSPS, CAC, ALPHA-SPEC, SNO, POE, MSN, ASH1, TRX, POXN, NTL	1.30583	1	0.810577	98.5049
GOTERM_BP_FAT	GO:0007276~gamete generation	14	0.324718	APC2, PUF68, KST, GISH, BRUCE, DHC64C, ALPHA-SPEC, MSPS, SNO, POE, MSN, ASH1, TRX, NTL	1.24328	1	0.882532	99.8097
GOTERM_BP_FAT	GO:0019953~sexual reproduction	14	0.361547	APC2, PUF68, KST, GISH, BRUCE, DHC64C, ALPHA-SPEC, MSPS, SNO, POE, MSN, ASH1, TRX, NTL	1.20945	1	0.903776	99.9222
GOTERM_BP_FAT	GO:0048610~reproductive cellular process	9	0.525079	PUF68, KST, BRUCE, DHC64C, MSPS, ALPHA-SPEC, POE, TRX, NTL	1.14293	1	0.971063	99.9993
GOTERM_BP_FAT	GO:0003006~reproductive developmental process	9	0.53893	APC2, PUF68, KST, BRUCE, DHC64C, MSPS, ALPHA-SPEC, POE, NTL	1.12938	1	0.974042	99.9996
GOTERM_BP_FAT	GO:0048477~oogenesis	9	0.612121	APC2, PUF68, SNO, KST, DHC64C, MSPS, ALPHA-SPEC, ASH1, MSN	1.06023	1	0.985903	100
GOTERM_BP_FAT	GO:0007292~female gamete generation	9	0.626887	APC2, PUF68, SNO, KST, DHC64C, MSPS, ALPHA-SPEC, ASH1, MSN	1.04664	1	0.987942	100
Annotation Cluster 42	Enrichment Score: 0.4179441421106013
Category	Term	Count	PValue	Genes	Fold Enrichment	Bonferroni	Benjamini	FDR
INTERPRO	IPR001849:Pleckstrin homology	3	0.308045	KST, SIZ, UNC-104	2.66562	1	0.990318	99.4153
SMART	SM00233:PH	3	0.388197	KST, SIZ, UNC-104	2.21793	1	0.980371	99.5888
INTERPRO	IPR011993:Pleckstrin homology-type	3	0.466123	KST, SIZ, UNC-104	1.90401	1	0.998713	99.9844
Annotation Cluster 43	Enrichment Score: 0.3796309489398078
Category	Term	Count	PValue	Genes	Fold Enrichment	Bonferroni	Benjamini	FDR
SP_PIR_KEYWORDS	dna-binding	8	0.226707	ONECUT, HIS4R, KN, OC, TRX, SU(H), POXN, LBE	1.60656	1	0.595451	95.7358
SP_PIR_KEYWORDS	Homeobox	3	0.35041	ONECUT, OC, LBE	2.41563	1	0.767803	99.4978
INTERPRO	IPR017970:Homeobox, conserved site	3	0.425808	ONECUT, OC, LBE	2.06105	1	0.997992	99.9568
GOTERM_MF_FAT	GO:0003700~transcription factor activity	8	0.449478	ONECUT, HLH54F, CHINMO, OC, TRX, SU(H), POXN, LBE	1.2526	1	0.971883	99.9724
INTERPRO	IPR001356:Homeobox	3	0.451195	ONECUT, OC, LBE	1.96002	1	0.998549	99.977
INTERPRO	IPR012287:Homeodomain-related	3	0.471045	ONECUT, OC, LBE	1.88605	1	0.998613	99.9863
GOTERM_MF_FAT	GO:0043565~sequence-specific DNA binding	5	0.519163	ONECUT, OC, TRX, SU(H), LBE	1.32408	1	0.984587	99.9957
SMART	SM00389:HOX	3	0.54734	ONECUT, OC, LBE	1.63083	1	0.994212	99.9858
Annotation Cluster 44	Enrichment Score: 0.34838430976240825
Category	Term	Count	PValue	Genes	Fold Enrichment	Bonferroni	Benjamini	FDR
GOTERM_BP_FAT	GO:0007281~germ cell development	7	0.179672	PUF68, BRUCE, DHC64C, MSPS, ALPHA-SPEC, POE, NTL	1.8291	1	0.755173	95.7567
GOTERM_BP_FAT	GO:0021700~developmental maturation	4	0.353268	PBURS, DHC64C, MSPS, ALPHA-SPEC	1.88136	1	0.899344	99.9045
GOTERM_BP_FAT	GO:0007308~oocyte construction	3	0.567449	DHC64C, MSPS, ALPHA-SPEC	1.57428	1	0.979784	99.9998
GOTERM_BP_FAT	GO:0048599~oocyte development	3	0.589611	DHC64C, MSPS, ALPHA-SPEC	1.51181	1	0.983022	99.9999
GOTERM_BP_FAT	GO:0048469~cell maturation	3	0.59824	DHC64C, MSPS, ALPHA-SPEC	1.48819	1	0.984046	100
GOTERM_BP_FAT	GO:0009994~oocyte differentiation	3	0.639355	DHC64C, MSPS, ALPHA-SPEC	1.38035	1	0.989249	100
Annotation Cluster 45	Enrichment Score: 0.3382609125608097
Category	Term	Count	PValue	Genes	Fold Enrichment	Bonferroni	Benjamini	FDR
SP_PIR_KEYWORDS	rna-binding	4	0.225223	CPO, PUF68, ASH1, ORB2	2.4273	1	0.60011	95.6342
INTERPRO	IPR012677:Nucleotide-binding, alpha-beta plait	4	0.322641	CPO, PUF68, ORB2, GW	1.98927	1	0.990121	99.5658
INTERPRO	IPR000504:RNA recognition motif, RNP-1	4	0.351273	CPO, PUF68, ORB2, GW	1.89051	1	0.993145	99.7624
SMART	SM00360:RRM	4	0.46277	CPO, PUF68, ORB2, GW	1.573	1	0.986538	99.9039
GOTERM_MF_FAT	GO:0003729~mRNA binding	3	0.811265	CPO, PUF68, ORB2	0.982382	1	0.999693	100
GOTERM_MF_FAT	GO:0003723~RNA binding	6	0.974831	CPO, PUF68, MRPS24, SF1, ASH1, ORB2	0.599092	1	1	100
Annotation Cluster 46	Enrichment Score: 0.3040015699835301
Category	Term	Count	PValue	Genes	Fold Enrichment	Bonferroni	Benjamini	FDR
GOTERM_MF_FAT	GO:0043492~ATPase activity, coupled to movement of substances	4	0.382429	CG42321, CG11898, RDGB, MDR50	1.7914	1	0.961788	99.8662
GOTERM_MF_FAT	GO:0042626~ATPase activity, coupled to transmembrane movement of substances	4	0.382429	CG42321, CG11898, RDGB, MDR50	1.7914	1	0.961788	99.8662
GOTERM_MF_FAT	GO:0016820~hydrolase activity, acting on acid anhydrides, catalyzing transmembrane movement of substances	4	0.391292	CG42321, CG11898, RDGB, MDR50	1.76544	1	0.963126	99.8903
GOTERM_MF_FAT	GO:0015399~primary active transmembrane transporter activity	4	0.473483	CG42321, CG11898, RDGB, MDR50	1.55179	1	0.977068	99.985
GOTERM_MF_FAT	GO:0015405~P-P-bond-hydrolysis-driven transmembrane transporter activity	4	0.473483	CG42321, CG11898, RDGB, MDR50	1.55179	1	0.977068	99.985
INTERPRO	IPR003593:ATPase, AAA+ type, core	3	0.559182	CG11898, DHC64C, MDR50	1.59937	1	0.999739	99.9989
GOTERM_MF_FAT	GO:0042623~ATPase activity, coupled	6	0.564692	NINAC, CG42321, CG11898, DHC64C, RDGB, MDR50	1.19038	1	0.989883	99.9989
SMART	SM00382:AAA	3	0.658801	CG11898, DHC64C, MDR50	1.33076	1	0.99861	99.9994
GOTERM_MF_FAT	GO:0016887~ATPase activity	6	0.688105	NINAC, CG42321, CG11898, DHC64C, RDGB, MDR50	1.03526	1	0.997459	100
Annotation Cluster 47	Enrichment Score: 0.30052842375938793
Category	Term	Count	PValue	Genes	Fold Enrichment	Bonferroni	Benjamini	FDR
GOTERM_MF_FAT	GO:0004842~ubiquitin-protein ligase activity	3	0.393201	CG4238, BRUCE, POE	2.20148	1	0.96164	99.8949
GOTERM_MF_FAT	GO:0019787~small conjugating protein ligase activity	3	0.427395	CG4238, BRUCE, POE	2.05307	1	0.968289	99.9526
GOTERM_MF_FAT	GO:0016881~acid-amino acid ligase activity	3	0.557816	CG4238, BRUCE, POE	1.60283	1	0.989718	99.9986
GOTERM_MF_FAT	GO:0016879~ligase activity, forming carbon-nitrogen bonds	3	0.669809	CG4238, BRUCE, POE	1.30516	1	0.99712	100
Annotation Cluster 48	Enrichment Score: 0.25853839873926515
Category	Term	Count	PValue	Genes	Fold Enrichment	Bonferroni	Benjamini	FDR
GOTERM_BP_FAT	GO:0007389~pattern specification process	10	0.335047	APC2, SNO, CADN, KN, STAN, DHC64C, MSPS, OC, SU(H), S6KII	1.32283	1	0.885919	99.8512
GOTERM_BP_FAT	GO:0003002~regionalization	9	0.41553	APC2, SNO, KN, STAN, DHC64C, MSPS, OC, SU(H), S6KII	1.25873	1	0.934327	99.981
GOTERM_BP_FAT	GO:0007350~blastoderm segmentation	4	0.667262	KN, STAN, MSPS, OC	1.16506	1	0.992177	100
GOTERM_BP_FAT	GO:0009880~embryonic pattern specification	4	0.705233	KN, STAN, MSPS, OC	1.0995	1	0.995	100
GOTERM_BP_FAT	GO:0035282~segmentation	4	0.777984	KN, STAN, MSPS, OC	0.976862	1	0.998252	100
Annotation Cluster 49	Enrichment Score: 0.2569141673553748
Category	Term	Count	PValue	Genes	Fold Enrichment	Bonferroni	Benjamini	FDR
GOTERM_BP_FAT	GO:0016044~membrane organization	7	0.38102	SYT1, KST, HLH106, ACT42A, ALPHA-SPEC, LQF, NTL	1.39333	1	0.917145	99.9525
GOTERM_BP_FAT	GO:0016192~vesicle-mediated transport	8	0.411623	SYT1, SYN, HLH106, ACT42A, RAB3-GEF, CPX, LQF, UNC-104	1.29915	1	0.932927	99.9789
GOTERM_BP_FAT	GO:0010324~membrane invagination	4	0.773478	SYT1, HLH106, ACT42A, LQF	0.984434	1	0.998143	100
GOTERM_BP_FAT	GO:0006897~endocytosis	4	0.773478	SYT1, HLH106, ACT42A, LQF	0.984434	1	0.998143	100
Annotation Cluster 50	Enrichment Score: 0.22364588275927919
Category	Term	Count	PValue	Genes	Fold Enrichment	Bonferroni	Benjamini	FDR
GOTERM_BP_FAT	GO:0044271~nitrogen compound biosynthetic process	5	0.496332	CG42321, T, B, CG6767, CG3590	1.36258	1	0.964439	99.9982
GOTERM_BP_FAT	GO:0009260~ribonucleotide biosynthetic process	3	0.500976	CG42321, CG6767, CG3590	1.78026	1	0.965487	99.9985
GOTERM_BP_FAT	GO:0009259~ribonucleotide metabolic process	3	0.525451	CG42321, CG6767, CG3590	1.70079	1	0.970718	99.9993
GOTERM_BP_FAT	GO:0009165~nucleotide biosynthetic process	3	0.687818	CG42321, CG6767, CG3590	1.26151	1	0.993844	100
GOTERM_BP_FAT	GO:0034404~nucleobase, nucleoside and nucleotide biosynthetic process	3	0.711647	CG42321, CG6767, CG3590	1.20562	1	0.995356	100
GOTERM_BP_FAT	GO:0034654~nucleobase, nucleoside, nucleotide and nucleic acid biosynthetic process	3	0.711647	CG42321, CG6767, CG3590	1.20562	1	0.995356	100
Annotation Cluster 51	Enrichment Score: 0.17327209119075443
Category	Term	Count	PValue	Genes	Fold Enrichment	Bonferroni	Benjamini	FDR
SP_PIR_KEYWORDS	ribonucleoprotein	3	0.462156	MRPL13, MRPS24, RPL24	1.91775	1	0.867524	99.9505
GOTERM_CC_FAT	GO:0015934~large ribosomal subunit	3	0.525776	MRPL13, MRPS24, RPL24	1.69596	1	0.959134	99.9898
SP_PIR_KEYWORDS	ribosomal protein	3	0.558131	MRPL13, MRPS24, RPL24	1.60016	1	0.916122	99.9956
GOTERM_CC_FAT	GO:0005840~ribosome	4	0.624391	MRPL13, MRPS24, RPL24, S6KII	1.24006	1	0.980096	99.9994
GOTERM_CC_FAT	GO:0033279~ribosomal subunit	3	0.778521	MRPL13, MRPS24, RPL24	1.0548	1	0.99689	100
GOTERM_CC_FAT	GO:0030529~ribonucleoprotein complex	6	0.789446	MRPL13, MRPS24, SF1, RPL24, GW, S6KII	0.912865	1	0.997099	100
GOTERM_MF_FAT	GO:0003735~structural constituent of ribosome	3	0.791307	MRPL13, MRPS24, RPL24	1.02653	1	0.999595	100
GOTERM_BP_FAT	GO:0006412~translation	3	0.997938	MRPL13, MRPS24, RPL24	0.366323	1	1	100
Annotation Cluster 52	Enrichment Score: 0.14744541235657097
Category	Term	Count	PValue	Genes	Fold Enrichment	Bonferroni	Benjamini	FDR
GOTERM_BP_FAT	GO:0051674~localization of cell	4	0.59531	APC2, GISH, TRX, LBE	1.29584	1	0.983794	99.9999
GOTERM_BP_FAT	GO:0016477~cell migration	3	0.763277	GISH, TRX, LBE	1.0885	1	0.997868	100
GOTERM_BP_FAT	GO:0048870~cell motility	3	0.794764	GISH, TRX, LBE	1.01865	1	0.998712	100
Annotation Cluster 53	Enrichment Score: 0.07188615853688633
Category	Term	Count	PValue	Genes	Fold Enrichment	Bonferroni	Benjamini	FDR
GOTERM_BP_FAT	GO:0034622~cellular macromolecular complex assembly	3	0.73395	PUF68, HIS4R, BETATUB56D	1.15447	1	0.996645	100
GOTERM_BP_FAT	GO:0034621~cellular macromolecular complex subunit organization	3	0.831009	PUF68, HIS4R, BETATUB56D	0.938365	1	0.99938	100
GOTERM_BP_FAT	GO:0065003~macromolecular complex assembly	3	0.901687	PUF68, HIS4R, BETATUB56D	0.774341	1	0.999916	100
GOTERM_BP_FAT	GO:0043933~macromolecular complex subunit organization	3	0.937837	PUF68, HIS4R, BETATUB56D	0.677893	1	0.999984	100
Annotation Cluster 54	Enrichment Score: 0.04595503347246805
Category	Term	Count	PValue	Genes	Fold Enrichment	Bonferroni	Benjamini	FDR
GOTERM_CC_FAT	GO:0005759~mitochondrial matrix	3	0.757269	MRPL13, CG3626, MRPS24	1.10183	1	0.996074	100
GOTERM_CC_FAT	GO:0031980~mitochondrial lumen	3	0.757269	MRPL13, CG3626, MRPS24	1.10183	1	0.996074	100
GOTERM_CC_FAT	GO:0044429~mitochondrial part	5	0.93096	ND23, MRPL13, CG3626, MRPS24, CG32230	0.701492	1	0.999886	100
GOTERM_CC_FAT	GO:0070013~intracellular organelle lumen	4	0.997391	MRPL13, CG3626, MRPS24, TRX	0.414839	1	1	100
GOTERM_CC_FAT	GO:0043233~organelle lumen	4	0.997391	MRPL13, CG3626, MRPS24, TRX	0.414839	1	1	100
GOTERM_CC_FAT	GO:0031974~membrane-enclosed lumen	4	0.997946	MRPL13, CG3626, MRPS24, TRX	0.403942	1	1	100
Annotation Cluster 55	Enrichment Score: 0.03325180245526854
Category	Term	Count	PValue	Genes	Fold Enrichment	Bonferroni	Benjamini	FDR
GOTERM_MF_FAT	GO:0008237~metallopeptidase activity	3	0.763786	ANCE-3, MMD, TOK	1.08764	1	0.999322	100
GOTERM_BP_FAT	GO:0006508~proteolysis	7	0.976818	ANCE-3, CG4238, CG4968, MMD, CG2493, TOK, CG9588	0.608033	1	1	100
GOTERM_MF_FAT	GO:0070011~peptidase activity, acting on L-amino acid peptides	5	0.991809	ANCE-3, CG4968, MMD, CG2493, TOK	0.497612	1	1	100
GOTERM_MF_FAT	GO:0008233~peptidase activity	5	0.9949	ANCE-3, CG4968, MMD, CG2493, TOK	0.469967	1	1	100
