# Supplementary material for: Complete Dosage Compensation and Sex-Biased Gene Expression in the Moth Manduca sexta
Source: Genome Biol Evol. 2014 Feb 19;6(3):526–37. doi: 10.1093/gbe/evu035 (PMC3971586; doi:10.1093/gbe/evu035)
Supplement: Supplementary Data [file supp_evu035_Table_S6_Significant_sex-biased_contigs_with_Drosophila_orthologs_and_functions.xlsx]

## Sheet: Sheet1
Msexta_Contig_ID	Dmelanogaster_ID	GO_BIOLOGICAL_PROCESS	GO_CELLULAR_COMPONENT	GO_MOLECULAR_FUNCTION
comp10375_c0	para	transmembrane transport ; GO:0055085 | inferred from electronic annotation with InterPro:IPR005821 <newline> response to DDT ; GO:0046680 | inferred from mutant phenotype <newline> response to pyrethroid ; GO:0046684 | inferred from mutant phenotype <newline> sodium ion transport ; GO:0006814 | non-traceable author statement <newline> male courtship behavior, veined wing generated song production…	voltage-gated sodium channel complex ; GO:0001518 | inferred from sequence or structural similarity with MGD:Scn8a; MGI:MGI:103169 <newline> plasma membrane ; GO:0005886 | non-traceable author statement <newline> integral to plasma membrane ; GO:0005887 | non-traceable author statement <newline> integral to plasma membrane ; GO:0005887 | inferred from direct assay	voltage-gated sodium channel activity ; GO:0005248 | inferred from sequence or structural similarity with MGD:Scn8a; MGI:MGI:103169 <newline> voltage-gated sodium channel activity ; GO:0005248 | non-traceable author statement <newline> voltage-gated sodium channel activity ; GO:0005248 | inferred from direct assay <newline> calcium ion binding ; GO:0005509 | inferred from electronic annotation wi…
comp10449_c0	msi	mRNA processing ; GO:0006397 | inferred from sequence or structural similarity with SGD_LOCUS:HRP1; SGD:S0005483 <newline> cell fate determination ; GO:0001709 | traceable author statement <newline> negative regulation of translation ; GO:0017148 | inferred from mutant phenotype <newline> negative regulation of translation ; GO:0017148 | traceable author statement <newline> stem cell maintenance …	nucleus ; GO:0005634 | inferred from direct assay	mRNA binding ; GO:0003729 | non-traceable author statement <newline> mRNA binding ; GO:0003729 | inferred from sequence or structural similarity with SGD_LOCUS:HRP1; SGD:S0005483 <newline> mRNA binding ; GO:0003729 | inferred from sequence or structural similarity <newline> translation regulator activity ; GO:0045182 | traceable author statement <newline> mRNA binding ; GO:0003729 | traceable aut…
comp10671_c0	cpo	dormancy process ; GO:0022611 | inferred from mutant phenotype <newline> synaptic transmission ; GO:0007268 | inferred from mutant phenotype <newline> peripheral nervous system development ; GO:0007422 | non-traceable author statement <newline> cellular process ; GO:0009987 | inferred from mutant phenotype <newline> olfactory behavior ; GO:0042048 | inferred from mutant phenotype <newline> regula…	nucleus ; GO:0005634 | inferred from direct assay <newline> nucleus ; GO:0005634 | non-traceable author statement	nucleotide binding ; GO:0000166 | inferred from electronic annotation with InterPro:IPR012677 <newline> nucleic acid binding ; GO:0003676 | inferred from electronic annotation with InterPro:IPR000504 <newline> mRNA binding ; GO:0003729 | inferred from sequence or structural similarity
comp108310_c0	Tusp	intracellular signal transduction ; GO:0035556 | inferred from electronic annotation with InterPro:IPR001496	-	-
comp108816_c0	dp	chitin-based embryonic cuticle biosynthetic process ; GO:0008362 | inferred from mutant phenotype <newline> chitin-based cuticle attachment to epithelium ; GO:0040005 | inferred from mutant phenotype <newline> apposition of dorsal and ventral imaginal disc-derived wing surfaces ; GO:0007475 | inferred from mutant phenotype <newline> open tracheal system development ; GO:0007424 | inferred from mu…	proteinaceous extracellular matrix ; GO:0005578 | non-traceable author statement <newline> extracellular matrix ; GO:0031012 | inferred from sequence model	extracellular matrix structural constituent ; GO:0005201 | inferred from sequence model <newline> 4 iron, 4 sulfur cluster binding ; GO:0051539 | inferred from electronic annotation with InterPro:IPR003651 <newline> calcium ion binding ; GO:0005509 | inferred from electronic annotation with InterPro:IPR001881, InterPro:IPR018097 <newline> serine-type endopeptidase inhibitor activity ; GO:0004867 …
comp109621_c0	peb	terminal region determination ; GO:0007362 | inferred from genetic interaction with tor <newline> torso signaling pathway ; GO:0008293 | inferred from genetic interaction with tor <newline> amnioserosa maintenance ; GO:0046665 | inferred from mutant phenotype <newline> germ-band shortening ; GO:0007390 | inferred from mutant phenotype <newline> head involution ; GO:0008258 | non-traceable author …	nucleus ; GO:0005634 | inferred from sequence or structural similarity with EMBL:AF013754 <newline> nucleus ; GO:0005634 | inferred from direct assay	sequence-specific DNA binding transcription factor activity ; GO:0003700 | inferred from sequence or structural similarity with EMBL:AF013754 <newline> nucleic acid binding ; GO:0003676 | inferred from electronic annotation with InterPro:IPR013087 <newline> metal ion binding ; GO:0046872 | inferred from electronic annotation with InterPro:IPR007087
comp112200_c0	NaCP60E	sodium ion transport ; GO:0006814 | non-traceable author statement <newline> olfactory behavior ; GO:0042048 | inferred from mutant phenotype <newline> transmembrane transport ; GO:0055085 | inferred from electronic annotation with InterPro:IPR005821 <newline> sodium ion transport ; GO:0006814 | inferred from electronic annotation with InterPro:IPR001696, InterPro:IPR010526	plasma membrane ; GO:0005886 | non-traceable author statement <newline> voltage-gated sodium channel complex ; GO:0001518 | inferred from electronic annotation with InterPro:IPR001696, InterPro:IPR010526	voltage-gated sodium channel activity ; GO:0005248 | non-traceable author statement <newline> voltage-gated sodium channel activity ; GO:0005248 | inferred from sequence or structural similarity with MGD:Scn10a; MGI:MGI:108029 <newline> voltage-gated cation channel activity ; GO:0022843 | inferred from direct assay
comp11304_c0	CG8745	arginine catabolic process to glutamate ; GO:0019544 | inferred from sequence or structural similarity with UniProtKB:Q940M2 <newline> response to nicotine ; GO:0035094 | inferred from expression pattern	mitochondrion ; GO:0005739 | inferred from sequence or structural similarity with UniProtKB:Q940M2	ornithine-oxo-acid transaminase activity ; GO:0004587 | inferred from sequence or structural similarity with NCBI_gi:1168056 <newline> alanine-glyoxylate transaminase activity ; GO:0008453 | inferred from sequence or structural similarity with UniProtKB:Q940M2 <newline> pyridoxal phosphate binding ; GO:0030170 | inferred from electronic annotation with InterPro:IPR005814, InterPro:IPR015421, Inte…
comp11402_c0	CG4238	protein ubiquitination involved in ubiquitin-dependent protein catabolic process ; GO:0042787 | inferred from biological aspect of ancestor with PANTHER:PTN000134256	nucleus ; GO:0005634 | inferred from biological aspect of ancestor with PANTHER:PTN000134256 <newline> cytoplasm ; GO:0005737 | inferred from biological aspect of ancestor with PANTHER:PTN000134256	ubiquitin-protein ligase activity ; GO:0004842 | inferred from sequence or structural similarity with MGD:Nedd4; MGI:MGI:97297 <newline> ubiquitin-protein ligase activity ; GO:0004842 | inferred from biological aspect of ancestor with PANTHER:PTN000134256
comp11499_c0	sno	embryo development ; GO:0009790 | non-traceable author statement <newline> imaginal disc morphogenesis ; GO:0007560 | non-traceable author statement <newline> Notch signaling pathway ; GO:0007219 | inferred from genetic interaction with H AND inferred from genetic interaction with Su(H) <newline> positive regulation of transcription from RNA polymerase II promoter ; GO:0045944 | inferred from mut…	nucleus ; GO:0005634 | inferred from direct assay <newline> nucleus ; GO:0005634 | traceable author statement	-
comp11513_c0	CG33203	lateral inhibition ; GO:0046331 | inferred from mutant phenotype	integral to membrane ; GO:0016021 | inferred from electronic annotation with InterPro:IPR004254	-
comp11520_c0	CG4238	protein ubiquitination involved in ubiquitin-dependent protein catabolic process ; GO:0042787 | inferred from biological aspect of ancestor with PANTHER:PTN000134256	nucleus ; GO:0005634 | inferred from biological aspect of ancestor with PANTHER:PTN000134256 <newline> cytoplasm ; GO:0005737 | inferred from biological aspect of ancestor with PANTHER:PTN000134256	ubiquitin-protein ligase activity ; GO:0004842 | inferred from sequence or structural similarity with MGD:Nedd4; MGI:MGI:97297 <newline> ubiquitin-protein ligase activity ; GO:0004842 | inferred from biological aspect of ancestor with PANTHER:PTN000134256
comp11662_c0	CG11898	transmembrane transport ; GO:0055085 | inferred from electronic annotation with InterPro:IPR001140, InterPro:IPR011527	integral to membrane ; GO:0016021 | inferred from electronic annotation with InterPro:IPR001140, InterPro:IPR011527	xenobiotic-transporting ATPase activity ; GO:0008559 | inferred from sequence or structural similarity with UniProtKB:P39109 <newline> drug transmembrane transporter activity ; GO:0015238 | inferred from sequence or structural similarity with UniProtKB:P39109 <newline> ATP binding ; GO:0005524 | inferred from electronic annotation with InterPro:IPR001140, InterPro:IPR003439, InterPro:IPR011527, I…
comp11689_c0	CG42321	phospholipid transport ; GO:0015914 | inferred from electronic annotation with InterPro:IPR006539 <newline> cation transport ; GO:0006812 | inferred from electronic annotation with InterPro:IPR001757	integral to membrane ; GO:0016021 | inferred from electronic annotation with InterPro:IPR006539	ATPase activity, coupled to transmembrane movement of ions, phosphorylative mechanism ; GO:0015662 | inferred from sequence or structural similarity with EMBL:AF067820; protein_id:AAD34706.1 <newline> ATP binding ; GO:0005524 | inferred from electronic annotation with InterPro:IPR001757, InterPro:IPR006539, InterPro:IPR018303 <newline> magnesium ion binding ; GO:0000287 | inferred from electronic…
comp11785_c0	mmd	membrane protein ectodomain proteolysis ; GO:0006509 | inferred from sequence or structural similarity with HGNC_gene:ADAM17; HGNC:195	integral to membrane ; GO:0016021 | inferred from sequence or structural similarity with HGNC_gene:ADAM17; HGNC:195	metalloendopeptidase activity ; GO:0004222 | inferred from sequence or structural similarity <newline> metalloendopeptidase activity ; GO:0004222 | inferred from sequence or structural similarity with UniProtKB:Q61824 <newline> zinc ion binding ; GO:0008270 | inferred from electronic annotation with InterPro:IPR002870
comp11794_c0	lqf	neurotransmitter secretion ; GO:0007269 | non-traceable author statement <newline> synaptic vesicle endocytosis ; GO:0048488 | non-traceable author statement <newline> endocytosis ; GO:0006897 | inferred from mutant phenotype <newline> negative regulation of cardioblast cell fate specification ; GO:0009997 | inferred from mutant phenotype <newline> regulation of Notch signaling pathway ; GO:00085…	-	-
comp118490_c0	tutl	adult locomotory behavior ; GO:0008344 | inferred from mutant phenotype <newline> flight behavior ; GO:0007629 | inferred from mutant phenotype <newline> larval behavior ; GO:0030537 | inferred from mutant phenotype <newline> peripheral nervous system development ; GO:0007422 | non-traceable author statement <newline> lateral inhibition ; GO:0046331 | inferred from mutant phenotype <newline> regu…	cellular_component ; GO:0005575 | no biological data available	molecular_function ; GO:0003674 | no biological data available
comp12372_c0	tou	chromatin remodeling ; GO:0006338 | non-traceable author statement <newline> nervous system development ; GO:0007399 | inferred from mutant phenotype <newline> positive regulation of transcription from RNA polymerase II promoter ; GO:0045944 | inferred from mutant phenotype	nucleus ; GO:0005634 | inferred from electronic annotation with InterPro:IPR001739	chromatin binding ; GO:0003682 | non-traceable author statement <newline> transcription factor binding ; GO:0008134 | inferred from physical interaction with pnr <newline> protein binding ; GO:0005515 | inferred from physical interaction with Iswi inferred from physical interaction with Chi <newline> DNA binding ; GO:0003677 | inferred from electronic annotation with InterPro:IPR001739, InterPro:…
comp123850_c0	rg	neuromuscular junction development ; GO:0007528 | inferred from mutant phenotype <newline> mushroom body development ; GO:0016319 | inferred from mutant phenotype <newline> olfactory learning ; GO:0008355 | inferred from mutant phenotype <newline> protein localization ; GO:0008104 | inferred from direct assay <newline> protein localization ; GO:0008104 | non-traceable author statement <newline> c…	neuronal cell body ; GO:0043025 | inferred from direct assay <newline> cytoplasm ; GO:0005737 | inferred from direct assay <newline> integral to membrane ; GO:0016021 | inferred from direct assay	protein kinase A binding ; GO:0051018 | inferred from direct assay <newline> protein kinase A binding ; GO:0051018 | non-traceable author statement
comp12446_c0	CG7329	lipid metabolic process ; GO:0006629 | inferred from electronic annotation with InterPro:IPR006693	-	triglyceride lipase activity ; GO:0004806 | inferred from sequence or structural similarity with EMBL:Z31689; protein_id:CAA83494
comp12497_c0	rg	neuromuscular junction development ; GO:0007528 | inferred from mutant phenotype <newline> mushroom body development ; GO:0016319 | inferred from mutant phenotype <newline> olfactory learning ; GO:0008355 | inferred from mutant phenotype <newline> protein localization ; GO:0008104 | inferred from direct assay <newline> protein localization ; GO:0008104 | non-traceable author statement <newline> c…	neuronal cell body ; GO:0043025 | inferred from direct assay <newline> cytoplasm ; GO:0005737 | inferred from direct assay <newline> integral to membrane ; GO:0016021 | inferred from direct assay	protein kinase A binding ; GO:0051018 | inferred from direct assay <newline> protein kinase A binding ; GO:0051018 | non-traceable author statement
comp128091_c0	rdgA	phosphatidylinositol biosynthetic process ; GO:0006661 | traceable author statement <newline> deactivation of rhodopsin mediated signaling ; GO:0016059 | inferred from genetic interaction with trp <newline> rhodopsin mediated signaling pathway ; GO:0016056 | inferred from mutant phenotype <newline> phosphorylation ; GO:0016310 | non-traceable author statement <newline> actin filament organization…	membrane ; GO:0016020 | non-traceable author statement <newline> microtubule associated complex ; GO:0005875 | inferred from direct assay	diacylglycerol kinase activity ; GO:0004143 | traceable author statement <newline> diacylglycerol kinase activity ; GO:0004143 | non-traceable author statement <newline> diacylglycerol binding ; GO:0019992 | inferred from sequence or structural similarity with InterPro:IPR002219 <newline> diacylglycerol binding ; GO:0019992 | non-traceable author statement <newline> diacylglycerol kinase activity…
comp12833_c0	gish	spermatogenesis ; GO:0007283 | inferred from mutant phenotype <newline> protein phosphorylation ; GO:0006468 | non-traceable author statement <newline> glial cell migration ; GO:0008347 | inferred from mutant phenotype <newline> Wnt receptor signaling pathway ; GO:0016055 | inferred from mutant phenotype <newline> protein phosphorylation ; GO:0006468 | inferred from direct assay <newline> olfacto…	plasma membrane ; GO:0005886 | inferred from direct assay <newline> nucleus ; GO:0005634 | inferred from direct assay <newline> sperm individualization complex ; GO:0070864 | inferred from mutant phenotype <newline> plasma membrane ; GO:0005886 | colocalizes_with inferred from direct assay	protein serine/threonine kinase activity ; GO:0004674 | inferred from sequence or structural similarity <newline> protein serine/threonine kinase activity ; GO:0004674 | non-traceable author statement <newline> protein serine/threonine kinase activity ; GO:0004674 | inferred from sequence or structural similarity with UniProtKB:Q62763 <newline> ATP binding ; GO:0005524 | inferred from electronic …
comp128789_c0	Nox	oxidation-reduction process ; GO:0055114 | inferred from electronic annotation with InterPro:IPR013112, InterPro:IPR013121	-	oxidoreductase activity ; GO:0016491 | inferred from electronic annotation with InterPro:IPR013112, InterPro:IPR013121, InterPro:IPR013130 <newline> calcium ion binding ; GO:0005509 | inferred from electronic annotation with InterPro:IPR001125, InterPro:IPR002048, InterPro:IPR011992
comp12905_c0	Poxn	regulation of transcription, DNA-dependent ; GO:0006355 | inferred from sequence or structural similarity with MGD:Pax5; MGI:MGI:97489 <newline> antennal morphogenesis ; GO:0048800 | inferred from mutant phenotype <newline> imaginal disc-derived leg morphogenesis ; GO:0007480 | inferred from mutant phenotype <newline> sensory organ development ; GO:0007423 | inferred from mutant phenotype <newlin…	nucleus ; GO:0005634 | inferred from sequence or structural similarity with MGD:Pax5; MGI:MGI:97489 <newline> nucleus ; GO:0005634 | non-traceable author statement <newline> nucleus ; GO:0005634 | inferred from direct assay	sequence-specific DNA binding transcription factor activity ; GO:0003700 | inferred from sequence or structural similarity with MGD:Pax5; MGI:MGI:97489 <newline> DNA binding ; GO:0003677 | inferred from electronic annotation with InterPro:IPR001523
comp12921_c0	hipk	protein phosphorylation ; GO:0006468 | non-traceable author statement <newline> positive regulation of Notch signaling pathway ; GO:0045747 | inferred from genetic interaction with Dl inferred from genetic interaction with N inferred from genetic interaction with gro inferred from genetic interaction with H <newline> compound eye development ; GO:0048749 | inferred from mutant phenotype <newline>…	-	protein kinase activity ; GO:0004672 | non-traceable author statement <newline> protein serine/threonine kinase activity ; GO:0004674 | inferred from sequence or structural similarity with SGD_LOCUS:YAK1; SGD:S0003677 <newline> protein serine/threonine kinase activity ; GO:0004674 | inferred from direct assay <newline> beta-catenin binding ; GO:0008013 | inferred from physical interaction with ar…
comp12961_c0	kst	zonula adherens assembly ; GO:0045186 | traceable author statement <newline> cytokinesis ; GO:0000910 | inferred from mutant phenotype <newline> plasma membrane organization ; GO:0007009 | traceable author statement <newline> ovarian follicle cell development ; GO:0030707 | traceable author statement <newline> endocytosis ; GO:0006897 | inferred from mutant phenotype <newline> wound healing ; GO:…	spectrin ; GO:0008091 | inferred from sequence or structural similarity <newline> apicolateral plasma membrane ; GO:0016327 | traceable author statement <newline> apical plasma membrane ; GO:0016324 | inferred from direct assay <newline> actin filament bundle ; GO:0032432 | colocalizes_with inferred from direct assay <newline> adherens junction ; GO:0005912 | inferred from direct assay	cytoskeletal protein binding ; GO:0008092 | inferred from sequence or structural similarity <newline> actin binding ; GO:0003779 | inferred from direct assay <newline> microtubule binding ; GO:0008017 | inferred from direct assay <newline> actin binding ; GO:0003779 | inferred from sequence or structural similarity <newline> phospholipid binding ; GO:0005543 | inferred from electronic annotation …
comp12966_c0	CG17896	pyrimidine nucleobase metabolic process ; GO:0006206 | inferred from sequence or structural similarity with UniProtKB:Q02252 <newline> valine metabolic process ; GO:0006573 | inferred from sequence or structural similarity with UniProtKB:Q02252 <newline> oxidation-reduction process ; GO:0055114 | inferred from electronic annotation with InterPro:IPR010061, InterPro:IPR015590, InterPro:IPR016160, …	mitochondrion ; GO:0005739 | inferred from sequence or structural similarity with UniProtKB:Q02252	methylmalonate-semialdehyde dehydrogenase (acylating) activity ; GO:0004491 | inferred from sequence or structural similarity <newline> methylmalonate-semialdehyde dehydrogenase (acylating) activity ; GO:0004491 | inferred from sequence or structural similarity with UniProtKB:Q02253 <newline> methylmalonate-semialdehyde dehydrogenase (acylating) activity ; GO:0004491 | inferred from sequence or s…
comp13053_c0	onecut	regulation of transcription, DNA-dependent ; GO:0006355 | non-traceable author statement <newline> transcription, DNA-dependent ; GO:0006351 | inferred from sequence or structural similarity <newline> positive regulation of transcription from RNA polymerase II promoter ; GO:0045944 | inferred from direct assay	nucleus ; GO:0005634 | inferred from sequence or structural similarity <newline> nucleus ; GO:0005634 | non-traceable author statement <newline> nucleus ; GO:0005634 | inferred from direct assay	DNA binding ; GO:0003677 | non-traceable author statement <newline> RNA polymerase II core promoter proximal region sequence-specific DNA binding transcription factor activity involved in positive regulation of transcription ; GO:0001077 | inferred from direct assay <newline> sequence-specific DNA binding ; GO:0043565 | inferred from electronic annotation with InterPro:IPR001356
comp13227_c0	cac	courtship behavior ; GO:0007619 | inferred from mutant phenotype <newline> adult locomotory behavior ; GO:0008344 | inferred from genetic interaction with comt <newline> calcium ion transport ; GO:0006816 | non-traceable author statement <newline> male courtship behavior, veined wing generated song production ; GO:0045433 | traceable author statement <newline> epithelial fluid transport ; GO:0042…	voltage-gated calcium channel complex ; GO:0005891 | non-traceable author statement <newline> apical plasma membrane ; GO:0016324 | inferred from direct assay <newline> basolateral plasma membrane ; GO:0016323 | inferred from direct assay <newline> presynaptic active zone ; GO:0048786 | inferred from direct assay <newline> voltage-gated calcium channel complex ; GO:0005891 | inferred from electro…	voltage-gated calcium channel activity ; GO:0005245 | non-traceable author statement <newline> voltage-gated calcium channel activity ; GO:0005245 | inferred from mutant phenotype <newline> voltage-gated calcium channel activity ; GO:0005245 | inferred from direct assay <newline> high voltage-gated calcium channel activity ; GO:0008331 | inferred from mutant phenotype <newline> low voltage-gated …
comp132754_c0	CG4020	-	-	fatty-acyl-CoA reductase (alcohol-forming) activity ; GO:0080019 | inferred from sequence or structural similarity with HGNC_gene:FAR1; HGNC:26222
comp132851_c0	mmd	membrane protein ectodomain proteolysis ; GO:0006509 | inferred from sequence or structural similarity with HGNC_gene:ADAM17; HGNC:195	integral to membrane ; GO:0016021 | inferred from sequence or structural similarity with HGNC_gene:ADAM17; HGNC:195	metalloendopeptidase activity ; GO:0004222 | inferred from sequence or structural similarity <newline> metalloendopeptidase activity ; GO:0004222 | inferred from sequence or structural similarity with UniProtKB:Q61824 <newline> zinc ion binding ; GO:0008270 | inferred from electronic annotation with InterPro:IPR002870
comp13470_c0	Oscillin	N-acetylglucosamine metabolic process ; GO:0006044 | inferred from electronic annotation with InterPro:IPR004547, InterPro:IPR018321 <newline> carbohydrate metabolic process ; GO:0005975 | inferred from electronic annotation with InterPro:IPR006148	-	glucosamine-6-phosphate deaminase activity ; GO:0004342 | inferred from sequence or structural similarity with EMBL:AF088903
comp135276_c0	proPO45	metabolic process ; GO:0008152 | inferred from electronic annotation with InterPro:IPR002227 <newline> dopamine metabolic process ; GO:0042417 | inferred by curator from GO:0036264	extracellular space ; GO:0005615 | inferred from direct assay <newline> extracellular region ; GO:0005576 | inferred from direct assay	L-DOPA monooxygenase activity ; GO:0036263 | inferred from direct assay <newline> dopamine monooxygenase activity ; GO:0036264 | inferred from direct assay
comp13532_c0	Mct1	transmembrane transport ; GO:0055085 | inferred from electronic annotation with InterPro:IPR011701	integral to membrane ; GO:0016021 | inferred from electronic annotation with InterPro:IPR011701	monocarboxylic acid transmembrane transporter activity ; GO:0008028 | inferred from sequence or structural similarity with EMBL:U87627 <newline> monocarboxylic acid transmembrane transporter activity ; GO:0008028 | inferred from sequence or structural similarity
comp13535_c0	Rbcn-3B	G-protein coupled receptor signaling pathway ; GO:0007186 | inferred from sequence or structural similarity <newline> vacuolar acidification ; GO:0007035 | inferred from mutant phenotype <newline> regulation of Notch signaling pathway ; GO:0008593 | inferred from mutant phenotype	heterotrimeric G-protein complex ; GO:0005834 | inferred from sequence or structural similarity	GTPase activity ; GO:0003924 | inferred from sequence or structural similarity
comp135821_c0	dp	chitin-based embryonic cuticle biosynthetic process ; GO:0008362 | inferred from mutant phenotype <newline> chitin-based cuticle attachment to epithelium ; GO:0040005 | inferred from mutant phenotype <newline> apposition of dorsal and ventral imaginal disc-derived wing surfaces ; GO:0007475 | inferred from mutant phenotype <newline> open tracheal system development ; GO:0007424 | inferred from mu…	proteinaceous extracellular matrix ; GO:0005578 | non-traceable author statement <newline> extracellular matrix ; GO:0031012 | inferred from sequence model	extracellular matrix structural constituent ; GO:0005201 | inferred from sequence model <newline> 4 iron, 4 sulfur cluster binding ; GO:0051539 | inferred from electronic annotation with InterPro:IPR003651 <newline> calcium ion binding ; GO:0005509 | inferred from electronic annotation with InterPro:IPR001881, InterPro:IPR018097 <newline> serine-type endopeptidase inhibitor activity ; GO:0004867 …
comp13685_c0	tutl	adult locomotory behavior ; GO:0008344 | inferred from mutant phenotype <newline> flight behavior ; GO:0007629 | inferred from mutant phenotype <newline> larval behavior ; GO:0030537 | inferred from mutant phenotype <newline> peripheral nervous system development ; GO:0007422 | non-traceable author statement <newline> lateral inhibition ; GO:0046331 | inferred from mutant phenotype <newline> regu…	cellular_component ; GO:0005575 | no biological data available	molecular_function ; GO:0003674 | no biological data available
comp13813_c0	pyd3	pyrimidine nucleobase catabolic process ; GO:0006208 | inferred by curator from GO:0003837 <newline> 'de novo' pyrimidine nucleobase biosynthetic process ; GO:0006207 | inferred from genetic interaction with r	-	beta-ureidopropionase activity ; GO:0003837 | non-traceable author statement <newline> beta-ureidopropionase activity ; GO:0003837 | inferred from sequence or structural similarity with UniProtKB:Q03248 <newline> beta-ureidopropionase activity ; GO:0003837 | inferred from direct assay
comp141_c0	eag	flight behavior ; GO:0007629 | inferred from mutant phenotype <newline> potassium ion transport ; GO:0006813 | traceable author statement <newline> courtship behavior ; GO:0007619 | traceable author statement <newline> behavioral response to ether ; GO:0048150 | non-traceable author statement <newline> courtship behavior ; GO:0007619 | non-traceable author statement <newline> learning or memory ;…	voltage-gated potassium channel complex ; GO:0008076 | inferred from sequence or structural similarity with EMBL:Z34264; protein_id:CAA84018 <newline> integral to plasma membrane ; GO:0005887 | non-traceable author statement <newline> voltage-gated potassium channel complex ; GO:0008076 | traceable author statement <newline> plasma membrane ; GO:0005886 | inferred from direct assay <newline> volt…	voltage-gated potassium channel activity ; GO:0005249 | traceable author statement <newline> voltage-gated cation channel activity ; GO:0022843 | inferred from direct assay <newline> phosphorelay sensor kinase activity ; GO:0000155 | inferred from electronic annotation with InterPro:IPR000700 <newline> voltage-gated potassium channel activity ; GO:0005249 | inferred from direct assay
comp14195_c0	CG42668	-	-	oxysterol binding ; GO:0008142 | inferred from sequence or structural similarity with EMBL:Y12693; protein_id:CAA73224 <newline> phospholipid binding ; GO:0005543 | inferred from electronic annotation with InterPro:IPR001849
comp14240_c0	Nhe2	regulation of pH ; GO:0006885 | non-traceable author statement <newline> cellular ion homeostasis ; GO:0006873 | inferred from expression pattern <newline> transmembrane transport ; GO:0055085 | inferred from electronic annotation with InterPro:IPR004709, InterPro:IPR006153 <newline> regulation of pH ; GO:0006885 | inferred from electronic annotation with InterPro:IPR004709 <newline> sodium ion t…	integral to membrane ; GO:0016021 | inferred from electronic annotation with InterPro:IPR004709, InterPro:IPR006153, InterPro:IPR018416, InterPro:IPR018422	sodium:hydrogen antiporter activity ; GO:0015385 | non-traceable author statement <newline> sodium:hydrogen antiporter activity ; GO:0015385 | inferred from electronic annotation with InterPro:IPR004709
comp142844_c0	CadN	calcium-dependent cell-cell adhesion ; GO:0016339 | inferred from physical interaction with α-Cat AND inferred from physical interaction with arm AND inferred from sequence or structural similarity with shg AND inferred from sequence or structural similarity with MGD:Cdh2; MGI:MGI:88355 <newline> homophilic cell adhesion ; GO:0007156 | inferred from direct assay <newline> calcium-dependent cell-c…	integral to membrane ; GO:0016021 | inferred from sequence or structural similarity with MGD:Cdh2; MGI:MGI:88355 <newline> cell-cell junction ; GO:0005911 | inferred from direct assay <newline> plasma membrane ; GO:0005886 | inferred from sequence or structural similarity with shg <newline> integral to plasma membrane ; GO:0005887 | inferred from sequence or structural similarity <newline> plasma…	cell adhesion molecule binding ; GO:0050839 | inferred from sequence or structural similarity <newline> receptor activity ; GO:0004872 | inferred from sequence or structural similarity <newline> beta-catenin binding ; GO:0008013 | non-traceable author statement <newline> cadherin binding ; GO:0045296 | inferred from physical interaction with CadN <newline> protein homodimerization activity ; GO:0…
comp14528_c0	CG4968	protein metabolic process ; GO:0019538 | inferred from electronic annotation with InterPro:IPR016615	cellular_component ; GO:0005575 | no biological data available	omega peptidase activity ; GO:0008242 | inferred from electronic annotation with InterPro:IPR016615
comp14592_c0	dp	chitin-based embryonic cuticle biosynthetic process ; GO:0008362 | inferred from mutant phenotype <newline> chitin-based cuticle attachment to epithelium ; GO:0040005 | inferred from mutant phenotype <newline> apposition of dorsal and ventral imaginal disc-derived wing surfaces ; GO:0007475 | inferred from mutant phenotype <newline> open tracheal system development ; GO:0007424 | inferred from mu…	proteinaceous extracellular matrix ; GO:0005578 | non-traceable author statement <newline> extracellular matrix ; GO:0031012 | inferred from sequence model	extracellular matrix structural constituent ; GO:0005201 | inferred from sequence model <newline> 4 iron, 4 sulfur cluster binding ; GO:0051539 | inferred from electronic annotation with InterPro:IPR003651 <newline> calcium ion binding ; GO:0005509 | inferred from electronic annotation with InterPro:IPR001881, InterPro:IPR018097 <newline> serine-type endopeptidase inhibitor activity ; GO:0004867 …
comp14668_c0	Calx	phototransduction ; GO:0007602 | inferred from mutant phenotype <newline> calcium ion transport ; GO:0006816 | inferred from electronic annotation with InterPro:IPR004836 <newline> transmembrane transport ; GO:0055085 | inferred from electronic annotation with InterPro:IPR004837	plasma membrane ; GO:0005886 | inferred from sequence or structural similarity with HGNC_gene:SLC8A3; HGNC:11070; OMIM:607991 <newline> integral to membrane ; GO:0016021 | inferred from electronic annotation with InterPro:IPR003644, InterPro:IPR004837	calcium:sodium antiporter activity ; GO:0005432 | inferred from direct assay <newline> calcium:sodium antiporter activity ; GO:0005432 | inferred from sequence or structural similarity with HGNC_gene:SLC8A3; HGNC:11070; OMIM:607991 <newline> calcium:sodium antiporter activity ; GO:0005432 | traceable author statement <newline> calcium:sodium antiporter activity ; GO:0005432 | inferred from mutant…
comp14784_c0	cpx	synaptic vesicle exocytosis ; GO:0016079 | inferred from sequence or structural similarity <newline> synaptic vesicle exocytosis ; GO:0016079 | inferred from sequence or structural similarity with UniProtKB:P63040, UniProtKB:Q8R1B5 <newline> synaptic vesicle exocytosis ; GO:0016079 | inferred from mutant phenotype <newline> synaptic growth at neuromuscular junction ; GO:0051124 | inferred from mu…	membrane ; GO:0016020 | inferred from sequence or structural similarity with UniProtKB:Q8R1B5 <newline> terminal bouton ; GO:0043195 | inferred from direct assay	neurotransmitter transporter activity ; GO:0005326 | inferred from sequence or structural similarity with UniProtKB:P63040, UniProtKB:Q8R1B5 <newline> syntaxin binding ; GO:0019905 | inferred from electronic annotation with InterPro:IPR008849
comp148142_c0	CG7236	protein phosphorylation ; GO:0006468 | inferred from sequence or structural similarity <newline> protein phosphorylation ; GO:0006468 | non-traceable author statement <newline> cytokinesis ; GO:0000910 | inferred from mutant phenotype <newline> protein phosphorylation ; GO:0006468 | inferred from electronic annotation with InterPro:IPR000719, InterPro:IPR002290, InterPro:IPR008271	-	cyclin-dependent protein serine/threonine kinase activity ; GO:0004693 | inferred from sequence or structural similarity <newline> protein serine/threonine kinase activity ; GO:0004674 | non-traceable author statement <newline> ATP binding ; GO:0005524 | inferred from electronic annotation with InterPro:IPR000719, InterPro:IPR002290, InterPro:IPR017441 <newline> protein serine/threonine kinase ac…
comp14915_c0	CG16865	mRNA splicing, via spliceosome ; GO:0000398 | inferred by curator from GO:0071013	catalytic step 2 spliceosome ; GO:0071013 | inferred from direct assay	molecular_function ; GO:0003674 | no biological data available
comp14989_c0	Syt1	neurotransmitter secretion ; GO:0007269 | inferred from mutant phenotype <newline> vesicle-mediated transport ; GO:0016192 | inferred from mutant phenotype <newline> larval locomotory behavior ; GO:0008345 | inferred from mutant phenotype <newline> exocytosis ; GO:0006887 | non-traceable author statement <newline> synaptic vesicle endocytosis ; GO:0048488 | inferred from mutant phenotype <newline…	integral to synaptic vesicle membrane ; GO:0030285 | non-traceable author statement <newline> synaptic vesicle ; GO:0008021 | inferred from sequence or structural similarity <newline> membrane ; GO:0016020 | non-traceable author statement <newline> synaptic vesicle ; GO:0008021 | non-traceable author statement <newline> synaptic vesicle ; GO:0008021 | inferred from direct assay <newline> neuromus…	calcium ion binding ; GO:0005509 | inferred from sequence or structural similarity <newline> protein binding ; GO:0005515 | inferred from physical interaction with stnA AND inferred from physical interaction with stnB <newline> calcium-dependent phospholipid binding ; GO:0005544 | traceable author statement <newline> transporter activity ; GO:0005215 | inferred from electronic annotation with Int…
comp15030_c0	Rdl	response to cyclodiene ; GO:0046682 | non-traceable author statement <newline> negative regulation of synaptic transmission ; GO:0050805 | inferred from mutant phenotype <newline> regulation of circadian sleep/wake cycle ; GO:0042749 | inferred from mutant phenotype <newline> sleep ; GO:0030431 | inferred from mutant phenotype <newline> regulation of olfactory learning ; GO:0090328 | inferred fro…	plasma membrane ; GO:0005886 | inferred from sequence or structural similarity <newline> integral to membrane ; GO:0016021 | non-traceable author statement <newline> dendrite ; GO:0030425 | inferred from direct assay <newline> axon ; GO:0030424 | inferred from direct assay <newline> integral to membrane ; GO:0016021 | inferred from electronic annotation with InterPro:IPR006028, InterPro:IPR006201…	GABA-A receptor activity ; GO:0004890 | non-traceable author statement <newline> GABA-A receptor activity ; GO:0004890 | traceable author statement <newline> extracellular ligand-gated ion channel activity ; GO:0005230 | inferred from electronic annotation with InterPro:IPR006202, InterPro:IPR018000 <newline> GABA-A receptor activity ; GO:0004890 | inferred from electronic annotation with InterPr…
comp15075_c0	CG32791	-	-	-
comp15156_c0	Rya-r44F
comp15205_c0	cac	courtship behavior ; GO:0007619 | inferred from mutant phenotype <newline> adult locomotory behavior ; GO:0008344 | inferred from genetic interaction with comt <newline> calcium ion transport ; GO:0006816 | non-traceable author statement <newline> male courtship behavior, veined wing generated song production ; GO:0045433 | traceable author statement <newline> epithelial fluid transport ; GO:0042…	voltage-gated calcium channel complex ; GO:0005891 | non-traceable author statement <newline> apical plasma membrane ; GO:0016324 | inferred from direct assay <newline> basolateral plasma membrane ; GO:0016323 | inferred from direct assay <newline> presynaptic active zone ; GO:0048786 | inferred from direct assay <newline> voltage-gated calcium channel complex ; GO:0005891 | inferred from electro…	voltage-gated calcium channel activity ; GO:0005245 | non-traceable author statement <newline> voltage-gated calcium channel activity ; GO:0005245 | inferred from mutant phenotype <newline> voltage-gated calcium channel activity ; GO:0005245 | inferred from direct assay <newline> high voltage-gated calcium channel activity ; GO:0008331 | inferred from mutant phenotype <newline> low voltage-gated …
comp15233_c0	Rdl	response to cyclodiene ; GO:0046682 | non-traceable author statement <newline> negative regulation of synaptic transmission ; GO:0050805 | inferred from mutant phenotype <newline> regulation of circadian sleep/wake cycle ; GO:0042749 | inferred from mutant phenotype <newline> sleep ; GO:0030431 | inferred from mutant phenotype <newline> regulation of olfactory learning ; GO:0090328 | inferred fro…	plasma membrane ; GO:0005886 | inferred from sequence or structural similarity <newline> integral to membrane ; GO:0016021 | non-traceable author statement <newline> dendrite ; GO:0030425 | inferred from direct assay <newline> axon ; GO:0030424 | inferred from direct assay <newline> integral to membrane ; GO:0016021 | inferred from electronic annotation with InterPro:IPR006028, InterPro:IPR006201…	GABA-A receptor activity ; GO:0004890 | non-traceable author statement <newline> GABA-A receptor activity ; GO:0004890 | traceable author statement <newline> extracellular ligand-gated ion channel activity ; GO:0005230 | inferred from electronic annotation with InterPro:IPR006202, InterPro:IPR018000 <newline> GABA-A receptor activity ; GO:0004890 | inferred from electronic annotation with InterPr…
comp152450_c0	CG42540	biological_process ; GO:0008150 | no biological data available	membrane ; GO:0016020 | inferred from sequence or structural similarity with MGD:Epb7.2; MGI:MGI:95403	molecular_function ; GO:0003674 | no biological data available
comp15260_c0	gw	nuclear-transcribed mRNA catabolic process, nonsense-mediated decay ; GO:0000184 | NOT inferred from mutant phenotype <newline> gene silencing by miRNA ; GO:0035195 | inferred from mutant phenotype <newline> embryonic development via the syncytial blastoderm ; GO:0001700 | inferred from direct assay <newline> mRNA catabolic process ; GO:0006402 | inferred from mutant phenotype <newline> locomotor…	cytoplasmic mRNA processing body ; GO:0000932 | inferred from direct assay	nucleic acid binding ; GO:0003676 | inferred from electronic annotation with InterPro:IPR000504 <newline> nucleotide binding ; GO:0000166 | inferred from electronic annotation with InterPro:IPR012677 <newline> protein binding ; GO:0005515 | inferred from physical interaction with UniProtKB:Q32KD4 <newline> protein binding ; GO:0005515 | inferred from physical interaction with UniProtKB:P21187 <ne…
comp152754_c0	lbe	regulation of cell fate specification ; GO:0042659 | inferred from mutant phenotype <newline> regulation of neuron differentiation ; GO:0045664 | inferred from mutant phenotype <newline> regulation of transcription, DNA-dependent ; GO:0006355 | inferred from sequence or structural similarity with InterPro:IPR001356 <newline> central nervous system development ; GO:0007417 | non-traceable author s…	nucleus ; GO:0005634 | inferred from sequence or structural similarity with InterPro:IPR001356 <newline> nucleus ; GO:0005634 | inferred from direct assay	sequence-specific DNA binding transcription factor activity ; GO:0003700 | inferred from sequence or structural similarity with InterPro:IPR001356 AND non-traceable author statement <newline> RNA polymerase II distal enhancer sequence-specific DNA binding transcription factor activity ; GO:0003705 | inferred from direct assay <newline> transcription regulatory region sequence-specific DNA binding…
comp153265_c0	stan	establishment of planar polarity ; GO:0001736 | inferred from mutant phenotype <newline> calcium-dependent cell-cell adhesion ; GO:0016339 | inferred from sequence or structural similarity <newline> homophilic cell adhesion ; GO:0007156 | inferred from sequence or structural similarity <newline> axonogenesis ; GO:0007409 | non-traceable author statement <newline> dendrite development ; GO:0016358…	plasma membrane ; GO:0005886 | inferred from sequence or structural similarity <newline> integral to membrane ; GO:0016021 | non-traceable author statement <newline> integral to plasma membrane ; GO:0005887 | inferred from sequence or structural similarity <newline> integral to membrane ; GO:0016021 | inferred from sequence or structural similarity <newline> integral to membrane ; GO:0016021 | in…	G-protein coupled receptor activity ; GO:0004930 | inferred from sequence or structural similarity <newline> receptor signaling protein activity ; GO:0005057 | inferred from mutant phenotype <newline> cell adhesion molecule binding ; GO:0050839 | inferred from sequence or structural similarity <newline> receptor activity ; GO:0004872 | inferred from sequence or structural similarity <newline> tra…
comp15361_c0	SF1	mRNA splicing, via spliceosome ; GO:0000398 | non-traceable author statement <newline> mRNA splicing, via spliceosome ; GO:0000398 | inferred from sequence or structural similarity with SGD_LOCUS:MSL5; SGD:S0004106 AND inferred from sequence or structural similarity with protein_id:CAA03883 <newline> inter-male aggressive behavior ; GO:0002121 | inferred from mutant phenotype <newline> mRNA splic…	spliceosomal complex ; GO:0005681 | non-traceable author statement <newline> spliceosomal complex ; GO:0005681 | inferred from sequence or structural similarity with SGD_LOCUS:MSL5; SGD:S0004106 AND inferred from sequence or structural similarity with protein_id:CAA03883 <newline> nucleus ; GO:0005634 | inferred from direct assay <newline> precatalytic spliceosome ; GO:0071011 | inferred from dir…	zinc ion binding ; GO:0008270 | inferred from electronic annotation with InterPro:IPR001878, InterPro:IPR013084 <newline> RNA binding ; GO:0003723 | inferred from electronic annotation with InterPro:IPR004087, InterPro:IPR004088, InterPro:IPR018111
comp15467_c0	CG43366	biological_process ; GO:0008150 | no biological data available	cellular_component ; GO:0005575 | no biological data available <newline> extracellular space ; GO:0005615 | inferred from electronic annotation with InterPro:IPR000215	serine-type endopeptidase inhibitor activity ; GO:0004867 | NOT inferred from key residues
comp15536_c0	CG6045	oxidation-reduction process ; GO:0055114 | inferred from electronic annotation with InterPro:IPR002346, InterPro:IPR002888, InterPro:IPR008274, InterPro:IPR016166, InterPro:IPR016208	-	xanthine dehydrogenase activity ; GO:0004854 | inferred from sequence or structural similarity with MGD:Xdh; MGI:MGI:98973 <newline> electron carrier activity ; GO:0009055 | inferred from electronic annotation with InterPro:IPR001041 <newline> 2 iron, 2 sulfur cluster binding ; GO:0051537 | inferred from electronic annotation with InterPro:IPR006058 <newline> flavin adenine dinucleotide binding ;…
comp15604_c1	CG33203	lateral inhibition ; GO:0046331 | inferred from mutant phenotype	integral to membrane ; GO:0016021 | inferred from electronic annotation with InterPro:IPR004254	-
comp15727_c0	alpha-Spec	maintenance of presynaptic active zone structure ; GO:0048790 | inferred from direct assay <newline> central nervous system development ; GO:0007417 | inferred from mutant phenotype <newline> instar larval development ; GO:0002168 | non-traceable author statement <newline> oocyte construction ; GO:0007308 | inferred from mutant phenotype <newline> female germline ring canal formation, actin assem…	fusome ; GO:0045169 | inferred from direct assay <newline> spectrosome ; GO:0045170 | inferred from direct assay <newline> spectrin ; GO:0008091 | inferred from sequence or structural similarity <newline> cytoskeleton ; GO:0005856 | inferred from sequence or structural similarity with UniProtKB:P08032 <newline> plasma membrane ; GO:0005886 | inferred from direct assay <newline> spectrosome ; GO:0…	cytoskeletal protein binding ; GO:0008092 | inferred from sequence or structural similarity <newline> actin binding ; GO:0003779 | inferred from sequence or structural similarity with UniProtKB:P08032 <newline> calcium ion binding ; GO:0005509 | inferred from sequence or structural similarity with UniProtKB:P08032 <newline> actin binding ; GO:0003779 | inferred from sequence or structural similar…
comp157796_c0	dp	chitin-based embryonic cuticle biosynthetic process ; GO:0008362 | inferred from mutant phenotype <newline> chitin-based cuticle attachment to epithelium ; GO:0040005 | inferred from mutant phenotype <newline> apposition of dorsal and ventral imaginal disc-derived wing surfaces ; GO:0007475 | inferred from mutant phenotype <newline> open tracheal system development ; GO:0007424 | inferred from mu…	proteinaceous extracellular matrix ; GO:0005578 | non-traceable author statement <newline> extracellular matrix ; GO:0031012 | inferred from sequence model	extracellular matrix structural constituent ; GO:0005201 | inferred from sequence model <newline> 4 iron, 4 sulfur cluster binding ; GO:0051539 | inferred from electronic annotation with InterPro:IPR003651 <newline> calcium ion binding ; GO:0005509 | inferred from electronic annotation with InterPro:IPR001881, InterPro:IPR018097 <newline> serine-type endopeptidase inhibitor activity ; GO:0004867 …
comp158509_c0	SK	potassium ion transport ; GO:0006813 | inferred from sequence or structural similarity with UniProtKB:P70604 <newline> regulation of membrane potential in photoreceptor cell ; GO:0016057 | inferred from direct assay <newline> potassium ion transport ; GO:0006813 | inferred from mutant phenotype	integral to membrane ; GO:0016021 | inferred from sequence or structural similarity with UniProtKB:P70604 <newline> integral to membrane ; GO:0016021 | inferred from direct assay	small conductance calcium-activated potassium channel activity ; GO:0016286 | inferred from sequence or structural similarity <newline> calcium-activated potassium channel activity ; GO:0015269 | inferred from sequence or structural similarity with EMBL:U69882 <newline> small conductance calcium-activated potassium channel activity ; GO:0016286 | inferred from sequence or structural similarity wi…
comp15994_c1	CG2991	-	-	zinc ion binding ; GO:0008270 | inferred from electronic annotation with InterPro:IPR011016
comp16052_c0	S6kII	associative learning ; GO:0008306 | inferred from mutant phenotype <newline> operant conditioning ; GO:0035106 | inferred from mutant phenotype <newline> protein phosphorylation ; GO:0006468 | inferred from sequence or structural similarity <newline> protein phosphorylation ; GO:0006468 | non-traceable author statement <newline> associative learning ; GO:0008306 | traceable author statement <newl…	ribosome ; GO:0005840 | inferred from sequence or structural similarity <newline> ribosome ; GO:0005840 | non-traceable author statement <newline> neuromuscular junction ; GO:0031594 | inferred from direct assay	ribosomal protein S6 kinase activity ; GO:0004711 | inferred from sequence or structural similarity <newline> ribosomal protein S6 kinase activity ; GO:0004711 | non-traceable author statement <newline> protein serine/threonine kinase activity ; GO:0004674 | non-traceable author statement <newline> protein binding ; GO:0005515 | inferred from physical interaction with rl <newline> ribosomal prote…
comp16068_c0	Rab3-GEF	neurotransmitter secretion ; GO:0007269 | non-traceable author statement <newline> vesicle-mediated transport ; GO:0016192 | non-traceable author statement <newline> activation of MAPK activity ; GO:0000187 | inferred from sequence or structural similarity with UniProtKB:Q8WXG6 <newline> regulation of apoptotic process ; GO:0042981 | inferred from sequence or structural similarity with UniProtKB:…	synaptic vesicle ; GO:0008021 | non-traceable author statement <newline> integral to membrane ; GO:0016021 | inferred from sequence or structural similarity with UniProtKB:Q8WXG6	Rab guanyl-nucleotide exchange factor activity ; GO:0017112 | inferred from sequence or structural similarity with EMBL:U72995 <newline> Rab guanyl-nucleotide exchange factor activity ; GO:0017112 | inferred from sequence or structural similarity with UniProtKB:Q8WXG6
comp165469_c0	desat2	fatty acid biosynthetic process ; GO:0006633 | non-traceable author statement <newline> cuticle hydrocarbon biosynthetic process ; GO:0006723 | non-traceable author statement <newline> oxidation-reduction process ; GO:0055114 | inferred from electronic annotation with InterPro:IPR015876 <newline> lipid metabolic process ; GO:0006629 | inferred from electronic annotation with InterPro:IPR005804	-	stearoyl-CoA 9-desaturase activity ; GO:0004768 | non-traceable author statement <newline> oxidoreductase activity, acting on paired donors, with oxidation of a pair of donors resulting in the reduction of molecular oxygen to two molecules of water ; GO:0016717 | inferred from electronic annotation with InterPro:IPR015876
comp16583_c0	shot	muscle attachment ; GO:0016203 | non-traceable author statement <newline> muscle organ development ; GO:0007517 | non-traceable author statement <newline> dendrite morphogenesis ; GO:0048813 | inferred from mutant phenotype <newline> regulation of axon extension ; GO:0030516 | inferred from mutant phenotype <newline> mushroom body development ; GO:0016319 | inferred from mutant phenotype <newline…	fusome ; GO:0045169 | inferred from direct assay <newline> adherens junction ; GO:0005912 | inferred from direct assay <newline> cytoskeleton ; GO:0005856 | non-traceable author statement <newline> adherens junction ; GO:0005912 | traceable author statement <newline> microtubule ; GO:0005874 | traceable author statement <newline> microtubule ; GO:0005874 | inferred from direct assay <newline> ast…	cytoskeletal protein binding ; GO:0008092 | inferred from sequence or structural similarity <newline> actin binding ; GO:0003779 | inferred from sequence or structural similarity with EMBL:AF150755; protein_id:AAD32244.1 <newline> microtubule binding ; GO:0008017 | inferred from sequence or structural similarity with EMBL:AF150755; protein_id:AAD32244.1 <newline> actin binding ; GO:0003779 | infe…
comp16599_c0	CG13674	-	-	-
comp16604_c0	CG9588	proteolysis ; GO:0006508 | inferred from sequence or structural similarity with NCBI_gi:4506235 <newline> response to DNA damage stimulus ; GO:0006974 | inferred from mutant phenotype	proteasome regulatory particle ; GO:0005838 | inferred from sequence or structural similarity with NCBI_gi:4506235	-
comp16698_c0	Rab3-GEF	neurotransmitter secretion ; GO:0007269 | non-traceable author statement <newline> vesicle-mediated transport ; GO:0016192 | non-traceable author statement <newline> activation of MAPK activity ; GO:0000187 | inferred from sequence or structural similarity with UniProtKB:Q8WXG6 <newline> regulation of apoptotic process ; GO:0042981 | inferred from sequence or structural similarity with UniProtKB:…	synaptic vesicle ; GO:0008021 | non-traceable author statement <newline> integral to membrane ; GO:0016021 | inferred from sequence or structural similarity with UniProtKB:Q8WXG6	Rab guanyl-nucleotide exchange factor activity ; GO:0017112 | inferred from sequence or structural similarity with EMBL:U72995 <newline> Rab guanyl-nucleotide exchange factor activity ; GO:0017112 | inferred from sequence or structural similarity with UniProtKB:Q8WXG6
comp16718_c0	poe	spermatid development ; GO:0007286 | inferred from mutant phenotype <newline> sperm individualization ; GO:0007291 | inferred from mutant phenotype <newline> perineurial glial growth ; GO:0042066 | inferred from genetic interaction with ine inferred from genetic interaction with eag inferred from genetic interaction with Nf1 inferred from mutant phenotype	-	calmodulin binding ; GO:0005516 | inferred from direct assay <newline> zinc ion binding ; GO:0008270 | inferred from electronic annotation with InterPro:IPR003126 <newline> ubiquitin-protein ligase activity ; GO:0004842 | inferred from electronic annotation with InterPro:IPR003126
comp16792_c0	CG18516	oxidation-reduction process ; GO:0055114 | inferred from electronic annotation with InterPro:IPR002346, InterPro:IPR002888, InterPro:IPR008274, InterPro:IPR016166, InterPro:IPR016208	-	electron carrier activity ; GO:0009055 | inferred from electronic annotation with InterPro:IPR001041 <newline> 2 iron, 2 sulfur cluster binding ; GO:0051537 | inferred from electronic annotation with InterPro:IPR006058 <newline> flavin adenine dinucleotide binding ; GO:0050660 | inferred from electronic annotation with InterPro:IPR016166, InterPro:IPR016169 <newline> oxidoreductase activity, acti…
comp16892_c0	CG6891	-	intracellular ; GO:0005622 | inferred from electronic annotation with InterPro:IPR002108	actin binding ; GO:0003779 | inferred from electronic annotation with InterPro:IPR002108
comp16980_c0	Drip	water transport ; GO:0006833 | non-traceable author statement <newline> water transport ; GO:0006833 | inferred from sequence or structural similarity with UniProtKB:P55087 <newline> water homeostasis ; GO:0030104 | inferred from sequence or structural similarity with UniProtKB:P55088 <newline> water transport ; GO:0006833 | inferred from direct assay <newline> transmembrane transport ; GO:005508…	integral to membrane ; GO:0016021 | inferred from sequence or structural similarity with UniProtKB:P55088 <newline> integral to membrane ; GO:0016021 | inferred from direct assay	water transmembrane transporter activity ; GO:0005372 | non-traceable author statement <newline> water transmembrane transporter activity ; GO:0005372 | inferred from sequence or structural similarity with UniProtKB:P55087 <newline> water channel activity ; GO:0015250 | inferred from sequence or structural similarity with UniProtKB:P55088 <newline> water channel activity ; GO:0015250 | inferred f…
comp17031_c0	l(1)G0196	-	-	acid phosphatase activity ; GO:0003993 | inferred from electronic annotation with InterPro:IPR000560
comp17235_c0	CG41087	biological_process ; GO:0008150 | no biological data available	cellular_component ; GO:0005575 | no biological data available	molecular_function ; GO:0003674 | no biological data available
comp17368_c0	dpr8	sensory perception of chemical stimulus ; GO:0007606 | inferred from sequence or structural similarity with dpr	cellular_component ; GO:0005575 | no biological data available	molecular_function ; GO:0003674 | no biological data available
comp17507_c0	smi35A	protein phosphorylation ; GO:0006468 | non-traceable author statement <newline> protein phosphorylation ; GO:0006468 | inferred from direct assay <newline> olfactory behavior ; GO:0042048 | inferred from mutant phenotype	cytosol ; GO:0005829 | inferred from direct assay	protein kinase activity ; GO:0004672 | non-traceable author statement <newline> protein serine/threonine kinase activity ; GO:0004674 | inferred from sequence or structural similarity <newline> ATP binding ; GO:0005524 | inferred from direct assay <newline> protein tyrosine kinase activity ; GO:0004713 | NOT inferred from direct assay <newline> protein serine/threonine kinase activity ; GO:000467…
comp17564_c0	shot	muscle attachment ; GO:0016203 | non-traceable author statement <newline> muscle organ development ; GO:0007517 | non-traceable author statement <newline> dendrite morphogenesis ; GO:0048813 | inferred from mutant phenotype <newline> regulation of axon extension ; GO:0030516 | inferred from mutant phenotype <newline> mushroom body development ; GO:0016319 | inferred from mutant phenotype <newline…	fusome ; GO:0045169 | inferred from direct assay <newline> adherens junction ; GO:0005912 | inferred from direct assay <newline> cytoskeleton ; GO:0005856 | non-traceable author statement <newline> adherens junction ; GO:0005912 | traceable author statement <newline> microtubule ; GO:0005874 | traceable author statement <newline> microtubule ; GO:0005874 | inferred from direct assay <newline> ast…	cytoskeletal protein binding ; GO:0008092 | inferred from sequence or structural similarity <newline> actin binding ; GO:0003779 | inferred from sequence or structural similarity with EMBL:AF150755; protein_id:AAD32244.1 <newline> microtubule binding ; GO:0008017 | inferred from sequence or structural similarity with EMBL:AF150755; protein_id:AAD32244.1 <newline> actin binding ; GO:0003779 | infe…
comp17588_c0	shot	muscle attachment ; GO:0016203 | non-traceable author statement <newline> muscle organ development ; GO:0007517 | non-traceable author statement <newline> dendrite morphogenesis ; GO:0048813 | inferred from mutant phenotype <newline> regulation of axon extension ; GO:0030516 | inferred from mutant phenotype <newline> mushroom body development ; GO:0016319 | inferred from mutant phenotype <newline…	fusome ; GO:0045169 | inferred from direct assay <newline> adherens junction ; GO:0005912 | inferred from direct assay <newline> cytoskeleton ; GO:0005856 | non-traceable author statement <newline> adherens junction ; GO:0005912 | traceable author statement <newline> microtubule ; GO:0005874 | traceable author statement <newline> microtubule ; GO:0005874 | inferred from direct assay <newline> ast…	cytoskeletal protein binding ; GO:0008092 | inferred from sequence or structural similarity <newline> actin binding ; GO:0003779 | inferred from sequence or structural similarity with EMBL:AF150755; protein_id:AAD32244.1 <newline> microtubule binding ; GO:0008017 | inferred from sequence or structural similarity with EMBL:AF150755; protein_id:AAD32244.1 <newline> actin binding ; GO:0003779 | infe…
comp17979_c0	shot	muscle attachment ; GO:0016203 | non-traceable author statement <newline> muscle organ development ; GO:0007517 | non-traceable author statement <newline> dendrite morphogenesis ; GO:0048813 | inferred from mutant phenotype <newline> regulation of axon extension ; GO:0030516 | inferred from mutant phenotype <newline> mushroom body development ; GO:0016319 | inferred from mutant phenotype <newline…	fusome ; GO:0045169 | inferred from direct assay <newline> adherens junction ; GO:0005912 | inferred from direct assay <newline> cytoskeleton ; GO:0005856 | non-traceable author statement <newline> adherens junction ; GO:0005912 | traceable author statement <newline> microtubule ; GO:0005874 | traceable author statement <newline> microtubule ; GO:0005874 | inferred from direct assay <newline> ast…	cytoskeletal protein binding ; GO:0008092 | inferred from sequence or structural similarity <newline> actin binding ; GO:0003779 | inferred from sequence or structural similarity with EMBL:AF150755; protein_id:AAD32244.1 <newline> microtubule binding ; GO:0008017 | inferred from sequence or structural similarity with EMBL:AF150755; protein_id:AAD32244.1 <newline> actin binding ; GO:0003779 | infe…
comp18008_c0	CG6045	oxidation-reduction process ; GO:0055114 | inferred from electronic annotation with InterPro:IPR002346, InterPro:IPR002888, InterPro:IPR008274, InterPro:IPR016166, InterPro:IPR016208	-	xanthine dehydrogenase activity ; GO:0004854 | inferred from sequence or structural similarity with MGD:Xdh; MGI:MGI:98973 <newline> electron carrier activity ; GO:0009055 | inferred from electronic annotation with InterPro:IPR001041 <newline> 2 iron, 2 sulfur cluster binding ; GO:0051537 | inferred from electronic annotation with InterPro:IPR006058 <newline> flavin adenine dinucleotide binding ;…
comp18033_c0	unc-104	neuromuscular junction development ; GO:0007528 | inferred from mutant phenotype <newline> anterograde synaptic vesicle transport ; GO:0048490 | inferred from mutant phenotype <newline> vesicle-mediated transport ; GO:0016192 | inferred from mutant phenotype <newline> larval locomotory behavior ; GO:0008345 | inferred from mutant phenotype <newline> vesicle transport along microtubule ; GO:004749…	microtubule associated complex ; GO:0005875 | inferred from mutant phenotype <newline> kinesin complex ; GO:0005871 | inferred from sequence or structural similarity with UniProtKB:O43896	microtubule motor activity ; GO:0003777 | inferred from sequence or structural similarity with UniProtKB:O43896 <newline> ATP binding ; GO:0005524 | inferred from electronic annotation with InterPro:IPR001752, InterPro:IPR019821 <newline> phospholipid binding ; GO:0005543 | inferred from electronic annotation with InterPro:IPR001849 <newline> microtubule binding ; GO:0008017 | inferred from elect…
comp18209_c0	norpA	sensory perception of smell ; GO:0007608 | inferred from mutant phenotype <newline> diacylglycerol biosynthetic process ; GO:0006651 | traceable author statement <newline> phospholipid metabolic process ; GO:0006644 | traceable author statement <newline> calcium-mediated signaling ; GO:0019722 | traceable author statement <newline> phospholipid biosynthetic process ; GO:0008654 | traceable author…	rhabdomere ; GO:0016028 | inferred from direct assay <newline> inaD signaling complex ; GO:0016027 | traceable author statement <newline> inaD signaling complex ; GO:0016027 | inferred from physical interaction with inaD	GTPase activator activity ; GO:0005096 | non-traceable author statement <newline> phospholipase C activity ; GO:0004629 | traceable author statement <newline> phosphatidylinositol phospholipase C activity ; GO:0004435 | traceable author statement <newline> phosphatidylinositol phospholipase C activity ; GO:0004435 | non-traceable author statement <newline> calcium ion binding ; GO:0005509 | infer…
comp182144_c0	dp	chitin-based embryonic cuticle biosynthetic process ; GO:0008362 | inferred from mutant phenotype <newline> chitin-based cuticle attachment to epithelium ; GO:0040005 | inferred from mutant phenotype <newline> apposition of dorsal and ventral imaginal disc-derived wing surfaces ; GO:0007475 | inferred from mutant phenotype <newline> open tracheal system development ; GO:0007424 | inferred from mu…	proteinaceous extracellular matrix ; GO:0005578 | non-traceable author statement <newline> extracellular matrix ; GO:0031012 | inferred from sequence model	extracellular matrix structural constituent ; GO:0005201 | inferred from sequence model <newline> 4 iron, 4 sulfur cluster binding ; GO:0051539 | inferred from electronic annotation with InterPro:IPR003651 <newline> calcium ion binding ; GO:0005509 | inferred from electronic annotation with InterPro:IPR001881, InterPro:IPR018097 <newline> serine-type endopeptidase inhibitor activity ; GO:0004867 …
comp18215_c0	Apc2	negative regulation of Wnt receptor signaling pathway ; GO:0030178 | inferred from genetic interaction with wg <newline> microtubule-based process ; GO:0007017 | inferred from sequence or structural similarity <newline> Wnt receptor signaling pathway ; GO:0016055 | traceable author statement <newline> cell adhesion ; GO:0007155 | non-traceable author statement <newline> establishment of mitotic s…	microtubule associated complex ; GO:0005875 | inferred from sequence or structural similarity <newline> apicolateral plasma membrane ; GO:0016327 | traceable author statement <newline> adherens junction ; GO:0005912 | traceable author statement <newline> cytoplasm ; GO:0005737 | traceable author statement <newline> nucleus ; GO:0005634 | traceable author statement <newline> cell cortex ; GO:00059…	protein binding ; GO:0005515 | inferred from physical interaction with arm <newline> microtubule binding ; GO:0008017 | inferred from sequence or structural similarity <newline> protein binding ; GO:0005515 | inferred from physical interaction with dia inferred from physical interaction with Kap3 inferred from physical interaction with arm <newline> beta-catenin binding ; GO:0008013 | inferred fr…
comp18229_c0	Caps	neurotransmitter secretion ; GO:0007269 | non-traceable author statement <newline> vesicle-mediated transport ; GO:0016192 | non-traceable author statement <newline> synaptic vesicle exocytosis ; GO:0016079 | inferred from sequence or structural similarity <newline> synaptic vesicle exocytosis ; GO:0016079 | inferred from mutant phenotype <newline> synaptic transmission, glutamatergic ; GO:003524…	synaptic vesicle ; GO:0008021 | non-traceable author statement <newline> synapse ; GO:0045202 | inferred from direct assay	phospholipid binding ; GO:0005543 | inferred from electronic annotation with InterPro:IPR001849
comp18294_c0	CG32230	mitochondrial electron transport, NADH to ubiquinone ; GO:0006120 | inferred from sequence or structural similarity with UniProtKB:O00483	mitochondrial respiratory chain complex I ; GO:0005747 | inferred from sequence or structural similarity with UniProtKB:O00483	NADH dehydrogenase activity ; GO:0003954 | inferred from sequence or structural similarity with UniProtKB:O00483
comp18317_c0	RpL24	translation ; GO:0006412 | inferred from sequence or structural similarity with EMBL:Z81317 <newline> translation ; GO:0006412 | inferred from sequence or structural similarity with UniProtKB:P38663 <newline> mitotic spindle elongation ; GO:0000022 | inferred from mutant phenotype <newline> mitotic spindle organization ; GO:0007052 | inferred from mutant phenotype <newline> centrosome duplication…	cytosolic large ribosomal subunit ; GO:0022625 | inferred from sequence or structural similarity with EMBL:Z81317 <newline> cytosolic large ribosomal subunit ; GO:0022625 | inferred from sequence or structural similarity with UniProtKB:P38663 <newline> ribosome ; GO:0005840 | inferred from direct assay	structural constituent of ribosome ; GO:0003735 | inferred from sequence or structural similarity with EMBL:Z81317 <newline> structural constituent of ribosome ; GO:0003735 | inferred from sequence or structural similarity with UniProtKB:P38663 <newline> structural constituent of ribosome ; GO:0003735 | inferred from direct assay
comp18331_c0	trpl	calcium ion transport ; GO:0006816 | inferred from sequence or structural similarity <newline> calcium ion transport ; GO:0006816 | inferred from sequence or structural similarity with HGNC_gene:TRPC1; HGNC:12333; OMIM:602343 AND inferred from sequence or structural similarity with MGD:Trpc1; MGI:MGI:109528 <newline> response to light stimulus ; GO:0009416 | traceable author statement <newline> c…	plasma membrane ; GO:0005886 | inferred from sequence or structural similarity with trp <newline> rhabdomere ; GO:0016028 | inferred from direct assay <newline> plasma membrane ; GO:0005886 | traceable author statement <newline> rhabdomere ; GO:0016028 | traceable author statement <newline> integral to plasma membrane ; GO:0005887 | non-traceable author statement <newline> rhabdomere ; GO:0016028…	calmodulin binding ; GO:0005516 | inferred from sequence or structural similarity with trp <newline> calcium channel activity ; GO:0005262 | inferred from sequence or structural similarity <newline> calcium channel activity ; GO:0005262 | inferred from sequence or structural similarity with HGNC_gene:TRPC1; HGNC:12333; OMIM:602343 AND inferred from sequence or structural similarity with MGD:Trpc1…
comp18426_c0	CG34325	-	-	zinc ion binding ; GO:0008270 | inferred from electronic annotation with InterPro:IPR001781
comp18539_c0	ninaC	cytoskeleton organization ; GO:0007010 | inferred from mutant phenotype <newline> phototransduction, visible light ; GO:0007603 | inferred from mutant phenotype <newline> protein localization ; GO:0008104 | inferred from mutant phenotype <newline> protein phosphorylation ; GO:0006468 | non-traceable author statement <newline> adaptation of rhodopsin mediated signaling ; GO:0016062 | inferred from…	rhabdomere ; GO:0016028 | inferred from direct assay <newline> unconventional myosin complex ; GO:0016461 | inferred from sequence or structural similarity <newline> cytoplasm ; GO:0005737 | inferred from direct assay <newline> myosin complex ; GO:0016459 | inferred from sequence or structural similarity <newline> myosin III complex ; GO:0042385 | non-traceable author statement <newline> cytoskel…	protein kinase activity ; GO:0004672 | inferred from sequence or structural similarity <newline> protein serine/threonine kinase activity ; GO:0004674 | inferred from sequence or structural similarity <newline> calmodulin binding ; GO:0005516 | inferred from mutant phenotype <newline> protein serine/threonine kinase activity ; GO:0004674 | inferred from direct assay <newline> receptor signaling p…
comp185829_c0	CG6045	oxidation-reduction process ; GO:0055114 | inferred from electronic annotation with InterPro:IPR002346, InterPro:IPR002888, InterPro:IPR008274, InterPro:IPR016166, InterPro:IPR016208	-	xanthine dehydrogenase activity ; GO:0004854 | inferred from sequence or structural similarity with MGD:Xdh; MGI:MGI:98973 <newline> electron carrier activity ; GO:0009055 | inferred from electronic annotation with InterPro:IPR001041 <newline> 2 iron, 2 sulfur cluster binding ; GO:0051537 | inferred from electronic annotation with InterPro:IPR006058 <newline> flavin adenine dinucleotide binding ;…
comp18759_c0	inaD	deactivation of rhodopsin mediated signaling ; GO:0016059 | inferred from mutant phenotype <newline> phototransduction ; GO:0007602 | inferred from mutant phenotype <newline> phototransduction ; GO:0007602 | inferred from physical interaction with trp <newline> protein localization ; GO:0008104 | traceable author statement <newline> phototransduction ; GO:0007602 | non-traceable author statement …	inaD signaling complex ; GO:0016027 | inferred from physical interaction with ninaE AND inferred from physical interaction with trp <newline> inaD signaling complex ; GO:0016027 | traceable author statement <newline> rhabdomere ; GO:0016028 | inferred from direct assay <newline> plasma membrane ; GO:0005886 | inferred from direct assay <newline> inaD signaling complex ; GO:0016027 | inferred from…	structural molecule activity ; GO:0005198 | inferred from mutant phenotype <newline> structural molecule activity ; GO:0005198 | inferred from direct assay AND inferred from mutant phenotype <newline> calmodulin binding ; GO:0005516 | traceable author statement <newline> myosin binding ; GO:0017022 | traceable author statement <newline> receptor signaling complex scaffold activity ; GO:0030159 | …
comp18782_c0	CtsB1	autophagic cell death ; GO:0048102 | inferred from expression pattern <newline> salivary gland cell autophagic cell death ; GO:0035071 | inferred from expression pattern <newline> proteolysis ; GO:0006508 | inferred from electronic annotation with InterPro:IPR000169, InterPro:IPR000668 <newline> regulation of catalytic activity ; GO:0050790 | inferred from electronic annotation with InterPro:IPR0…	-	cysteine-type endopeptidase activity ; GO:0004197 | inferred from sequence or structural similarity with UniProtKB:P07858
comp18804_c0	ND23	mitochondrial electron transport, NADH to ubiquinone ; GO:0006120 | inferred from sequence or structural similarity with UniProtKB:O00217	mitochondrial respiratory chain complex I ; GO:0005747 | inferred from sequence or structural similarity <newline> mitochondrial respiratory chain complex I ; GO:0005747 | inferred from sequence or structural similarity with UniProtKB:O00217 <newline> mitochondrion ; GO:0005739 | inferred from direct assay	NADH dehydrogenase (ubiquinone) activity ; GO:0008137 | inferred from sequence or structural similarity <newline> NADH dehydrogenase activity ; GO:0003954 | inferred from sequence or structural similarity with UniProtKB:O00217 <newline> electron carrier activity ; GO:0009055 | inferred from electronic annotation with InterPro:IPR001450, InterPro:IPR017900 <newline> 4 iron, 4 sulfur cluster bindin…
comp19031_c0	Act42A	cytoskeleton organization ; GO:0007010 | inferred from sequence or structural similarity <newline> cytokinesis ; GO:0000910 | inferred from mutant phenotype <newline> phagocytosis ; GO:0006909 | inferred from mutant phenotype	actin filament ; GO:0005884 | inferred from sequence or structural similarity <newline> actin filament ; GO:0005884 | non-traceable author statement <newline> microtubule associated complex ; GO:0005875 | inferred from direct assay	structural constituent of cytoskeleton ; GO:0005200 | inferred from sequence or structural similarity
comp191085_c0	Lin29	-	-	nucleic acid binding ; GO:0003676 | inferred from electronic annotation with InterPro:IPR013087 <newline> metal ion binding ; GO:0046872 | inferred from electronic annotation with InterPro:IPR007087
comp19131_c0	t	flight behavior ; GO:0007629 | inferred from mutant phenotype <newline> histamine metabolic process ; GO:0001692 | inferred from mutant phenotype <newline> cuticle pigmentation ; GO:0048067 | inferred from mutant phenotype <newline> visual perception ; GO:0007601 | inferred from mutant phenotype <newline> histamine biosynthetic process ; GO:0001694 | inferred from direct assay <newline> dopamine …	cytosol ; GO:0005829 | inferred from direct assay	beta-alanyl-histamine hydrolase activity ; GO:0031964 | inferred from direct assay <newline> beta-alanyl-dopamine hydrolase activity ; GO:0003832 | inferred from direct assay <newline> beta-alanyl-dopamine hydrolase activity ; GO:0003832 | inferred from mutant phenotype <newline> hydrolase activity ; GO:0016787 | inferred from direct assay
comp1915_c0	CG18437	-	-	-
comp19168_c0	betaTub56D	muscle attachment ; GO:0016203 | traceable author statement <newline> centrosome duplication ; GO:0051298 | inferred from mutant phenotype <newline> protein polymerization ; GO:0051258 | inferred from electronic annotation with InterPro:IPR003008, InterPro:IPR008280, InterPro:IPR018316 <newline> GTP catabolic process ; GO:0006184 | inferred from electronic annotation with InterPro:IPR008280, Inte…	microtubule ; GO:0005874 | inferred from sequence or structural similarity <newline> microtubule ; GO:0005874 | non-traceable author statement <newline> microtubule ; GO:0005874 | inferred from direct assay	structural constituent of cytoskeleton ; GO:0005200 | inferred from sequence or structural similarity <newline> GTPase activity ; GO:0003924 | inferred from electronic annotation with InterPro:IPR008280, InterPro:IPR018316 <newline> structural constituent of cytoskeleton ; GO:0005200 | inferred from electronic annotation with InterPro:IPR002453 <newline> GTP binding ; GO:0005525 | inferred from e…
comp191826_c0	CG16885	-	-	-
comp19319_c0	miple	biological_process ; GO:0008150 | no biological data available	extracellular region ; GO:0005576 | inferred from direct assay	heparin binding ; GO:0008201 | inferred from sequence or structural similarity with HGNC_gene:MDK; HGNC:6972 <newline> heparin binding ; GO:0008201 | inferred from direct assay <newline> growth factor activity ; GO:0008083 | inferred from electronic annotation with InterPro:IPR020090, InterPro:IPR020091
comp19436_c0	Sip1	olfactory behavior ; GO:0042048 | inferred from mutant phenotype <newline> actin cytoskeleton organization ; GO:0030036 | inferred from mutant phenotype <newline> imaginal disc-derived wing morphogenesis ; GO:0007476 | inferred from mutant phenotype	apical part of cell ; GO:0045177 | inferred from direct assay	-
comp19520_c0	CdsA	terminal branching, open tracheal system ; GO:0007430 | non-traceable author statement <newline> CDP-diacylglycerol biosynthetic process ; GO:0016024 | non-traceable author statement <newline> rhodopsin mediated signaling pathway ; GO:0016056 | inferred from mutant phenotype <newline> phototransduction ; GO:0007602 | inferred from genetic interaction with Arr2 AND inferred from mutant phenotype <…	endoplasmic reticulum ; GO:0005783 | inferred from direct assay <newline> nuclear envelope ; GO:0005635 | inferred from direct assay <newline> smooth endoplasmic reticulum ; GO:0005790 | inferred from direct assay <newline> integral to plasma membrane ; GO:0005887 | non-traceable author statement <newline> plasma membrane ; GO:0005886 | inferred from direct assay	phosphatidate cytidylyltransferase activity ; GO:0004605 | non-traceable author statement <newline> phosphatidate cytidylyltransferase activity ; GO:0004605 | inferred from sequence or structural similarity <newline> phosphatidate cytidylyltransferase activity ; GO:0004605 | inferred from sequence or structural similarity with EMBL:AB009999; protein_id:BAA28787 <newline> phosphatidate cytidylyltr…
comp20232_c0	CG15628	-	-	N-acetyltransferase activity ; GO:0008080 | inferred from electronic annotation with InterPro:IPR000182
comp20539_c0	Tps1	trehalose biosynthetic process ; GO:0005992 | inferred from electronic annotation with InterPro:IPR001830, InterPro:IPR003337	lipid particle ; GO:0005811 | inferred from direct assay	alpha,alpha-trehalose-phosphate synthase (UDP-forming) activity ; GO:0003825 | non-traceable author statement <newline> alpha,alpha-trehalose-phosphate synthase (UDP-forming) activity ; GO:0003825 | inferred from sequence or structural similarity with UniProtKB:Q07158
comp206269_c0	NaCP60E	sodium ion transport ; GO:0006814 | non-traceable author statement <newline> olfactory behavior ; GO:0042048 | inferred from mutant phenotype <newline> transmembrane transport ; GO:0055085 | inferred from electronic annotation with InterPro:IPR005821 <newline> sodium ion transport ; GO:0006814 | inferred from electronic annotation with InterPro:IPR001696, InterPro:IPR010526	plasma membrane ; GO:0005886 | non-traceable author statement <newline> voltage-gated sodium channel complex ; GO:0001518 | inferred from electronic annotation with InterPro:IPR001696, InterPro:IPR010526	voltage-gated sodium channel activity ; GO:0005248 | non-traceable author statement <newline> voltage-gated sodium channel activity ; GO:0005248 | inferred from sequence or structural similarity with MGD:Scn10a; MGI:MGI:108029 <newline> voltage-gated cation channel activity ; GO:0022843 | inferred from direct assay
comp20873_c0	Ance-3	proteolysis ; GO:0006508 | inferred from electronic annotation with InterPro:IPR001548	membrane ; GO:0016020 | inferred from electronic annotation with InterPro:IPR001548 <newline> integral to membrane ; GO:0016021 | inferred from sequence model	peptidyl-dipeptidase activity ; GO:0008241 | inferred from sequence or structural similarity with UniProtKB:P09470 AND inferred from sequence or structural similarity with UniProt:P47820 <newline> metallopeptidase activity ; GO:0008237 | NOT inferred from key residues
comp20903_c0	CG17618	establishment or maintenance of cell polarity ; GO:0007163 | non-traceable author statement <newline> establishment of glial blood-brain barrier ; GO:0060857 | NOT inferred from mutant phenotype	integral to membrane ; GO:0016021 | inferred from electronic annotation with InterPro:IPR004031 <newline> septate junction ; GO:0005918 | inferred from sequence or structural similarity with sinu	-
comp213244_c0	RhoGAPp190	mushroom body development ; GO:0016319 | inferred from mutant phenotype <newline> regulation of axonogenesis ; GO:0050770 | inferred from genetic interaction with LIMK1 <newline> small GTPase mediated signal transduction ; GO:0007264 | inferred from electronic annotation with InterPro:IPR001806 <newline> negative regulation of cell size ; GO:0045792 | inferred from mutant phenotype <newline> defa…	intracellular ; GO:0005622 | inferred from electronic annotation with InterPro:IPR000198, InterPro:IPR008936	Rho GTPase activator activity ; GO:0005100 | non-traceable author statement <newline> Rho GTPase activator activity ; GO:0005100 | inferred from sequence or structural similarity with NCBI_gi:4502221 <newline> GTP binding ; GO:0005525 | inferred from electronic annotation with InterPro:IPR001806 <newline> semaphorin receptor binding ; GO:0030215 | inferred from physical interaction with Sema-1a
comp21410_c0	CG42321	phospholipid transport ; GO:0015914 | inferred from electronic annotation with InterPro:IPR006539 <newline> cation transport ; GO:0006812 | inferred from electronic annotation with InterPro:IPR001757	integral to membrane ; GO:0016021 | inferred from electronic annotation with InterPro:IPR006539	ATPase activity, coupled to transmembrane movement of ions, phosphorylative mechanism ; GO:0015662 | inferred from sequence or structural similarity with EMBL:AF067820; protein_id:AAD34706.1 <newline> ATP binding ; GO:0005524 | inferred from electronic annotation with InterPro:IPR001757, InterPro:IPR006539, InterPro:IPR018303 <newline> magnesium ion binding ; GO:0000287 | inferred from electronic…
comp21835_c0	dysc	muscle cell cellular homeostasis ; GO:0046716 | inferred from genetic interaction with Dg inferred from genetic interaction with Dys inferred from mutant phenotype <newline> photoreceptor cell axon guidance ; GO:0072499 | inferred from mutant phenotype <newline> rhabdomere development ; GO:0042052 | inferred from mutant phenotype <newline> locomotor rhythm ; GO:0045475 | inferred from mutant phen…	cellular_component ; GO:0005575 | no biological data available	molecular_function ; GO:0003674 | no biological data available
comp221039_c0	CG18522	oxidation-reduction process ; GO:0055114 | inferred from electronic annotation with InterPro:IPR002346, InterPro:IPR002888, InterPro:IPR008274, InterPro:IPR016166, InterPro:IPR016208	-	electron carrier activity ; GO:0009055 | inferred from electronic annotation with InterPro:IPR001041 <newline> 2 iron, 2 sulfur cluster binding ; GO:0051537 | inferred from electronic annotation with InterPro:IPR006058 <newline> flavin adenine dinucleotide binding ; GO:0050660 | inferred from electronic annotation with InterPro:IPR016166, InterPro:IPR016169 <newline> oxidoreductase activity, acti…
comp22322_c0	GstE12	glutathione metabolic process ; GO:0006749 | inferred from direct assay	cytoplasm ; GO:0005737 | inferred from sequence or structural similarity with RGD:Gsto1; RGD:70952	glutathione transferase activity ; GO:0004364 | inferred from sequence or structural similarity with EMBL:U66342 <newline> glutathione transferase activity ; GO:0004364 | inferred from direct assay
comp22496_c0	CG9657	transmembrane transport ; GO:0055085 | inferred from electronic annotation with InterPro:IPR001734	membrane ; GO:0016020 | inferred from electronic annotation with InterPro:IPR001734, InterPro:IPR019900	sodium:iodide symporter activity ; GO:0008507 | inferred from sequence or structural similarity with EMBL:U60282
comp24171_c0	JhI-1	tRNA 3'-trailer cleavage ; GO:0042779 | inferred from direct assay <newline> tRNA splicing, via endonucleolytic cleavage and ligation ; GO:0006388 | inferred from mutant phenotype <newline> lateral inhibition ; GO:0046331 | inferred from mutant phenotype <newline> neurogenesis ; GO:0022008 | inferred from mutant phenotype <newline> tRNA 3'-end processing ; GO:0042780 | inferred from mutant phenot…	mitochondrion ; GO:0005739 | non-traceable author statement <newline> nucleus ; GO:0005634 | non-traceable author statement	endoribonuclease activity, producing 5'-phosphomonoesters ; GO:0016891 | inferred from mutant phenotype
comp24607_c0	mRpS24	translation ; GO:0006412 | inferred from sequence or structural similarity with EMBL:AI086409 AND inferred from sequence or structural similarity with EMBL:AI870515 AND inferred from sequence or structural similarity with EMBL:AW022634 AND inferred from sequence or structural similarity with EMBL:W46469 <newline> translation ; GO:0006412 | inferred from sequence or structural similarity with UniP…	mitochondrial small ribosomal subunit ; GO:0005763 | inferred from sequence or structural similarity with EMBL:AI086409 AND inferred from sequence or structural similarity with EMBL:AI870515 AND inferred from sequence or structural similarity with EMBL:AW022634 AND inferred from sequence or structural similarity with EMBL:W46469 <newline> mitochondrial small ribosomal subunit ; GO:0005763 | infer…	structural constituent of ribosome ; GO:0003735 | inferred from sequence or structural similarity with EMBL:AI086409 AND inferred from sequence or structural similarity with EMBL:AI870515 AND inferred from sequence or structural similarity with EMBL:AW022634 AND inferred from sequence or structural similarity with EMBL:W46469 <newline> structural constituent of ribosome ; GO:0003735 | inferred fr…
comp25001_c0	gish	spermatogenesis ; GO:0007283 | inferred from mutant phenotype <newline> protein phosphorylation ; GO:0006468 | non-traceable author statement <newline> glial cell migration ; GO:0008347 | inferred from mutant phenotype <newline> Wnt receptor signaling pathway ; GO:0016055 | inferred from mutant phenotype <newline> protein phosphorylation ; GO:0006468 | inferred from direct assay <newline> olfacto…	plasma membrane ; GO:0005886 | inferred from direct assay <newline> nucleus ; GO:0005634 | inferred from direct assay <newline> sperm individualization complex ; GO:0070864 | inferred from mutant phenotype <newline> plasma membrane ; GO:0005886 | colocalizes_with inferred from direct assay	protein serine/threonine kinase activity ; GO:0004674 | inferred from sequence or structural similarity <newline> protein serine/threonine kinase activity ; GO:0004674 | non-traceable author statement <newline> protein serine/threonine kinase activity ; GO:0004674 | inferred from sequence or structural similarity with UniProtKB:Q62763 <newline> ATP binding ; GO:0005524 | inferred from electronic …
comp253183_c0	Gfrl	biological_process ; GO:0008150 | no biological data available	membrane ; GO:0016020 | inferred from sequence or structural similarity with UniProtKB:O35118 <newline> anchored to external side of plasma membrane ; GO:0031362 | inferred from direct assay	glial cell-derived neurotrophic factor receptor activity ; GO:0016167 | inferred from sequence or structural similarity with UniProtKB:O35118 <newline> cell adhesion molecule binding ; GO:0050839 | inferred from physical interaction with Fas2
comp255453_c0	rho-5	signal transduction ; GO:0007165 | inferred from sequence or structural similarity with EMBL:BC023469 <newline> sleep ; GO:0030431 | inferred from mutant phenotype <newline> regulation of epidermal growth factor receptor signaling pathway ; GO:0042058 | inferred from genetic interaction with Egfr inferred from genetic interaction with sty inferred from genetic interaction with aos inferred from g…	integral to membrane ; GO:0016021 | inferred from sequence or structural similarity with EMBL:BC023469 <newline> endoplasmic reticulum ; GO:0005783 | inferred from direct assay	serine-type endopeptidase activity ; GO:0004252 | inferred from electronic annotation with InterPro:IPR002610, InterPro:IPR022764
comp25838_c0	pburs
comp26298_c0	HLH106	fatty acid biosynthetic process ; GO:0006633 | non-traceable author statement <newline> regulation of fatty acid biosynthetic process ; GO:0042304 | traceable author statement <newline> fatty acid homeostasis ; GO:0055089 | inferred from mutant phenotype <newline> positive regulation of transcription, DNA-dependent ; GO:0045893 | traceable author statement <newline> cell morphogenesis ; GO:000090…	nucleus ; GO:0005634 | traceable author statement <newline> nucleus ; GO:0005634 | inferred from sequence or structural similarity with NCBI_gi:4759168 <newline> nucleus ; GO:0005634 | non-traceable author statement <newline> endoplasmic reticulum membrane ; GO:0005789 | inferred from direct assay <newline> nuclear membrane ; GO:0031965 | inferred from direct assay <newline> nucleus ; GO:0005634 …	sequence-specific DNA binding transcription factor activity ; GO:0003700 | inferred from sequence or structural similarity with NCBI_gi:4759168 <newline> sequence-specific DNA binding transcription factor activity ; GO:0003700 | non-traceable author statement <newline> RNA polymerase II core promoter proximal region sequence-specific DNA binding transcription factor activity involved in positive …
comp26301_c0	Cpr67Fa2	-	-	structural constituent of chitin-based cuticle ; GO:0005214 | inferred from sequence or structural similarity with Pfam:PF00379 inferred from sequence or structural similarity with InterPro:IPR000618
comp26963_c0	slik	protein phosphorylation ; GO:0006468 | non-traceable author statement <newline> cell proliferation ; GO:0008283 | inferred from mutant phenotype <newline> cytokinesis ; GO:0000910 | inferred from mutant phenotype <newline> regulation of localization ; GO:0032879 | inferred from mutant phenotype <newline> protein phosphorylation ; GO:0006468 | inferred from direct assay <newline> positive regulati…	-	receptor signaling protein serine/threonine kinase activity ; GO:0004702 | non-traceable author statement <newline> polo kinase kinase activity ; GO:0042801 | non-traceable author statement <newline> receptor signaling protein serine/threonine kinase activity ; GO:0004702 | inferred from sequence or structural similarity with EMBL:AF112855; protein_id:AAD28717.1 <newline> protein serine/threonine…
comp27627_c0	CG3626	oxidation-reduction process ; GO:0055114 | inferred from electronic annotation with InterPro:IPR006076 <newline> glycine catabolic process ; GO:0006546 | inferred from electronic annotation with InterPro:IPR006222	mitochondrial pyruvate dehydrogenase (lipoamide) phosphatase complex ; GO:0019910 | inferred from sequence or structural similarity with EMBL:AF026954	[pyruvate dehydrogenase (lipoamide)] phosphatase regulator activity ; GO:0019909 | inferred from sequence or structural similarity with EMBL:AF026954 <newline> aminomethyltransferase activity ; GO:0004047 | inferred from electronic annotation with InterPro:IPR006222 <newline> oxidoreductase activity ; GO:0016491 | inferred from electronic annotation with InterPro:IPR006076
comp28160_c0	CG5493	oxidation-reduction process ; GO:0055114 | inferred from electronic annotation with InterPro:IPR010300 <newline> L-cysteine metabolic process ; GO:0046439 | inferred from electronic annotation with InterPro:IPR010300	-	cysteine dioxygenase activity ; GO:0017172 | inferred from sequence or structural similarity with UniProtKB:P21816 <newline> iron ion binding ; GO:0005506 | inferred from electronic annotation with InterPro:IPR010300
comp28254_c0	CG8519	small GTPase mediated signal transduction ; GO:0007264 | inferred from electronic annotation with InterPro:IPR001806 <newline> GTP catabolic process ; GO:0006184 | inferred from electronic annotation with InterPro:IPR020849 <newline> biological_process ; GO:0008150 | no biological data available	membrane ; GO:0016020 | inferred from electronic annotation with InterPro:IPR020849 <newline> cellular_component ; GO:0005575 | no biological data available	GTPase activity ; GO:0003924 | inferred from sequence or structural similarity with SGD_LOCUS:RAS1; SGD:S0005627 <newline> GTP binding ; GO:0005525 | inferred from electronic annotation with InterPro:IPR001806, InterPro:IPR005225, InterPro:IPR020849
comp30611_c0	CG6196	biological_process ; GO:0008150 | no biological data available	cellular_component ; GO:0005575 | no biological data available	molecular_function ; GO:0003674 | no biological data available
comp30655_c0	CG42575	sodium-dependent phosphate transport ; GO:0044341 | inferred from mutant phenotype	membrane ; GO:0016020 | inferred from electronic annotation with InterPro:IPR001204	phosphate ion transmembrane transporter activity ; GO:0015114 | inferred from sequence or structural similarity with UniProtKB:P38361 <newline> inorganic phosphate transmembrane transporter activity ; GO:0005315 | inferred from electronic annotation with InterPro:IPR001204 <newline> sodium-dependent phosphate transmembrane transporter activity ; GO:0015321 | inferred from mutant phenotype
comp30813_c0	ArfGAP1	regulation of ARF protein signal transduction ; GO:0032012 | inferred from genetic interaction with garz <newline> regulation of ARF GTPase activity ; GO:0032312 | inferred from electronic annotation with InterPro:IPR001164 <newline> regulation of ARF GTPase activity ; GO:0032312 | inferred from sequence model	cytosol ; GO:0005829 | inferred from sequence or structural similarity with EMBL:U35776 <newline> Golgi stack ; GO:0005795 | inferred from genetic interaction with garz	GTP binding ; GO:0005525 | non-traceable author statement <newline> ARF GTPase activator activity ; GO:0008060 | inferred from sequence or structural similarity with EMBL:U35776 <newline> zinc ion binding ; GO:0008270 | inferred from electronic annotation with InterPro:IPR001164 <newline> ARF GTPase activator activity ; GO:0008060 | inferred from sequence model
comp30910_c0	CG3590	purine nucleotide metabolic process ; GO:0006163 | inferred from sequence or structural similarity with RGD:Adsl; RGD:1307617 <newline> purine ribonucleotide biosynthetic process ; GO:0009152 | inferred from electronic annotation with InterPro:IPR004769	cytosol ; GO:0005829 | inferred from sequence or structural similarity with RGD:Adsl; RGD:1307617	N6-(1,2-dicarboxyethyl)AMP AMP-lyase (fumarate-forming) activity ; GO:0004018 | inferred from sequence or structural similarity with RGD:Adsl; RGD:1307617
comp30972_c0	Efr	GDP-fucose transport ; GO:0015783 | inferred from direct assay <newline> UDP-N-acetylglucosamine transport ; GO:0015788 | inferred from direct assay <newline> UDP-xylose transport ; GO:0015790 | inferred from direct assay <newline> CMP-N-acetylneuraminate transport ; GO:0015782 | NOT inferred from direct assay <newline> UDP-glucuronic acid transport ; GO:0015787 | NOT inferred from direct assay <…	endoplasmic reticulum ; GO:0005783 | inferred from direct assay <newline> integral to membrane ; GO:0016021 | inferred from sequence model	nucleotide-sugar transmembrane transporter activity ; GO:0005338 | inferred from sequence or structural similarity with NCBI_gi:2136347 <newline> GDP-fucose transmembrane transporter activity ; GO:0005457 | inferred from direct assay <newline> UDP-N-acetylglucosamine transmembrane transporter activity ; GO:0005462 | inferred from direct assay <newline> UDP-xylose transmembrane transporter activit…
comp31355_c0	ash1	embryonic development via the syncytial blastoderm ; GO:0001700 | inferred from mutant phenotype <newline> oviposition ; GO:0018991 | inferred from mutant phenotype <newline> chromatin-mediated maintenance of transcription ; GO:0048096 | inferred from mutant phenotype <newline> histone methylation ; GO:0016571 | inferred from sequence or structural similarity with SGD_LOCUS:SET1; SGD:S0001161 <ne…	nucleus ; GO:0005634 | inferred by curator from GO:0048096 <newline> nucleus ; GO:0005634 | inferred from sequence or structural similarity with InterPro:IPR000637 <newline> chromatin ; GO:0000785 | colocalizes_with inferred from direct assay <newline> transcriptionally active chromatin ; GO:0035327 | inferred from mutant phenotype <newline> chromatin ; GO:0000785 | inferred from direct assay	histone methyltransferase activity ; GO:0042054 | inferred from direct assay <newline> histone methyltransferase activity (H3-K4 specific) ; GO:0042800 | inferred from direct assay AND inferred from mutant phenotype <newline> histone methyltransferase activity (H3-K4 specific) ; GO:0042800 | non-traceable author statement <newline> histone methyltransferase activity (H3-K9 specific) ; GO:0046974 …
comp31730_c0	CG14301	chitin metabolic process ; GO:0006030 | inferred from electronic annotation with InterPro:IPR002557	extracellular region ; GO:0005576 | inferred from electronic annotation with InterPro:IPR002557	chitin binding ; GO:0008061 | inferred from electronic annotation with InterPro:IPR002557
comp31954_c0	His-Psi:CR33811	-	-	-
comp32232_c0	CG12818	lateral inhibition ; GO:0046331 | inferred from mutant phenotype	-	-
comp32297_c0	Ntl	Nebenkern assembly ; GO:0007287 | non-traceable author statement <newline> sperm individualization ; GO:0007291 | non-traceable author statement <newline> neurotransmitter transport ; GO:0006836 | inferred from sequence or structural similarity with DAT <newline> sperm motility ; GO:0030317 | inferred from mutant phenotype	Nebenkern ; GO:0016006 | traceable author statement <newline> mitochondrial derivative ; GO:0016007 | traceable author statement <newline> nucleus ; GO:0005634 | traceable author statement <newline> integral to membrane ; GO:0016021 | inferred from electronic annotation with InterPro:IPR000175	glycine transmembrane transporter activity ; GO:0015187 | inferred from sequence or structural similarity with UniProtKB:Q9Y345 <newline> neurotransmitter transporter activity ; GO:0005326 | inferred from sequence or structural similarity with DAT <newline> neurotransmitter:sodium symporter activity ; GO:0005328 | inferred from electronic annotation with InterPro:IPR000175
comp32638_c0	rdgB	sensory perception of smell ; GO:0007608 | inferred from mutant phenotype <newline> phototransduction ; GO:0007602 | inferred from mutant phenotype <newline> deactivation of rhodopsin mediated signaling ; GO:0016059 | inferred from mutant phenotype <newline> rhodopsin mediated signaling pathway ; GO:0016056 | inferred from mutant phenotype <newline> deactivation of rhodopsin mediated signaling ; …	integral to plasma membrane ; GO:0005887 | inferred from sequence or structural similarity <newline> plasma membrane ; GO:0005886 | inferred from sequence or structural similarity <newline> subrhabdomeral cisterna ; GO:0016029 | non-traceable author statement <newline> integral to membrane ; GO:0016021 | inferred from sequence or structural similarity <newline> integral to membrane ; GO:0016021 |…	calcium-transporting ATPase activity ; GO:0005388 | inferred from sequence or structural similarity <newline> phosphatidylinositol transporter activity ; GO:0008526 | non-traceable author statement <newline> phosphatidylinositol transporter activity ; GO:0008526 | traceable author statement <newline> phosphatidylinositol binding ; GO:0035091 | traceable author statement <newline> calcium ion bind…
comp32850_c0	Rdl	response to cyclodiene ; GO:0046682 | non-traceable author statement <newline> negative regulation of synaptic transmission ; GO:0050805 | inferred from mutant phenotype <newline> regulation of circadian sleep/wake cycle ; GO:0042749 | inferred from mutant phenotype <newline> sleep ; GO:0030431 | inferred from mutant phenotype <newline> regulation of olfactory learning ; GO:0090328 | inferred fro…	plasma membrane ; GO:0005886 | inferred from sequence or structural similarity <newline> integral to membrane ; GO:0016021 | non-traceable author statement <newline> dendrite ; GO:0030425 | inferred from direct assay <newline> axon ; GO:0030424 | inferred from direct assay <newline> integral to membrane ; GO:0016021 | inferred from electronic annotation with InterPro:IPR006028, InterPro:IPR006201…	GABA-A receptor activity ; GO:0004890 | non-traceable author statement <newline> GABA-A receptor activity ; GO:0004890 | traceable author statement <newline> extracellular ligand-gated ion channel activity ; GO:0005230 | inferred from electronic annotation with InterPro:IPR006202, InterPro:IPR018000 <newline> GABA-A receptor activity ; GO:0004890 | inferred from electronic annotation with InterPr…
comp34493_c0	v	ommochrome biosynthetic process ; GO:0006727 | inferred from mutant phenotype <newline> compound eye pigmentation ; GO:0048072 | traceable author statement <newline> tryptophan catabolic process ; GO:0006569 | traceable author statement <newline> ommochrome biosynthetic process ; GO:0006727 | non-traceable author statement <newline> tryptophan catabolic process to kynurenine ; GO:0019441 | inferr…	cellular_component ; GO:0005575 | no biological data available	tryptophan 2,3-dioxygenase activity ; GO:0004833 | traceable author statement <newline> tryptophan 2,3-dioxygenase activity ; GO:0004833 | inferred from sequence or structural similarity with UniProtKB:P48776 <newline> tryptophan 2,3-dioxygenase activity ; GO:0004833 | inferred from biological aspect of ancestor with PANTHER:PTN000015587 <newline> heme binding ; GO:0020037 | inferred from biologi…
comp34801_c0	msps	microtubule-based process ; GO:0007017 | inferred from sequence or structural similarity with NCBI_gi:2136282 <newline> bicoid mRNA localization ; GO:0045450 | inferred from mutant phenotype <newline> cytoplasmic microtubule organization ; GO:0031122 | inferred from mutant phenotype <newline> mitotic spindle elongation ; GO:0000022 | inferred from mutant phenotype <newline> female meiosis ; GO:00…	microtubule associated complex ; GO:0005875 | non-traceable author statement <newline> microtubule associated complex ; GO:0005875 | inferred from sequence or structural similarity with NCBI_gi:2136282 <newline> centrosome ; GO:0005813 | non-traceable author statement <newline> spindle pole ; GO:0000922 | non-traceable author statement <newline> centrosome ; GO:0005813 | traceable author statemen…	microtubule binding ; GO:0008017 | inferred from sequence or structural similarity with NCBI_gi:2136282 <newline> protein binding ; GO:0005515 | inferred from physical interaction with tacc <newline> tubulin binding ; GO:0015631 | inferred from direct assay
comp3588_c0	alpha-catenin-related	cell adhesion ; GO:0007155 | inferred from electronic annotation with InterPro:IPR006077	zonula adherens ; GO:0005915 | inferred from sequence or structural similarity with EMBL:AF006071 <newline> actin cytoskeleton ; GO:0015629 | inferred from electronic annotation with InterPro:IPR006077	actin binding ; GO:0003779 | inferred from sequence or structural similarity with EMBL:AF006071 <newline> actin binding ; GO:0003779 | inferred from sequence or structural similarity <newline> structural molecule activity ; GO:0005198 | inferred from electronic annotation with InterPro:IPR006077
comp35982_c0	Ack-like	protein phosphorylation ; GO:0006468 | inferred from electronic annotation with InterPro:IPR000719, InterPro:IPR001245, InterPro:IPR008266, InterPro:IPR020635 <newline> protein phosphorylation ; GO:0006468 | inferred from sequence or structural similarity <newline> protein phosphorylation ; GO:0006468 | non-traceable author statement <newline> autophagic cell death ; GO:0048102 | inferred from ex…	cellular_component ; GO:0005575 | no biological data available	ATP binding ; GO:0005524 | inferred from electronic annotation with InterPro:IPR000719, InterPro:IPR017441 <newline> protein tyrosine kinase activity ; GO:0004713 | inferred from sequence or structural similarity <newline> protein tyrosine kinase activity ; GO:0004713 | non-traceable author statement <newline> non-membrane spanning protein tyrosine kinase activity ; GO:0004715 | inferred from seq…
comp36769_c0	Diedel	negative regulation of JAK-STAT cascade ; GO:0046426 | traceable author statement <newline> response to bacterium ; GO:0009617 | inferred from expression pattern	extracellular space ; GO:0005615 | inferred from direct assay	molecular_function ; GO:0003674 | no biological data available
comp39017_c0	GAPsec	selenocysteine incorporation ; GO:0001514 | NOT inferred from direct assay <newline> translational readthrough ; GO:0006451 | inferred from direct assay <newline> regulation of Rab GTPase activity ; GO:0032313 | inferred from sequence or structural similarity with Evi5	-	Rab GTPase activator activity ; GO:0005097 | inferred from sequence or structural similarity with Evi5
comp3934_c0	CG43444	-	-	zinc ion binding ; GO:0008270 | inferred from electronic annotation with InterPro:IPR002857 <newline> DNA binding ; GO:0003677 | inferred from electronic annotation with InterPro:IPR002857
comp3999_c0	CG42816	-	-	ATP binding ; GO:0005524 | inferred from electronic annotation with InterPro:IPR003439 <newline> ATPase activity ; GO:0016887 | inferred from electronic annotation with InterPro:IPR003439
comp41070_c0	CG6767	ribonucleoside monophosphate biosynthetic process ; GO:0009156 | inferred from electronic annotation with InterPro:IPR000842 <newline> imaginal disc-derived wing morphogenesis ; GO:0007476 | inferred from mutant phenotype <newline> nucleotide biosynthetic process ; GO:0009165 | inferred from electronic annotation with InterPro:IPR005946	-	ribose phosphate diphosphokinase activity ; GO:0004749 | inferred from sequence or structural similarity with UniProtKB:P09330 <newline> magnesium ion binding ; GO:0000287 | inferred from electronic annotation with InterPro:IPR000842, InterPro:IPR005946
comp4148_c0	trx	germ cell migration ; GO:0008354 | inferred from mutant phenotype <newline> germ cell migration ; GO:0008354 | traceable author statement <newline> chromatin-mediated maintenance of transcription ; GO:0048096 | non-traceable author statement <newline> histone methylation ; GO:0016571 | inferred from direct assay <newline> histone methylation ; GO:0016571 | traceable author statement <newline> his…	nucleus ; GO:0005634 | non-traceable author statement <newline> histone methyltransferase complex ; GO:0035097 | inferred from direct assay <newline> polytene chromosome ; GO:0005700 | inferred from direct assay <newline> nucleus ; GO:0005634 | inferred from direct assay <newline> microtubule associated complex ; GO:0005875 | inferred from direct assay <newline> transcription elongation factor co…	DNA binding ; GO:0003677 | non-traceable author statement <newline> histone methyltransferase activity (H3-K4 specific) ; GO:0042800 | traceable author statement <newline> chromatin binding ; GO:0003682 | inferred from direct assay <newline> protein phosphatase 1 binding ; GO:0008157 | inferred from physical interaction with flw inferred from physical interaction with Pp1-87B inferred from physic…
comp42918_c0	Rdl	response to cyclodiene ; GO:0046682 | non-traceable author statement <newline> negative regulation of synaptic transmission ; GO:0050805 | inferred from mutant phenotype <newline> regulation of circadian sleep/wake cycle ; GO:0042749 | inferred from mutant phenotype <newline> sleep ; GO:0030431 | inferred from mutant phenotype <newline> regulation of olfactory learning ; GO:0090328 | inferred fro…	plasma membrane ; GO:0005886 | inferred from sequence or structural similarity <newline> integral to membrane ; GO:0016021 | non-traceable author statement <newline> dendrite ; GO:0030425 | inferred from direct assay <newline> axon ; GO:0030424 | inferred from direct assay <newline> integral to membrane ; GO:0016021 | inferred from electronic annotation with InterPro:IPR006028, InterPro:IPR006201…	GABA-A receptor activity ; GO:0004890 | non-traceable author statement <newline> GABA-A receptor activity ; GO:0004890 | traceable author statement <newline> extracellular ligand-gated ion channel activity ; GO:0005230 | inferred from electronic annotation with InterPro:IPR006202, InterPro:IPR018000 <newline> GABA-A receptor activity ; GO:0004890 | inferred from electronic annotation with InterPr…
comp4376_c0	msps	microtubule-based process ; GO:0007017 | inferred from sequence or structural similarity with NCBI_gi:2136282 <newline> bicoid mRNA localization ; GO:0045450 | inferred from mutant phenotype <newline> cytoplasmic microtubule organization ; GO:0031122 | inferred from mutant phenotype <newline> mitotic spindle elongation ; GO:0000022 | inferred from mutant phenotype <newline> female meiosis ; GO:00…	microtubule associated complex ; GO:0005875 | non-traceable author statement <newline> microtubule associated complex ; GO:0005875 | inferred from sequence or structural similarity with NCBI_gi:2136282 <newline> centrosome ; GO:0005813 | non-traceable author statement <newline> spindle pole ; GO:0000922 | non-traceable author statement <newline> centrosome ; GO:0005813 | traceable author statemen…	microtubule binding ; GO:0008017 | inferred from sequence or structural similarity with NCBI_gi:2136282 <newline> protein binding ; GO:0005515 | inferred from physical interaction with tacc <newline> tubulin binding ; GO:0015631 | inferred from direct assay
comp4404_c0	trr	histone methylation ; GO:0016571 | inferred from direct assay <newline> progression of morphogenetic furrow involved in compound eye morphogenesis ; GO:0007458 | inferred from genetic interaction with hh AND inferred from mutant phenotype <newline> smoothened signaling pathway ; GO:0007224 | non-traceable author statement <newline> compound eye development ; GO:0048749 | inferred from mutant phen…	nucleus ; GO:0005634 | inferred from direct assay <newline> polytene chromosome ; GO:0005700 | inferred from direct assay <newline> nucleus ; GO:0005634 | non-traceable author statement <newline> MLL3/4 complex ; GO:0044666 | inferred from direct assay	histone methyltransferase activity (H3-K4 specific) ; GO:0042800 | inferred from direct assay <newline> receptor binding ; GO:0005102 | inferred from physical interaction with EcR AND inferred from physical interaction with usp <newline> transcription coactivator activity ; GO:0003713 | inferred from genetic interaction with EcR <newline> DNA binding ; GO:0003677 | non-traceable author statement …
comp4473_c0	Dhc64C	cellularization ; GO:0007349 | inferred from mutant phenotype <newline> establishment of Golgi localization ; GO:0051683 | inferred from mutant phenotype <newline> neuroblast proliferation ; GO:0007405 | inferred from mutant phenotype <newline> dendrite morphogenesis ; GO:0048813 | inferred from mutant phenotype <newline> axon cargo transport ; GO:0008088 | inferred from mutant phenotype <newline…	cytoplasm ; GO:0005737 | inferred from direct assay <newline> Golgi apparatus ; GO:0005794 | inferred from direct assay <newline> cell cortex ; GO:0005938 | inferred from direct assay <newline> microtubule associated complex ; GO:0005875 | inferred from direct assay <newline> microtubule associated complex ; GO:0005875 | non-traceable author statement <newline> cytoplasmic dynein complex ; GO:000…	ATPase activity, coupled ; GO:0042623 | inferred from direct assay <newline> microtubule motor activity ; GO:0003777 | inferred from direct assay <newline> ATPase activity, coupled ; GO:0042623 | inferred from sequence or structural similarity <newline> motor activity ; GO:0003774 | inferred from sequence or structural similarity with EMBL:N39708 <newline> ATPase activity, coupled ; GO:0042623 | …
comp45529_c0	msps	microtubule-based process ; GO:0007017 | inferred from sequence or structural similarity with NCBI_gi:2136282 <newline> bicoid mRNA localization ; GO:0045450 | inferred from mutant phenotype <newline> cytoplasmic microtubule organization ; GO:0031122 | inferred from mutant phenotype <newline> mitotic spindle elongation ; GO:0000022 | inferred from mutant phenotype <newline> female meiosis ; GO:00…	microtubule associated complex ; GO:0005875 | non-traceable author statement <newline> microtubule associated complex ; GO:0005875 | inferred from sequence or structural similarity with NCBI_gi:2136282 <newline> centrosome ; GO:0005813 | non-traceable author statement <newline> spindle pole ; GO:0000922 | non-traceable author statement <newline> centrosome ; GO:0005813 | traceable author statemen…	microtubule binding ; GO:0008017 | inferred from sequence or structural similarity with NCBI_gi:2136282 <newline> protein binding ; GO:0005515 | inferred from physical interaction with tacc <newline> tubulin binding ; GO:0015631 | inferred from direct assay
comp46547_c0	oc	embryonic development via the syncytial blastoderm ; GO:0001700 | inferred from mutant phenotype <newline> brain segmentation ; GO:0035284 | inferred from mutant phenotype <newline> nervous system development ; GO:0007399 | traceable author statement <newline> ocellus morphogenesis ; GO:0048816 | non-traceable author statement <newline> adult walking behavior ; GO:0007628 | traceable author state…	nucleus ; GO:0005634 | inferred from sequence or structural similarity with InterPro:IPR001356 <newline> nucleus ; GO:0005634 | non-traceable author statement <newline> nucleus ; GO:0005634 | inferred by curator from GO:0001077	sequence-specific DNA binding transcription factor activity ; GO:0003700 | inferred from sequence or structural similarity with InterPro:IPR001356 <newline> protein homodimerization activity ; GO:0042803 | inferred from physical interaction with oc <newline> protein heterodimerization activity ; GO:0046982 | inferred from physical interaction with Gsc <newline> RNA polymerase II core promoter pro…
comp46586_c0	Rrp1	DNA repair ; GO:0006281 | inferred from sequence or structural similarity with EMBL:AF488551 <newline> response to DNA damage stimulus ; GO:0006974 | inferred from mutant phenotype	nucleus ; GO:0005634 | non-traceable author statement <newline> intracellular ; GO:0005622 | inferred from electronic annotation with InterPro:IPR000097, InterPro:IPR020847, InterPro:IPR020848	DNA-(apurinic or apyrimidinic site) lyase activity ; GO:0003906 | inferred from sequence or structural similarity with EMBL:U79268 <newline> double-stranded DNA specific 3'-5' exodeoxyribonuclease activity ; GO:0008311 | non-traceable author statement <newline> DNA-(apurinic or apyrimidinic site) lyase activity ; GO:0003906 | inferred from direct assay <newline> 3'-5' exonuclease activity ; GO:00…
comp4696_c0	Syn2	regulation of synaptic growth at neuromuscular junction ; GO:0008582 | inferred from genetic interaction with Nsf2 <newline> eye development ; GO:0001654 | inferred from mutant phenotype <newline> rhabdomere development ; GO:0042052 | inferred from mutant phenotype	syntrophin complex ; GO:0016013 | inferred from sequence or structural similarity with HGNC_gene:SNTG1; HGNC:13740; OMIM:608714 AND inferred from sequence or structural similarity with HGNC_gene:SNTG2; HGNC:13741; OMIM:608715 <newline> syntrophin complex ; GO:0016013 | non-traceable author statement <newline> syntrophin complex ; GO:0016013 | inferred from sequence or structural similarity	structural constituent of muscle ; GO:0008307 | inferred from sequence or structural similarity with HGNC_gene:SNTG1; HGNC:13740; OMIM:608714 AND inferred from sequence or structural similarity with HGNC_gene:SNTG2; HGNC:13741; OMIM:608715 <newline> cytoskeletal protein binding ; GO:0008092 | inferred from sequence or structural similarity
comp47675_c0	CG42863	lysosomal transport ; GO:0007041 | inferred from sequence or structural similarity with UniProtKB:P97412 <newline> lysosome organization ; GO:0007040 | inferred from sequence or structural similarity with EMBL:AF114785 <newline> negative regulation of autophagic vacuole size ; GO:0045771 | inferred from mutant phenotype <newline> phagocytosis ; GO:0006909 | inferred from mutant phenotype	-	-
comp47742_c0	dlg1	dorsal closure ; GO:0007391 | traceable author statement <newline> protein localization ; GO:0008104 | traceable author statement <newline> synaptic transmission ; GO:0007268 | inferred from mutant phenotype <newline> cell proliferation ; GO:0008283 | traceable author statement <newline> establishment or maintenance of polarity of follicular epithelium ; GO:0016334 | inferred from genetic interac…	septate junction ; GO:0005918 | traceable author statement <newline> membrane ; GO:0016020 | traceable author statement <newline> apicolateral plasma membrane ; GO:0016327 | inferred from direct assay <newline> cell cortex ; GO:0005938 | inferred from direct assay <newline> apical cortex ; GO:0045179 | inferred from direct assay <newline> septate junction ; GO:0005918 | non-traceable author state…	guanylate kinase activity ; GO:0004385 | traceable author statement <newline> epidermal growth factor receptor binding ; GO:0005154 | traceable author statement <newline> structural molecule activity ; GO:0005198 | traceable author statement <newline> protein binding ; GO:0005515 | inferred from physical interaction with gukh
comp4777_c0	pUf68	mRNA splicing, via spliceosome ; GO:0000398 | non-traceable author statement <newline> mRNA splicing, via spliceosome ; GO:0000398 | inferred from sequence or structural similarity with protein_id:AAF05605 <newline> alternative mRNA splicing, via spliceosome ; GO:0000380 | inferred from mutant phenotype <newline> cystoblast division ; GO:0007282 | inferred from mutant phenotype <newline> mRNA spl…	nucleus ; GO:0005634 | inferred from direct assay <newline> nucleus ; GO:0005634 | inferred by curator from GO:0000381 <newline> protein complex ; GO:0043234 | inferred from physical interaction with glo <newline> precatalytic spliceosome ; GO:0071011 | inferred from direct assay <newline> catalytic step 2 spliceosome ; GO:0071013 | inferred from direct assay	poly(U) RNA binding ; GO:0008266 | non-traceable author statement <newline> mRNA binding ; GO:0003729 | inferred from sequence or structural similarity <newline> poly(U) RNA binding ; GO:0008266 | inferred from sequence or structural similarity with protein_id:AAF05605 <newline> protein binding ; GO:0005515 | inferred from physical interaction with glo <newline> nucleotide binding ; GO:0000166 | …
comp4822_c0	l(1)G0196	-	-	acid phosphatase activity ; GO:0003993 | inferred from electronic annotation with InterPro:IPR000560
comp48600_c0	Syn	neurotransmitter secretion ; GO:0007269 | inferred from sequence or structural similarity with UniProtKB:O88935 <newline> synaptic vesicle exocytosis ; GO:0016079 | inferred from sequence or structural similarity <newline> optomotor response ; GO:0071632 | inferred from mutant phenotype <newline> olfactory learning ; GO:0008355 | inferred from mutant phenotype <newline> behavioral response to eth…	terminal bouton ; GO:0043195 | inferred from direct assay <newline> synaptic vesicle ; GO:0008021 | inferred from sequence or structural similarity with UniProtKB:O88935 <newline> synapse ; GO:0045202 | non-traceable author statement	ATP binding ; GO:0005524 | inferred from electronic annotation with InterPro:IPR013815, InterPro:IPR013816, InterPro:IPR013817, InterPro:IPR016185 <newline> catalytic activity ; GO:0003824 | inferred from electronic annotation with InterPro:IPR013815
comp4962_c0	CG32206	lateral inhibition ; GO:0046331 | inferred from mutant phenotype <newline> canonical Wnt receptor signaling pathway ; GO:0060070 | inferred from biological aspect of ancestor with PANTHER:PTN000056248 <newline> Wnt receptor signaling pathway involved in dorsal/ventral axis specification ; GO:0044332 | inferred from biological aspect of ancestor with PANTHER:PTN000056248	-	Wnt-activated receptor activity ; GO:0042813 | inferred from biological aspect of ancestor with PANTHER:PTN000056248 <newline> Wnt-protein binding ; GO:0017147 | inferred from biological aspect of ancestor with PANTHER:PTN000056248
comp50396_c0	CadN	calcium-dependent cell-cell adhesion ; GO:0016339 | inferred from physical interaction with α-Cat AND inferred from physical interaction with arm AND inferred from sequence or structural similarity with shg AND inferred from sequence or structural similarity with MGD:Cdh2; MGI:MGI:88355 <newline> homophilic cell adhesion ; GO:0007156 | inferred from direct assay <newline> calcium-dependent cell-c…	integral to membrane ; GO:0016021 | inferred from sequence or structural similarity with MGD:Cdh2; MGI:MGI:88355 <newline> cell-cell junction ; GO:0005911 | inferred from direct assay <newline> plasma membrane ; GO:0005886 | inferred from sequence or structural similarity with shg <newline> integral to plasma membrane ; GO:0005887 | inferred from sequence or structural similarity <newline> plasma…	cell adhesion molecule binding ; GO:0050839 | inferred from sequence or structural similarity <newline> receptor activity ; GO:0004872 | inferred from sequence or structural similarity <newline> beta-catenin binding ; GO:0008013 | non-traceable author statement <newline> cadherin binding ; GO:0045296 | inferred from physical interaction with CadN <newline> protein homodimerization activity ; GO:0…
comp5046_c0	trr	histone methylation ; GO:0016571 | inferred from direct assay <newline> progression of morphogenetic furrow involved in compound eye morphogenesis ; GO:0007458 | inferred from genetic interaction with hh AND inferred from mutant phenotype <newline> smoothened signaling pathway ; GO:0007224 | non-traceable author statement <newline> compound eye development ; GO:0048749 | inferred from mutant phen…	nucleus ; GO:0005634 | inferred from direct assay <newline> polytene chromosome ; GO:0005700 | inferred from direct assay <newline> nucleus ; GO:0005634 | non-traceable author statement <newline> MLL3/4 complex ; GO:0044666 | inferred from direct assay	histone methyltransferase activity (H3-K4 specific) ; GO:0042800 | inferred from direct assay <newline> receptor binding ; GO:0005102 | inferred from physical interaction with EcR AND inferred from physical interaction with usp <newline> transcription coactivator activity ; GO:0003713 | inferred from genetic interaction with EcR <newline> DNA binding ; GO:0003677 | non-traceable author statement …
comp50534_c0	Dhc64C	cellularization ; GO:0007349 | inferred from mutant phenotype <newline> establishment of Golgi localization ; GO:0051683 | inferred from mutant phenotype <newline> neuroblast proliferation ; GO:0007405 | inferred from mutant phenotype <newline> dendrite morphogenesis ; GO:0048813 | inferred from mutant phenotype <newline> axon cargo transport ; GO:0008088 | inferred from mutant phenotype <newline…	cytoplasm ; GO:0005737 | inferred from direct assay <newline> Golgi apparatus ; GO:0005794 | inferred from direct assay <newline> cell cortex ; GO:0005938 | inferred from direct assay <newline> microtubule associated complex ; GO:0005875 | inferred from direct assay <newline> microtubule associated complex ; GO:0005875 | non-traceable author statement <newline> cytoplasmic dynein complex ; GO:000…	ATPase activity, coupled ; GO:0042623 | inferred from direct assay <newline> microtubule motor activity ; GO:0003777 | inferred from direct assay <newline> ATPase activity, coupled ; GO:0042623 | inferred from sequence or structural similarity <newline> motor activity ; GO:0003774 | inferred from sequence or structural similarity with EMBL:N39708 <newline> ATPase activity, coupled ; GO:0042623 | …
comp5068_c0	dp	chitin-based embryonic cuticle biosynthetic process ; GO:0008362 | inferred from mutant phenotype <newline> chitin-based cuticle attachment to epithelium ; GO:0040005 | inferred from mutant phenotype <newline> apposition of dorsal and ventral imaginal disc-derived wing surfaces ; GO:0007475 | inferred from mutant phenotype <newline> open tracheal system development ; GO:0007424 | inferred from mu…	proteinaceous extracellular matrix ; GO:0005578 | non-traceable author statement <newline> extracellular matrix ; GO:0031012 | inferred from sequence model	extracellular matrix structural constituent ; GO:0005201 | inferred from sequence model <newline> 4 iron, 4 sulfur cluster binding ; GO:0051539 | inferred from electronic annotation with InterPro:IPR003651 <newline> calcium ion binding ; GO:0005509 | inferred from electronic annotation with InterPro:IPR001881, InterPro:IPR018097 <newline> serine-type endopeptidase inhibitor activity ; GO:0004867 …
comp50818_c0	dp	chitin-based embryonic cuticle biosynthetic process ; GO:0008362 | inferred from mutant phenotype <newline> chitin-based cuticle attachment to epithelium ; GO:0040005 | inferred from mutant phenotype <newline> apposition of dorsal and ventral imaginal disc-derived wing surfaces ; GO:0007475 | inferred from mutant phenotype <newline> open tracheal system development ; GO:0007424 | inferred from mu…	proteinaceous extracellular matrix ; GO:0005578 | non-traceable author statement <newline> extracellular matrix ; GO:0031012 | inferred from sequence model	extracellular matrix structural constituent ; GO:0005201 | inferred from sequence model <newline> 4 iron, 4 sulfur cluster binding ; GO:0051539 | inferred from electronic annotation with InterPro:IPR003651 <newline> calcium ion binding ; GO:0005509 | inferred from electronic annotation with InterPro:IPR001881, InterPro:IPR018097 <newline> serine-type endopeptidase inhibitor activity ; GO:0004867 …
comp51526_c0	unc-119	-	cellular_component ; GO:0005575 | no biological data available	-
comp51758_c0	cac	courtship behavior ; GO:0007619 | inferred from mutant phenotype <newline> adult locomotory behavior ; GO:0008344 | inferred from genetic interaction with comt <newline> calcium ion transport ; GO:0006816 | non-traceable author statement <newline> male courtship behavior, veined wing generated song production ; GO:0045433 | traceable author statement <newline> epithelial fluid transport ; GO:0042…	voltage-gated calcium channel complex ; GO:0005891 | non-traceable author statement <newline> apical plasma membrane ; GO:0016324 | inferred from direct assay <newline> basolateral plasma membrane ; GO:0016323 | inferred from direct assay <newline> presynaptic active zone ; GO:0048786 | inferred from direct assay <newline> voltage-gated calcium channel complex ; GO:0005891 | inferred from electro…	voltage-gated calcium channel activity ; GO:0005245 | non-traceable author statement <newline> voltage-gated calcium channel activity ; GO:0005245 | inferred from mutant phenotype <newline> voltage-gated calcium channel activity ; GO:0005245 | inferred from direct assay <newline> high voltage-gated calcium channel activity ; GO:0008331 | inferred from mutant phenotype <newline> low voltage-gated …
comp5185_c0	kn	embryonic development via the syncytial blastoderm ; GO:0001700 | inferred from mutant phenotype <newline> head segmentation ; GO:0035287 | inferred from mutant phenotype <newline> regulation of transcription, DNA-dependent ; GO:0006355 | inferred from mutant phenotype <newline> specification of segmental identity, intercalary segment ; GO:0035291 | inferred from mutant phenotype <newline> patter…	nucleus ; GO:0005634 | non-traceable author statement	sequence-specific DNA binding transcription factor activity ; GO:0003700 | non-traceable author statement <newline> DNA binding ; GO:0003677 | inferred from electronic annotation with InterPro:IPR003523 <newline> protein dimerization activity ; GO:0046983 | inferred from electronic annotation with InterPro:IPR011598
comp52158_c0	CG7510	transmembrane transport ; GO:0055085 | inferred from electronic annotation with InterPro:IPR004776 <newline> intracellular signal transduction ; GO:0035556 | inferred from electronic annotation with InterPro:IPR000591	integral to membrane ; GO:0016021 | inferred from electronic annotation with InterPro:IPR004776	-
comp5373_c0	rdgB	sensory perception of smell ; GO:0007608 | inferred from mutant phenotype <newline> phototransduction ; GO:0007602 | inferred from mutant phenotype <newline> deactivation of rhodopsin mediated signaling ; GO:0016059 | inferred from mutant phenotype <newline> rhodopsin mediated signaling pathway ; GO:0016056 | inferred from mutant phenotype <newline> deactivation of rhodopsin mediated signaling ; …	integral to plasma membrane ; GO:0005887 | inferred from sequence or structural similarity <newline> plasma membrane ; GO:0005886 | inferred from sequence or structural similarity <newline> subrhabdomeral cisterna ; GO:0016029 | non-traceable author statement <newline> integral to membrane ; GO:0016021 | inferred from sequence or structural similarity <newline> integral to membrane ; GO:0016021 |…	calcium-transporting ATPase activity ; GO:0005388 | inferred from sequence or structural similarity <newline> phosphatidylinositol transporter activity ; GO:0008526 | non-traceable author statement <newline> phosphatidylinositol transporter activity ; GO:0008526 | traceable author statement <newline> phosphatidylinositol binding ; GO:0035091 | traceable author statement <newline> calcium ion bind…
comp55846_c0	cac	courtship behavior ; GO:0007619 | inferred from mutant phenotype <newline> adult locomotory behavior ; GO:0008344 | inferred from genetic interaction with comt <newline> calcium ion transport ; GO:0006816 | non-traceable author statement <newline> male courtship behavior, veined wing generated song production ; GO:0045433 | traceable author statement <newline> epithelial fluid transport ; GO:0042…	voltage-gated calcium channel complex ; GO:0005891 | non-traceable author statement <newline> apical plasma membrane ; GO:0016324 | inferred from direct assay <newline> basolateral plasma membrane ; GO:0016323 | inferred from direct assay <newline> presynaptic active zone ; GO:0048786 | inferred from direct assay <newline> voltage-gated calcium channel complex ; GO:0005891 | inferred from electro…	voltage-gated calcium channel activity ; GO:0005245 | non-traceable author statement <newline> voltage-gated calcium channel activity ; GO:0005245 | inferred from mutant phenotype <newline> voltage-gated calcium channel activity ; GO:0005245 | inferred from direct assay <newline> high voltage-gated calcium channel activity ; GO:0008331 | inferred from mutant phenotype <newline> low voltage-gated …
comp56348_c0	bchs	determination of adult lifespan ; GO:0008340 | inferred from mutant phenotype <newline> axonogenesis ; GO:0007409 | inferred from mutant phenotype <newline> regulation of protein ubiquitination ; GO:0031396 | inferred from mutant phenotype <newline> lysosomal transport ; GO:0007041 | inferred from sequence or structural similarity with MGD:Lyst; MGI:MGI:107448 <newline> compound eye development ;…	axon ; GO:0030424 | non-traceable author statement <newline> cytoplasm ; GO:0005737 | inferred from direct assay <newline> presynaptic active zone ; GO:0048786 | inferred from direct assay <newline> neuromuscular junction ; GO:0031594 | inferred from direct assay	metal ion binding ; GO:0046872 | inferred from electronic annotation with InterPro:IPR000306
comp56566_c0	CG42593	-	-	zinc ion binding ; GO:0008270 | inferred from electronic annotation with InterPro:IPR001841, InterPro:IPR003126 <newline> ubiquitin-protein ligase activity ; GO:0004842 | inferred from electronic annotation with InterPro:IPR003126
comp58964_c0	Khc-73	microtubule-based movement ; GO:0007018 | inferred from sequence or structural similarity with UniProtKB:Q9NQT8 <newline> microtubule-based movement ; GO:0007018 | inferred from sequence or structural similarity <newline> establishment of spindle orientation ; GO:0051294 | inferred from mutant phenotype <newline> regulation of synapse structure and activity ; GO:0050803 | inferred from mutant phe…	kinesin complex ; GO:0005871 | inferred from sequence or structural similarity with UniProtKB:Q9NQT8 <newline> kinesin complex ; GO:0005871 | inferred from sequence or structural similarity <newline> astral microtubule ; GO:0000235 | colocalizes_with inferred from direct assay <newline> microtubule plus end ; GO:0035371 | inferred from direct assay <newline> early endosome ; GO:0005769 | inferred…	microtubule binding ; GO:0008017 | inferred from sequence or structural similarity with UniProtKB:Q9NQT8 <newline> microtubule motor activity ; GO:0003777 | inferred from sequence or structural similarity with UniProtKB:Q9NQT8 <newline> microtubule motor activity ; GO:0003777 | inferred from sequence or structural similarity <newline> microtubule motor activity ; GO:0003777 | inferred from direct…
comp59210_c0	CadN	calcium-dependent cell-cell adhesion ; GO:0016339 | inferred from physical interaction with α-Cat AND inferred from physical interaction with arm AND inferred from sequence or structural similarity with shg AND inferred from sequence or structural similarity with MGD:Cdh2; MGI:MGI:88355 <newline> homophilic cell adhesion ; GO:0007156 | inferred from direct assay <newline> calcium-dependent cell-c…	integral to membrane ; GO:0016021 | inferred from sequence or structural similarity with MGD:Cdh2; MGI:MGI:88355 <newline> cell-cell junction ; GO:0005911 | inferred from direct assay <newline> plasma membrane ; GO:0005886 | inferred from sequence or structural similarity with shg <newline> integral to plasma membrane ; GO:0005887 | inferred from sequence or structural similarity <newline> plasma…	cell adhesion molecule binding ; GO:0050839 | inferred from sequence or structural similarity <newline> receptor activity ; GO:0004872 | inferred from sequence or structural similarity <newline> beta-catenin binding ; GO:0008013 | non-traceable author statement <newline> cadherin binding ; GO:0045296 | inferred from physical interaction with CadN <newline> protein homodimerization activity ; GO:0…
comp5970_c0	CG2493	proteolysis ; GO:0006508 | inferred from electronic annotation with InterPro:IPR008758	-	serine-type carboxypeptidase activity ; GO:0004185 | inferred from sequence or structural similarity with NCBI_gi:4826940
comp59723_c0	orb2	asymmetric cell division ; GO:0008356 | inferred from mutant phenotype <newline> male courtship behavior ; GO:0008049 | inferred from mutant phenotype <newline> long-term memory ; GO:0007616 | inferred from mutant phenotype <newline> negative regulation of translation ; GO:0017148 | inferred from direct assay	axon terminus ; GO:0043679 | inferred from direct assay <newline> dendrite terminus ; GO:0044292 | inferred from direct assay <newline> cell body ; GO:0044297 | inferred from direct assay <newline> synapse ; GO:0045202 | inferred from direct assay	nucleotide binding ; GO:0000166 | inferred from electronic annotation with InterPro:IPR012677 <newline> mRNA binding ; GO:0003729 | inferred from sequence or structural similarity <newline> RNA binding ; GO:0003723 | inferred from sequence model <newline> mRNA 3'-UTR binding ; GO:0003730 | inferred from direct assay <newline> translation repressor activity, nucleic acid binding ; GO:0000900 | inf…
comp60036_c0	Bruce	sperm individualization ; GO:0007291 | non-traceable author statement <newline> programmed cell death ; GO:0012501 | inferred from genetic interaction with grim AND inferred from genetic interaction with rpr <newline> spermatid development ; GO:0007286 | inferred from mutant phenotype <newline> negative regulation of macroautophagy ; GO:0016242 | inferred from mutant phenotype <newline> cellular …	-	ubiquitin-protein ligase activity ; GO:0004842 | inferred from sequence or structural similarity <newline> ubiquitin-protein ligase activity ; GO:0004842 | inferred from sequence or structural similarity with EMBL:Y17267
comp60767_c0	beat-VI	heterophilic cell-cell adhesion ; GO:0007157 | inferred from sequence or structural similarity with beat-Ic	extracellular region ; GO:0005576 | non-traceable author statement <newline> anchored to membrane ; GO:0031225 | inferred from sequence model	molecular_function ; GO:0003674 | no biological data available
comp61056_c0	CG6385	oxidation-reduction process ; GO:0055114 | inferred from electronic annotation with InterPro:IPR006076 <newline> glycine catabolic process ; GO:0006546 | inferred from electronic annotation with InterPro:IPR006222	cytoplasm ; GO:0005737 | inferred from electronic annotation with InterPro:IPR006222	sarcosine dehydrogenase activity ; GO:0008480 | inferred from sequence or structural similarity with EMBL:AF067650 <newline> aminomethyltransferase activity ; GO:0004047 | inferred from electronic annotation with InterPro:IPR006222
comp61569_c0	para	transmembrane transport ; GO:0055085 | inferred from electronic annotation with InterPro:IPR005821 <newline> response to DDT ; GO:0046680 | inferred from mutant phenotype <newline> response to pyrethroid ; GO:0046684 | inferred from mutant phenotype <newline> sodium ion transport ; GO:0006814 | non-traceable author statement <newline> male courtship behavior, veined wing generated song production…	voltage-gated sodium channel complex ; GO:0001518 | inferred from sequence or structural similarity with MGD:Scn8a; MGI:MGI:103169 <newline> plasma membrane ; GO:0005886 | non-traceable author statement <newline> integral to plasma membrane ; GO:0005887 | non-traceable author statement <newline> integral to plasma membrane ; GO:0005887 | inferred from direct assay	voltage-gated sodium channel activity ; GO:0005248 | inferred from sequence or structural similarity with MGD:Scn8a; MGI:MGI:103169 <newline> voltage-gated sodium channel activity ; GO:0005248 | non-traceable author statement <newline> voltage-gated sodium channel activity ; GO:0005248 | inferred from direct assay <newline> calcium ion binding ; GO:0005509 | inferred from electronic annotation wi…
comp61891_c0	CG2278	-	-	-
comp6224_c0	Start1	steroid biosynthetic process ; GO:0006694 | inferred from electronic annotation with InterPro:IPR000799	-	cholesterol binding ; GO:0015485 | inferred from sequence or structural similarity with UniProtKB:Q61542 <newline> cholesterol transporter activity ; GO:0017127 | inferred from sequence or structural similarity with UniProtKB:Q61542
comp62699_c0	Rbcn-3A	open tracheal system development ; GO:0007424 | inferred from mutant phenotype <newline> vacuolar acidification ; GO:0007035 | inferred from mutant phenotype <newline> regulation of Notch signaling pathway ; GO:0008593 | inferred from mutant phenotype	-	-
comp6361_c0	CG14688	fatty acid alpha-oxidation ; GO:0001561 | inferred from sequence or structural similarity with HGNC_gene:PHYH; HGNC:8940	peroxisome ; GO:0005777 | inferred from sequence or structural similarity with HGNC_gene:PHYH; HGNC:8940	phytanoyl-CoA dioxygenase activity ; GO:0048244 | inferred from sequence or structural similarity with HGNC_gene:PHYH; HGNC:8940
comp6362_c0	rdgA	phosphatidylinositol biosynthetic process ; GO:0006661 | traceable author statement <newline> deactivation of rhodopsin mediated signaling ; GO:0016059 | inferred from genetic interaction with trp <newline> rhodopsin mediated signaling pathway ; GO:0016056 | inferred from mutant phenotype <newline> phosphorylation ; GO:0016310 | non-traceable author statement <newline> actin filament organization…	membrane ; GO:0016020 | non-traceable author statement <newline> microtubule associated complex ; GO:0005875 | inferred from direct assay	diacylglycerol kinase activity ; GO:0004143 | traceable author statement <newline> diacylglycerol kinase activity ; GO:0004143 | non-traceable author statement <newline> diacylglycerol binding ; GO:0019992 | inferred from sequence or structural similarity with InterPro:IPR002219 <newline> diacylglycerol binding ; GO:0019992 | non-traceable author statement <newline> diacylglycerol kinase activity…
comp6364_c0	CG10899	one-carbon metabolic process ; GO:0006730 | inferred from electronic annotation with InterPro:IPR018338	-	carbonate dehydratase activity ; GO:0004089 | inferred from sequence or structural similarity with UniProtKB:P08060 AND inferred from sequence or structural similarity with UniProt:Q8UWA5 <newline> zinc ion binding ; GO:0008270 | inferred from electronic annotation with InterPro:IPR018338
comp6376_c0	FK506-bp2	protein folding ; GO:0006457 | inferred from sequence or structural similarity with UniProtKB:Q62658 <newline> protein folding ; GO:0006457 | non-traceable author statement <newline> response to DNA damage stimulus ; GO:0006974 | inferred from mutant phenotype <newline> peptidyl-proline modification ; GO:0018208 | inferred from biological aspect of ancestor with PANTHER:PTN000054102	cytoplasm ; GO:0005737 | inferred from sequence or structural similarity with UniProtKB:Q62658 <newline> cytoplasm ; GO:0005737 | non-traceable author statement <newline> membrane ; GO:0016020 | inferred from biological aspect of ancestor with PANTHER:PTN000054102	FK506 binding ; GO:0005528 | non-traceable author statement <newline> FK506 binding ; GO:0005528 | inferred from sequence or structural similarity with UniProtKB:Q62658 <newline> peptidyl-prolyl cis-trans isomerase activity ; GO:0003755 | inferred from sequence or structural similarity with UniProtKB:Q62658 <newline> peptidyl-prolyl cis-trans isomerase activity ; GO:0003755 | non-traceable author…
comp63793_c0	Mdr50	drug transport ; GO:0015893 | inferred from sequence or structural similarity with MGD:Abcb1a; MGI:MGI:97570 <newline> response to methotrexate ; GO:0031427 | inferred from expression pattern <newline> transmembrane transport ; GO:0055085 | inferred from biological aspect of ancestor with PANTHER:PTN000657188	integral to membrane ; GO:0016021 | inferred from biological aspect of ancestor with PANTHER:PTN000657188 <newline> plasma membrane ; GO:0005886 | inferred from biological aspect of ancestor with PANTHER:PTN000657191	ATPase activity, coupled ; GO:0042623 | inferred from sequence or structural similarity with MGD:Abcb1a; MGI:MGI:97570 <newline> drug transmembrane transporter activity ; GO:0015238 | inferred from sequence or structural similarity with UniProtKB:P08183 <newline> drug transmembrane transporter activity ; GO:0015238 | non-traceable author statement <newline> ATP binding ; GO:0005524 | inferred fro…
comp64131_c0	ppl	glycine catabolic process ; GO:0006546 | inferred from sequence or structural similarity <newline> glycine catabolic process ; GO:0006546 | inferred from sequence or structural similarity with UniProtKB:P23434 <newline> glycine decarboxylation via glycine cleavage system ; GO:0019464 | inferred from electronic annotation with InterPro:IPR017453 <newline> wing disc development ; GO:0035220 | infer…	glycine cleavage complex ; GO:0005960 | inferred from sequence or structural similarity <newline> glycine cleavage complex ; GO:0005960 | inferred from sequence or structural similarity with NCBI_gi:4758424 <newline> mitochondrion ; GO:0005739 | inferred from sequence or structural similarity <newline> glycine cleavage complex ; GO:0005960 | inferred from sequence or structural similarity with Un…	-
comp6452_c0	fau	response to anoxia ; GO:0034059 | inferred from mutant phenotype	cellular_component ; GO:0005575 | no biological data available	molecular_function ; GO:0003674 | no biological data available
comp64668_c0	tok	imaginal disc-derived wing vein morphogenesis ; GO:0008586 | inferred from mutant phenotype <newline> axon guidance ; GO:0007411 | inferred from mutant phenotype <newline> motor neuron axon guidance ; GO:0008045 | inferred from mutant phenotype <newline> defasciculation of motor neuron axon ; GO:0007415 | inferred from mutant phenotype <newline> negative regulation of gene expression ; GO:0010629…	-	metalloendopeptidase activity ; GO:0004222 | inferred from sequence or structural similarity with UniProtKB:P13497 <newline> zinc ion binding ; GO:0008270 | inferred from electronic annotation with InterPro:IPR006026 <newline> calcium ion binding ; GO:0005509 | inferred from electronic annotation with InterPro:IPR001881, InterPro:IPR018097
comp64825_c0	5PtaseI	inositol phosphate dephosphorylation ; GO:0046855 | inferred from mutant phenotype <newline> dephosphorylation ; GO:0016311 | non-traceable author statement <newline> phosphatidylinositol dephosphorylation ; GO:0046856 | inferred from electronic annotation with InterPro:IPR000300	cellular_component ; GO:0005575 | no biological data available	inositol-polyphosphate 5-phosphatase activity ; GO:0004445 | inferred from mutant phenotype <newline> inositol trisphosphate phosphatase activity ; GO:0046030 | non-traceable author statement <newline> inositol trisphosphate phosphatase activity ; GO:0046030 | inferred from sequence or structural similarity with UniProtKB:Q29467
comp65173_c0	CG16711	-	-	-
comp65752_c0	trr	histone methylation ; GO:0016571 | inferred from direct assay <newline> progression of morphogenetic furrow involved in compound eye morphogenesis ; GO:0007458 | inferred from genetic interaction with hh AND inferred from mutant phenotype <newline> smoothened signaling pathway ; GO:0007224 | non-traceable author statement <newline> compound eye development ; GO:0048749 | inferred from mutant phen…	nucleus ; GO:0005634 | inferred from direct assay <newline> polytene chromosome ; GO:0005700 | inferred from direct assay <newline> nucleus ; GO:0005634 | non-traceable author statement <newline> MLL3/4 complex ; GO:0044666 | inferred from direct assay	histone methyltransferase activity (H3-K4 specific) ; GO:0042800 | inferred from direct assay <newline> receptor binding ; GO:0005102 | inferred from physical interaction with EcR AND inferred from physical interaction with usp <newline> transcription coactivator activity ; GO:0003713 | inferred from genetic interaction with EcR <newline> DNA binding ; GO:0003677 | non-traceable author statement …
comp66160_c0	orb2	asymmetric cell division ; GO:0008356 | inferred from mutant phenotype <newline> male courtship behavior ; GO:0008049 | inferred from mutant phenotype <newline> long-term memory ; GO:0007616 | inferred from mutant phenotype <newline> negative regulation of translation ; GO:0017148 | inferred from direct assay	axon terminus ; GO:0043679 | inferred from direct assay <newline> dendrite terminus ; GO:0044292 | inferred from direct assay <newline> cell body ; GO:0044297 | inferred from direct assay <newline> synapse ; GO:0045202 | inferred from direct assay	nucleotide binding ; GO:0000166 | inferred from electronic annotation with InterPro:IPR012677 <newline> mRNA binding ; GO:0003729 | inferred from sequence or structural similarity <newline> RNA binding ; GO:0003723 | inferred from sequence model <newline> mRNA 3'-UTR binding ; GO:0003730 | inferred from direct assay <newline> translation repressor activity, nucleic acid binding ; GO:0000900 | inf…
comp66506_c0	His4r	chromatin assembly or disassembly ; GO:0006333 | non-traceable author statement <newline> centrosome duplication ; GO:0051298 | inferred from mutant phenotype <newline> nucleosome assembly ; GO:0006334 | inferred from electronic annotation with InterPro:IPR001951, InterPro:IPR019809	lipid particle ; GO:0005811 | inferred from direct assay <newline> nucleosome ; GO:0000786 | non-traceable author statement <newline> nucleosome ; GO:0000786 | inferred from electronic annotation with InterPro:IPR001951, InterPro:IPR019809 <newline> nucleus ; GO:0005634 | inferred from electronic annotation with InterPro:IPR001951, InterPro:IPR019809	DNA binding ; GO:0003677 | non-traceable author statement <newline> DNA binding ; GO:0003677 | inferred from electronic annotation with InterPro:IPR001951, InterPro:IPR007125, InterPro:IPR009072, InterPro:IPR019809 <newline> protein heterodimerization activity ; GO:0046982 | inferred from electronic annotation with InterPro:IPR009072
comp67685_c0	proPO59	dopamine metabolic process ; GO:0042417 | inferred by curator from GO:0036264 <newline> metabolic process ; GO:0008152 | inferred from electronic annotation with InterPro:IPR002227	cellular_component ; GO:0005575 | no biological data available	L-DOPA monooxygenase activity ; GO:0036263 | inferred from direct assay <newline> dopamine monooxygenase activity ; GO:0036264 | inferred from direct assay
comp67722_c0	pcx	lateral inhibition ; GO:0046331 | inferred from mutant phenotype <newline> Notch signaling pathway ; GO:0007219 | inferred from mutant phenotype <newline> endoplasmic reticulum organization ; GO:0007029 | inferred from mutant phenotype	plasma membrane ; GO:0005886 | non-traceable author statement <newline> integral to plasma membrane ; GO:0005887 | non-traceable author statement <newline> integral to membrane ; GO:0016021 | inferred from electronic annotation with InterPro:IPR007735 <newline> endoplasmic reticulum ; GO:0005783 | inferred from direct assay	-
comp67789_c0	Dhc64C	cellularization ; GO:0007349 | inferred from mutant phenotype <newline> establishment of Golgi localization ; GO:0051683 | inferred from mutant phenotype <newline> neuroblast proliferation ; GO:0007405 | inferred from mutant phenotype <newline> dendrite morphogenesis ; GO:0048813 | inferred from mutant phenotype <newline> axon cargo transport ; GO:0008088 | inferred from mutant phenotype <newline…	cytoplasm ; GO:0005737 | inferred from direct assay <newline> Golgi apparatus ; GO:0005794 | inferred from direct assay <newline> cell cortex ; GO:0005938 | inferred from direct assay <newline> microtubule associated complex ; GO:0005875 | inferred from direct assay <newline> microtubule associated complex ; GO:0005875 | non-traceable author statement <newline> cytoplasmic dynein complex ; GO:000…	ATPase activity, coupled ; GO:0042623 | inferred from direct assay <newline> microtubule motor activity ; GO:0003777 | inferred from direct assay <newline> ATPase activity, coupled ; GO:0042623 | inferred from sequence or structural similarity <newline> motor activity ; GO:0003774 | inferred from sequence or structural similarity with EMBL:N39708 <newline> ATPase activity, coupled ; GO:0042623 | …
comp6848_c0	mRpL13	translation ; GO:0006412 | inferred from sequence or structural similarity with EMBL:AB049640 <newline> translation ; GO:0006412 | non-traceable author statement <newline> translation ; GO:0006412 | inferred from sequence or structural similarity with UniProtKB:Q9BYD1	mitochondrial large ribosomal subunit ; GO:0005762 | inferred from sequence or structural similarity with EMBL:AB049640 <newline> mitochondrial large ribosomal subunit ; GO:0005762 | non-traceable author statement <newline> mitochondrial large ribosomal subunit ; GO:0005762 | inferred from sequence or structural similarity with UniProtKB:Q9BYD1	structural constituent of ribosome ; GO:0003735 | inferred from sequence or structural similarity with EMBL:AB049640 <newline> structural constituent of ribosome ; GO:0003735 | non-traceable author statement <newline> structural constituent of ribosome ; GO:0003735 | inferred from sequence or structural similarity with UniProtKB:Q9BYD1
comp69101_c0	stj	synaptic vesicle fusion to presynaptic membrane ; GO:0031629 | inferred from mutant phenotype <newline> negative regulation of synaptic growth at neuromuscular junction ; GO:0045886 | inferred from mutant phenotype <newline> neuromuscular synaptic transmission ; GO:0007274 | inferred from mutant phenotype <newline> sensory perception of pain ; GO:0019233 | inferred from mutant phenotype <newline>…	voltage-gated calcium channel complex ; GO:0005891 | inferred from sequence or structural similarity with UniProtKB:P13806 <newline> synapse ; GO:0045202 | inferred from direct assay <newline> presynaptic active zone ; GO:0048786 | inferred from direct assay	voltage-gated calcium channel activity ; GO:0005245 | inferred from sequence or structural similarity with UniProtKB:P13806
comp70248_c0	CG4238	protein ubiquitination involved in ubiquitin-dependent protein catabolic process ; GO:0042787 | inferred from biological aspect of ancestor with PANTHER:PTN000134256	nucleus ; GO:0005634 | inferred from biological aspect of ancestor with PANTHER:PTN000134256 <newline> cytoplasm ; GO:0005737 | inferred from biological aspect of ancestor with PANTHER:PTN000134256	ubiquitin-protein ligase activity ; GO:0004842 | inferred from sequence or structural similarity with MGD:Nedd4; MGI:MGI:97297 <newline> ubiquitin-protein ligase activity ; GO:0004842 | inferred from biological aspect of ancestor with PANTHER:PTN000134256
comp73456_c0	CG31291	-	-	-
comp7347_c0	CG43729	intracellular signal transduction ; GO:0035556 | inferred from electronic annotation with InterPro:IPR002219 <newline> lateral inhibition ; GO:0046331 | inferred from mutant phenotype <newline> positive regulation of cell size ; GO:0045793 | inferred from genetic interaction with gig	cellular_component ; GO:0005575 | no biological data available	diacylglycerol binding ; GO:0019992 | inferred from sequence or structural similarity with InterPro:IPR002219
comp74882_c0	siz	central nervous system development ; GO:0007417 | inferred from mutant phenotype <newline> myoblast fusion ; GO:0007520 | inferred from mutant phenotype <newline> myoblast fusion ; GO:0007520 | non-traceable author statement <newline> inter-male aggressive behavior ; GO:0002121 | inferred from mutant phenotype <newline> actin cytoskeleton organization ; GO:0030036 | inferred from mutant phenotype…	cell junction ; GO:0030054 | inferred from biological aspect of ancestor with PANTHER:PTN000070822 <newline> trans-Golgi network ; GO:0005802 | NOT inferred from biological aspect of ancestor with PANTHER:PTN000070822 <newline> nucleus ; GO:0005634 | inferred from biological aspect of ancestor with PANTHER:PTN000070822	guanyl-nucleotide exchange factor activity ; GO:0005085 | inferred from sequence or structural similarity with UniProtKB:Q9LZX8 <newline> guanyl-nucleotide exchange factor activity ; GO:0005085 | non-traceable author statement <newline> phospholipid binding ; GO:0005543 | inferred from electronic annotation with InterPro:IPR001849 <newline> cadherin binding ; GO:0045296 | inferred from direct ass…
comp7660_c0	CG4593	neurogenesis ; GO:0022008 | inferred from mutant phenotype	-	-
comp7683_c0	msi	mRNA processing ; GO:0006397 | inferred from sequence or structural similarity with SGD_LOCUS:HRP1; SGD:S0005483 <newline> cell fate determination ; GO:0001709 | traceable author statement <newline> negative regulation of translation ; GO:0017148 | inferred from mutant phenotype <newline> negative regulation of translation ; GO:0017148 | traceable author statement <newline> stem cell maintenance …	nucleus ; GO:0005634 | inferred from direct assay	mRNA binding ; GO:0003729 | non-traceable author statement <newline> mRNA binding ; GO:0003729 | inferred from sequence or structural similarity with SGD_LOCUS:HRP1; SGD:S0005483 <newline> mRNA binding ; GO:0003729 | inferred from sequence or structural similarity <newline> translation regulator activity ; GO:0045182 | traceable author statement <newline> mRNA binding ; GO:0003729 | traceable aut…
comp78238_c0	Su(H)	Notch signaling pathway ; GO:0007219 | inferred from genetic interaction with N <newline> Notch signaling pathway ; GO:0007219 | traceable author statement <newline> positive regulation of transcription from RNA polymerase II promoter ; GO:0045944 | traceable author statement <newline> sensory organ precursor cell fate determination ; GO:0016360 | inferred from mutant phenotype <newline> Notch si…	cytoplasm ; GO:0005737 | inferred from direct assay <newline> nucleus ; GO:0005634 | inferred from direct assay <newline> nucleus ; GO:0005634 | traceable author statement <newline> nucleus ; GO:0005634 | inferred from sequence or structural similarity <newline> protein complex ; GO:0043234 | inferred from physical interaction with N <newline> polytene chromosome ; GO:0005700 | inferred from dire…	DNA binding ; GO:0003677 | traceable author statement <newline> DNA binding ; GO:0003677 | non-traceable author statement <newline> DNA binding ; GO:0003677 | inferred from direct assay <newline> protein binding ; GO:0005515 | inferred from physical interaction with N <newline> RNA polymerase II distal enhancer sequence-specific DNA binding ; GO:0000980 | inferred from direct assay <newline> RNA …
comp79570_c0	dp	chitin-based embryonic cuticle biosynthetic process ; GO:0008362 | inferred from mutant phenotype <newline> chitin-based cuticle attachment to epithelium ; GO:0040005 | inferred from mutant phenotype <newline> apposition of dorsal and ventral imaginal disc-derived wing surfaces ; GO:0007475 | inferred from mutant phenotype <newline> open tracheal system development ; GO:0007424 | inferred from mu…	proteinaceous extracellular matrix ; GO:0005578 | non-traceable author statement <newline> extracellular matrix ; GO:0031012 | inferred from sequence model	extracellular matrix structural constituent ; GO:0005201 | inferred from sequence model <newline> 4 iron, 4 sulfur cluster binding ; GO:0051539 | inferred from electronic annotation with InterPro:IPR003651 <newline> calcium ion binding ; GO:0005509 | inferred from electronic annotation with InterPro:IPR001881, InterPro:IPR018097 <newline> serine-type endopeptidase inhibitor activity ; GO:0004867 …
comp7974_c0	peb	terminal region determination ; GO:0007362 | inferred from genetic interaction with tor <newline> torso signaling pathway ; GO:0008293 | inferred from genetic interaction with tor <newline> amnioserosa maintenance ; GO:0046665 | inferred from mutant phenotype <newline> germ-band shortening ; GO:0007390 | inferred from mutant phenotype <newline> head involution ; GO:0008258 | non-traceable author …	nucleus ; GO:0005634 | inferred from sequence or structural similarity with EMBL:AF013754 <newline> nucleus ; GO:0005634 | inferred from direct assay	sequence-specific DNA binding transcription factor activity ; GO:0003700 | inferred from sequence or structural similarity with EMBL:AF013754 <newline> nucleic acid binding ; GO:0003676 | inferred from electronic annotation with InterPro:IPR013087 <newline> metal ion binding ; GO:0046872 | inferred from electronic annotation with InterPro:IPR007087
comp80554_c0	siz	central nervous system development ; GO:0007417 | inferred from mutant phenotype <newline> myoblast fusion ; GO:0007520 | inferred from mutant phenotype <newline> myoblast fusion ; GO:0007520 | non-traceable author statement <newline> inter-male aggressive behavior ; GO:0002121 | inferred from mutant phenotype <newline> actin cytoskeleton organization ; GO:0030036 | inferred from mutant phenotype…	cell junction ; GO:0030054 | inferred from biological aspect of ancestor with PANTHER:PTN000070822 <newline> trans-Golgi network ; GO:0005802 | NOT inferred from biological aspect of ancestor with PANTHER:PTN000070822 <newline> nucleus ; GO:0005634 | inferred from biological aspect of ancestor with PANTHER:PTN000070822	guanyl-nucleotide exchange factor activity ; GO:0005085 | inferred from sequence or structural similarity with UniProtKB:Q9LZX8 <newline> guanyl-nucleotide exchange factor activity ; GO:0005085 | non-traceable author statement <newline> phospholipid binding ; GO:0005543 | inferred from electronic annotation with InterPro:IPR001849 <newline> cadherin binding ; GO:0045296 | inferred from direct ass…
comp80784_c0	CG9977	one-carbon metabolic process ; GO:0006730 | inferred from electronic annotation with InterPro:IPR000043, InterPro:IPR020082	-	adenosylhomocysteinase activity ; GO:0004013 | inferred from sequence or structural similarity with SGD_LOCUS:SAH1; SGD:S0000845
comp8169_c0	msn	photoreceptor cell morphogenesis ; GO:0008594 | inferred from mutant phenotype <newline> protein phosphorylation ; GO:0006468 | inferred from sequence or structural similarity with ninaC AND inferred from sequence or structural similarity with SGD_LOCUS:CDC15; SGD:S0000072 <newline> regulation of cell shape ; GO:0008360 | inferred from mutant phenotype <newline> JNK cascade ; GO:0007254 | inferre…	cell cortex ; GO:0005938 | inferred from direct assay	MAP kinase kinase kinase kinase activity ; GO:0008349 | inferred from sequence or structural similarity <newline> protein serine/threonine kinase activity ; GO:0004674 | inferred from sequence or structural similarity <newline> receptor signaling protein serine/threonine kinase activity ; GO:0004702 | non-traceable author statement <newline> MAP kinase kinase kinase kinase activity ; GO:0008349 |…
comp82045_c0	para	transmembrane transport ; GO:0055085 | inferred from electronic annotation with InterPro:IPR005821 <newline> response to DDT ; GO:0046680 | inferred from mutant phenotype <newline> response to pyrethroid ; GO:0046684 | inferred from mutant phenotype <newline> sodium ion transport ; GO:0006814 | non-traceable author statement <newline> male courtship behavior, veined wing generated song production…	voltage-gated sodium channel complex ; GO:0001518 | inferred from sequence or structural similarity with MGD:Scn8a; MGI:MGI:103169 <newline> plasma membrane ; GO:0005886 | non-traceable author statement <newline> integral to plasma membrane ; GO:0005887 | non-traceable author statement <newline> integral to plasma membrane ; GO:0005887 | inferred from direct assay	voltage-gated sodium channel activity ; GO:0005248 | inferred from sequence or structural similarity with MGD:Scn8a; MGI:MGI:103169 <newline> voltage-gated sodium channel activity ; GO:0005248 | non-traceable author statement <newline> voltage-gated sodium channel activity ; GO:0005248 | inferred from direct assay <newline> calcium ion binding ; GO:0005509 | inferred from electronic annotation wi…
comp8225_c0	CG18437	-	-	-
comp8254_c0	Khc-73	microtubule-based movement ; GO:0007018 | inferred from sequence or structural similarity with UniProtKB:Q9NQT8 <newline> microtubule-based movement ; GO:0007018 | inferred from sequence or structural similarity <newline> establishment of spindle orientation ; GO:0051294 | inferred from mutant phenotype <newline> regulation of synapse structure and activity ; GO:0050803 | inferred from mutant phe…	kinesin complex ; GO:0005871 | inferred from sequence or structural similarity with UniProtKB:Q9NQT8 <newline> kinesin complex ; GO:0005871 | inferred from sequence or structural similarity <newline> astral microtubule ; GO:0000235 | colocalizes_with inferred from direct assay <newline> microtubule plus end ; GO:0035371 | inferred from direct assay <newline> early endosome ; GO:0005769 | inferred…	microtubule binding ; GO:0008017 | inferred from sequence or structural similarity with UniProtKB:Q9NQT8 <newline> microtubule motor activity ; GO:0003777 | inferred from sequence or structural similarity with UniProtKB:Q9NQT8 <newline> microtubule motor activity ; GO:0003777 | inferred from sequence or structural similarity <newline> microtubule motor activity ; GO:0003777 | inferred from direct…
comp8288_c0	CG4752	-	-	5-oxoprolinase (ATP-hydrolyzing) activity ; GO:0017168 | inferred from sequence or structural similarity with UniProtKB:P97608
comp84549_c0	CG5873	oxidation-reduction process ; GO:0055114 | inferred from electronic annotation with InterPro:IPR002007, InterPro:IPR010255, InterPro:IPR019791 <newline> response to oxidative stress ; GO:0006979 | inferred from electronic annotation with InterPro:IPR002007, InterPro:IPR010255, InterPro:IPR019791	-	peroxidase activity ; GO:0004601 | inferred from sequence or structural similarity with MGD:Mpo; MGI:MGI:97137 <newline> heme binding ; GO:0020037 | inferred from electronic annotation with InterPro:IPR002007, InterPro:IPR010255, InterPro:IPR019791
comp85262_c0	onecut	regulation of transcription, DNA-dependent ; GO:0006355 | non-traceable author statement <newline> transcription, DNA-dependent ; GO:0006351 | inferred from sequence or structural similarity <newline> positive regulation of transcription from RNA polymerase II promoter ; GO:0045944 | inferred from direct assay	nucleus ; GO:0005634 | inferred from sequence or structural similarity <newline> nucleus ; GO:0005634 | non-traceable author statement <newline> nucleus ; GO:0005634 | inferred from direct assay	DNA binding ; GO:0003677 | non-traceable author statement <newline> RNA polymerase II core promoter proximal region sequence-specific DNA binding transcription factor activity involved in positive regulation of transcription ; GO:0001077 | inferred from direct assay <newline> sequence-specific DNA binding ; GO:0043565 | inferred from electronic annotation with InterPro:IPR001356
comp86126_c0	phr6-4	DNA repair ; GO:0006281 | inferred from sequence or structural similarity with EMBL:AB003687; protein_id:BAA24449	-	DNA (6-4) photolyase activity ; GO:0003914 | inferred from sequence or structural similarity with EMBL:AB003687; protein_id:BAA24449 <newline> DNA (6-4) photolyase activity ; GO:0003914 | non-traceable author statement
comp87074_c0	Ir8a	sensory perception of smell ; GO:0007608 | inferred from mutant phenotype <newline> detection of chemical stimulus involved in sensory perception ; GO:0050907 | inferred from expression pattern <newline> ion transport ; GO:0006811 | inferred from electronic annotation with InterPro:IPR001508	membrane ; GO:0016020 | inferred from sequence or structural similarity with EMBL:AF027331 <newline> sensory dendrite ; GO:0071683 | inferred from direct assay <newline> plasma membrane ; GO:0005886 | inferred from direct assay <newline> integral to membrane ; GO:0016021 | inferred from sequence model	kainate selective glutamate receptor activity ; GO:0015277 | inferred from sequence or structural similarity with EMBL:AF027331 <newline> ligand-gated ion channel activity ; GO:0015276 | inferred from sequence model <newline> extracellular-glutamate-gated ion channel activity ; GO:0005234 | inferred from electronic annotation with InterPro:IPR001320, InterPro:IPR001508, InterPro:IPR019594
comp88529_c0	stj	synaptic vesicle fusion to presynaptic membrane ; GO:0031629 | inferred from mutant phenotype <newline> negative regulation of synaptic growth at neuromuscular junction ; GO:0045886 | inferred from mutant phenotype <newline> neuromuscular synaptic transmission ; GO:0007274 | inferred from mutant phenotype <newline> sensory perception of pain ; GO:0019233 | inferred from mutant phenotype <newline>…	voltage-gated calcium channel complex ; GO:0005891 | inferred from sequence or structural similarity with UniProtKB:P13806 <newline> synapse ; GO:0045202 | inferred from direct assay <newline> presynaptic active zone ; GO:0048786 | inferred from direct assay	voltage-gated calcium channel activity ; GO:0005245 | inferred from sequence or structural similarity with UniProtKB:P13806
comp8881_c0	NijC	tissue regeneration ; GO:0042246 | inferred from electronic annotation with InterPro:IPR007007 <newline> cell adhesion ; GO:0007155 | inferred from electronic annotation with InterPro:IPR007007	integral to membrane ; GO:0016021 | inferred from electronic annotation with InterPro:IPR007007	-
comp89783_c0	sdk	pigment cell differentiation ; GO:0050931 | inferred from mutant phenotype <newline> compound eye cone cell differentiation ; GO:0042675 | inferred from mutant phenotype <newline> negative regulation of photoreceptor cell differentiation ; GO:0046533 | inferred from mutant phenotype	integral to plasma membrane ; GO:0005887 | non-traceable author statement	-
comp89903_c0	dp	chitin-based embryonic cuticle biosynthetic process ; GO:0008362 | inferred from mutant phenotype <newline> chitin-based cuticle attachment to epithelium ; GO:0040005 | inferred from mutant phenotype <newline> apposition of dorsal and ventral imaginal disc-derived wing surfaces ; GO:0007475 | inferred from mutant phenotype <newline> open tracheal system development ; GO:0007424 | inferred from mu…	proteinaceous extracellular matrix ; GO:0005578 | non-traceable author statement <newline> extracellular matrix ; GO:0031012 | inferred from sequence model	extracellular matrix structural constituent ; GO:0005201 | inferred from sequence model <newline> 4 iron, 4 sulfur cluster binding ; GO:0051539 | inferred from electronic annotation with InterPro:IPR003651 <newline> calcium ion binding ; GO:0005509 | inferred from electronic annotation with InterPro:IPR001881, InterPro:IPR018097 <newline> serine-type endopeptidase inhibitor activity ; GO:0004867 …
comp91389_c0	CG15803	-	-	-
comp9165_c0	b	visual behavior ; GO:0007632 | inferred from mutant phenotype <newline> beta-alanine biosynthetic process ; GO:0019483 | traceable author statement <newline> developmental pigmentation ; GO:0048066 | traceable author statement <newline> uracil catabolic process ; GO:0006212 | traceable author statement <newline> carboxylic acid metabolic process ; GO:0019752 | inferred from electronic annotation …	-	glutamate decarboxylase activity ; GO:0004351 | inferred from sequence or structural similarity with UniProtKB:P48320 <newline> aspartate 1-decarboxylase activity ; GO:0004068 | inferred from mutant phenotype <newline> aspartate 1-decarboxylase activity ; GO:0004068 | inferred from sequence or structural similarity <newline> pyridoxal phosphate binding ; GO:0030170 | inferred from electronic anno…
comp94386_c0	HLH54F	visceral muscle development ; GO:0007522 | inferred from mutant phenotype <newline> positive regulation of transcription from RNA polymerase II promoter ; GO:0045944 | inferred from mutant phenotype	nucleus ; GO:0005634 | non-traceable author statement <newline> nucleus ; GO:0005634 | inferred from sequence or structural similarity with MGD:Tcf21; MGI:1202715 inferred from sequence or structural similarity with MGD:Msc; MGI:1333884	sequence-specific DNA binding transcription factor activity ; GO:0003700 | non-traceable author statement <newline> protein heterodimerization activity ; GO:0046982 | inferred from physical interaction with da <newline> sequence-specific DNA binding RNA polymerase II transcription factor activity ; GO:0000981 | inferred from sequence or structural similarity with MGD:Tcf21; MGI:1202715
comp9440_c0	CG43867	biological_process ; GO:0008150 | no biological data available	cytoskeleton ; GO:0005856 | inferred from electronic annotation with InterPro:IPR000299, InterPro:IPR000857	phospholipid binding ; GO:0005543 | inferred from electronic annotation with InterPro:IPR001849
comp95129_c0	Nhe2	regulation of pH ; GO:0006885 | non-traceable author statement <newline> cellular ion homeostasis ; GO:0006873 | inferred from expression pattern <newline> transmembrane transport ; GO:0055085 | inferred from electronic annotation with InterPro:IPR004709, InterPro:IPR006153 <newline> regulation of pH ; GO:0006885 | inferred from electronic annotation with InterPro:IPR004709 <newline> sodium ion t…	integral to membrane ; GO:0016021 | inferred from electronic annotation with InterPro:IPR004709, InterPro:IPR006153, InterPro:IPR018416, InterPro:IPR018422	sodium:hydrogen antiporter activity ; GO:0015385 | non-traceable author statement <newline> sodium:hydrogen antiporter activity ; GO:0015385 | inferred from electronic annotation with InterPro:IPR004709
comp9516_c0	beat-IIIc	synaptic target inhibition ; GO:0016201 | inferred from mutant phenotype <newline> motor neuron axon guidance ; GO:0008045 | inferred from mutant phenotype <newline> heterophilic cell-cell adhesion ; GO:0007157 | inferred from sequence or structural similarity with beat-Ic	extracellular region ; GO:0005576 | non-traceable author statement	molecular_function ; GO:0003674 | no biological data available
comp9581_c0	chinmo	dendrite morphogenesis ; GO:0048813 | inferred from mutant phenotype <newline> mushroom body development ; GO:0016319 | inferred from mutant phenotype <newline> imaginal disc-derived wing morphogenesis ; GO:0007476 | inferred from mutant phenotype	-	sequence-specific DNA binding transcription factor activity ; GO:0003700 | inferred from sequence or structural similarity with bab2 AND inferred from sequence or structural similarity with br <newline> metal ion binding ; GO:0046872 | inferred from electronic annotation with InterPro:IPR007087
comp9728_c0	dp	chitin-based embryonic cuticle biosynthetic process ; GO:0008362 | inferred from mutant phenotype <newline> chitin-based cuticle attachment to epithelium ; GO:0040005 | inferred from mutant phenotype <newline> apposition of dorsal and ventral imaginal disc-derived wing surfaces ; GO:0007475 | inferred from mutant phenotype <newline> open tracheal system development ; GO:0007424 | inferred from mu…	proteinaceous extracellular matrix ; GO:0005578 | non-traceable author statement <newline> extracellular matrix ; GO:0031012 | inferred from sequence model	extracellular matrix structural constituent ; GO:0005201 | inferred from sequence model <newline> 4 iron, 4 sulfur cluster binding ; GO:0051539 | inferred from electronic annotation with InterPro:IPR003651 <newline> calcium ion binding ; GO:0005509 | inferred from electronic annotation with InterPro:IPR001881, InterPro:IPR018097 <newline> serine-type endopeptidase inhibitor activity ; GO:0004867 …
comp99324_c0	bchs	determination of adult lifespan ; GO:0008340 | inferred from mutant phenotype <newline> axonogenesis ; GO:0007409 | inferred from mutant phenotype <newline> regulation of protein ubiquitination ; GO:0031396 | inferred from mutant phenotype <newline> lysosomal transport ; GO:0007041 | inferred from sequence or structural similarity with MGD:Lyst; MGI:MGI:107448 <newline> compound eye development ;…	axon ; GO:0030424 | non-traceable author statement <newline> cytoplasm ; GO:0005737 | inferred from direct assay <newline> presynaptic active zone ; GO:0048786 | inferred from direct assay <newline> neuromuscular junction ; GO:0031594 | inferred from direct assay	metal ion binding ; GO:0046872 | inferred from electronic annotation with InterPro:IPR000306
comp99773_c0	CG4770	-	-	fatty-acyl-CoA reductase (alcohol-forming) activity ; GO:0080019 | inferred from sequence or structural similarity with HGNC_gene:FAR1; HGNC:26222
