# Supplementary material for: Complete Dosage Compensation and Sex-Biased Gene Expression in the Moth Manduca sexta
Source: Genome Biol Evol. 2014 Feb 19;6(3):526–37. doi: 10.1093/gbe/evu035 (PMC3971586; doi:10.1093/gbe/evu035)
Supplement: Supplementary Data [file supp_evu035_Table_S7_Manduca_to_Drosophila_BLAST_results_for_all_contigs.xlsx]

## Sheet: Sheet1
Manduca contig ID	Dros transcript ID	Dros gene ID	GO_BIOLOGICAL_PROCESS	GO_CELLULAR_COMPONENT	GO_MOLECULAR_FUNCTION
comp100108_c0	FBtr0082745	CG8784	G-protein coupled receptor signaling pathway ; GO:0007186 | inferred from sequence or structural similarity <newline> G-protein coupled receptor signaling pathway ; GO:0007186 | non-traceable author statement <newline> G-protein coupled receptor signaling pathway ; GO:0007186 | inferred from electronic annotation with InterPro:IPR000276	integral to plasma membrane ; GO:0005887 | inferred from sequence or structural similarity <newline> integral to membrane ; GO:0016021 | inferred from sequence or structural similarity <newline> integral to membrane ; GO:0016021 | inferred from electronic annotation with InterPro:IPR000276	G-protein coupled receptor activity ; GO:0004930 | inferred from direct assay AND inferred from sequence or structural similarity <newline> neuropeptide receptor activity ; GO:0008188 | inferred from direct assay <newline> growth hormone-releasing hormone receptor activity ; GO:0016520 | inferred from sequence or structural similarity <newline> neuropeptide receptor activity ; GO:0008188 | inferr…
comp100121_c0	FBtr0330381	SKIP	sensory perception of smell ; GO:0007608 | inferred from mutant phenotype	0	SH3/SH2 adaptor activity ; GO:0005070 | inferred from sequence or structural similarity with UniProtKB:P87378
comp100289_c0	FBtr0100345	sv	regulation of transcription, DNA-dependent ; GO:0006355 | non-traceable author statement <newline> compound eye cone cell fate commitment ; GO:0042676 | traceable author statement <newline> dendrite morphogenesis ; GO:0048813 | inferred from mutant phenotype <newline> neuron development ; GO:0048666 | inferred from mutant phenotype <newline> muscle organ development ; GO:0007517 | inferred from m…	nucleus ; GO:0005634 | non-traceable author statement <newline> nucleus ; GO:0005634 | inferred from direct assay	sequence-specific DNA binding transcription factor activity ; GO:0003700 | traceable author statement <newline> RNA polymerase II distal enhancer sequence-specific DNA binding transcription factor activity ; GO:0003705 | inferred from direct assay <newline> DNA binding ; GO:0003677 | inferred from electronic annotation with InterPro:IPR001523
comp10034_c0	FBtr0083375	CG17556	0	microtubule associated complex ; GO:0005875 | inferred from direct assay	0
comp10040_c0	FBtr0085605	CG7912	sulfate transport ; GO:0008272 | inferred from electronic annotation with InterPro:IPR011547	integral to membrane ; GO:0016021 | inferred from electronic annotation with InterPro:IPR011547	high affinity sulfate transmembrane transporter activity ; GO:0015381 | inferred from sequence or structural similarity with NCBI_gi:4557539
comp100506_c0	FBtr0091497
comp10051_c0	FBtr0331448	l(2)k05819	0	cellular_component ; GO:0005575 | no biological data available	molecular_function ; GO:0003674 | no biological data available
comp100534_c0	FBtr0309277	nwk	negative regulation of synaptic growth at neuromuscular junction ; GO:0045886 | inferred from genetic interaction with Snx16 <newline> regulation of synaptic growth at neuromuscular junction ; GO:0008582 | inferred from mutant phenotype <newline> regulation of actin filament polymerization ; GO:0030833 | inferred from direct assay <newline> negative regulation of synaptic growth at neuromuscular …	recycling endosome ; GO:0055037 | inferred from mutant phenotype	protein binding ; GO:0005515 | inferred from physical interaction with Snx16 <newline> SH3/SH2 adaptor activity ; GO:0005070 | inferred from sequence or structural similarity with EMBL:U85781
comp100538_c0	FBtr0081689	Ccp84Ag	0	0	structural constituent of chitin-based larval cuticle ; GO:0008010 | inferred from sequence or structural similarity with UniProtKB:P80683 <newline> structural constituent of chitin-based cuticle ; GO:0005214 | inferred from sequence or structural similarity with Pfam:PF00379 inferred from sequence or structural similarity with InterPro:IPR000618
comp100598_c0	FBtr0072287	gek	actin polymerization or depolymerization ; GO:0008154 | inferred from mutant phenotype <newline> regulation of actin polymerization or depolymerization ; GO:0008064 | non-traceable author statement <newline> protein phosphorylation ; GO:0006468 | inferred from sequence or structural similarity <newline> protein phosphorylation ; GO:0006468 | non-traceable author statement <newline> synaptic targe…	axon ; GO:0030424 | inferred from direct assay <newline> growth cone ; GO:0030426 | inferred from direct assay	protein kinase activity ; GO:0004672 | inferred from direct assay <newline> protein serine/threonine kinase activity ; GO:0004674 | inferred from sequence or structural similarity <newline> protein serine/threonine kinase activity ; GO:0004674 | non-traceable author statement <newline> diacylglycerol binding ; GO:0019992 | inferred from sequence or structural similarity with InterPro:IPR002219 <n…
comp100644_c0	FBtr0303400
comp100668_c0	FBtr0080292	dmGlut	mitochondrion organization ; GO:0007005 | inferred from genetic interaction with SelD inferred from mutant phenotype <newline> glutamine metabolic process ; GO:0006541 | inferred from genetic interaction with SelD inferred from mutant phenotype <newline> sodium-dependent phosphate transport ; GO:0044341 | NOT inferred from direct assay <newline> L-glutamate import ; GO:0051938 | inferred from dir…	plasma membrane ; GO:0005886 | inferred from direct assay <newline> integral to membrane ; GO:0016021 | inferred from electronic annotation with InterPro:IPR011701	high affinity inorganic phosphate:sodium symporter activity ; GO:0005316 | inferred from sequence or structural similarity with Picot <newline> high-affinity glutamate transmembrane transporter activity ; GO:0005314 | inferred from direct assay <newline> sodium:inorganic phosphate symporter activity ; GO:0015319 | NOT inferred from direct assay <newline> sodium-dependent phosphate transmembrane t…
comp100857_c0	FBtr0303293	Nipped-A	cytokinesis ; GO:0000910 | inferred from mutant phenotype <newline> phagocytosis, engulfment ; GO:0006911 | inferred from mutant phenotype <newline> positive regulation of Notch signaling pathway ; GO:0045747 | inferred from genetic interaction with N inferred from genetic interaction with mam <newline> wing disc pattern formation ; GO:0035222 | inferred from genetic interaction with N inferred f…	SAGA complex ; GO:0000124 | non-traceable author statement <newline> histone acetyltransferase complex ; GO:0000123 | inferred from direct assay <newline> microtubule associated complex ; GO:0005875 | inferred from direct assay <newline> nucleus ; GO:0005634 | inferred from direct assay <newline> cytoplasm ; GO:0005737 | inferred from direct assay <newline> polytene chromosome puff ; GO:0005703 |…	protein kinase activity ; GO:0004672 | non-traceable author statement <newline> phosphotransferase activity, alcohol group as acceptor ; GO:0016773 | inferred from electronic annotation with InterPro:IPR000403
comp10090_c0	FBtr0070842	IntS6	snRNA processing ; GO:0016180 | inferred from sequence or structural similarity with HGNC_gene:INTS6; HGNC:14879 <newline> snRNA 3'-end processing ; GO:0034472 | inferred from direct assay	integrator complex ; GO:0032039 | inferred from sequence or structural similarity with HGNC_gene:INTS6; HGNC:14879	molecular_function ; GO:0003674 | no biological data available
comp10096_c0	FBtr0301632	rdx	lateral inhibition ; GO:0046331 | inferred from mutant phenotype <newline> negative regulation of smoothened signaling pathway ; GO:0045879 | inferred from mutant phenotype <newline> protein ubiquitination ; GO:0016567 | inferred from mutant phenotype <newline> negative regulation of protein import into nucleus ; GO:0042308 | inferred from mutant phenotype <newline> positive regulation of JNK cas…	nucleus ; GO:0005634 | inferred from direct assay	protein binding ; GO:0005515 | inferred from physical interaction with UniProtKB:Q9V475 inferred from physical interaction with UniProtKB:P19538
comp10098_c0	FBtr0079790	C1GalTA	glycolipid biosynthetic process ; GO:0009247 | inferred from direct assay <newline> protein glycosylation ; GO:0006486 | inferred from direct assay <newline> O-glycan processing, core 1 ; GO:0016267 | inferred from mutant phenotype <newline> central nervous system morphogenesis ; GO:0021551 | inferred from mutant phenotype	integral to membrane ; GO:0016021 | inferred from sequence or structural similarity with UniProtKB:Q9NS00	glycoprotein-N-acetylgalactosamine 3-beta-galactosyltransferase activity ; GO:0016263 | inferred from sequence or structural similarity with UniProtKB:Q9NS00 <newline> beta-1,3-galactosyltransferase activity ; GO:0048531 | inferred from direct assay <newline> glycoprotein-N-acetylgalactosamine 3-beta-galactosyltransferase activity ; GO:0016263 | inferred from mutant phenotype
comp10101_c0	FBtr0305006	CG42342	biological_process ; GO:0008150 | no biological data available	cellular_component ; GO:0005575 | no biological data available	molecular_function ; GO:0003674 | no biological data available
comp10103_c0	FBtr0321309	CG43707	0	0	phospholipid binding ; GO:0005543 | inferred from electronic annotation with InterPro:IPR001849
comp10116_c0	FBtr0303109	Pvr	border follicle cell migration ; GO:0007298 | inferred from genetic interaction with Cbl inferred from genetic interaction with Egfr <newline> protein phosphorylation ; GO:0006468 | non-traceable author statement <newline> hemocyte differentiation ; GO:0042386 | non-traceable author statement <newline> actin cytoskeleton organization ; GO:0030036 | inferred from mutant phenotype <newline> border …	plasma membrane ; GO:0005886 | non-traceable author statement <newline> plasma membrane ; GO:0005886 | inferred from sequence or structural similarity with HGNC_gene:FLT1; HGNC:3763; OMIM:165070 AND inferred from sequence or structural similarity with HGNC_gene:PDGFRA; HGNC:8803; OMIM:173490 <newline> plasma membrane ; GO:0005886 | inferred from direct assay	protein tyrosine kinase activity ; GO:0004713 | non-traceable author statement <newline> platelet-derived growth factor-activated receptor activity ; GO:0005017 | non-traceable author statement <newline> vascular endothelial growth factor-activated receptor activity ; GO:0005021 | non-traceable author statement <newline> protein binding ; GO:0005515 | inferred from physical interaction with Crk <…
comp101184_c0	FBtr0307078	VGlut	synaptic transmission, glutamatergic ; GO:0035249 | inferred from mutant phenotype <newline> L-glutamate transport ; GO:0015813 | inferred from sequence alignment with HGNC_gene:SLC17A7; HGNC:16704 <newline> transmembrane transport ; GO:0055085 | inferred from electronic annotation with InterPro:IPR011701	integral to membrane ; GO:0016021 | inferred from sequence or structural similarity <newline> integral to synaptic vesicle membrane ; GO:0030285 | inferred by curator from GO:0008021|GO:0016021 <newline> synaptic vesicle ; GO:0008021 | inferred from direct assay <newline> integral to membrane ; GO:0016021 | inferred from sequence model <newline> vesicle ; GO:0031982 | inferred from direct assay <…	high affinity inorganic phosphate:sodium symporter activity ; GO:0005316 | inferred from sequence or structural similarity with UniProtKB:Q62634 <newline> L-glutamate transmembrane transporter activity ; GO:0005313 | inferred from sequence alignment with HGNC_gene:SLC17A7; HGNC:16704 <newline> L-glutamate transmembrane transporter activity ; GO:0005313 | inferred by curator from GO:0035249|GO:000…
comp101292_c0	FBtr0307497	CG31619	proteolysis ; GO:0006508 | inferred from sequence or structural similarity with UniProtKB:P79331	proteinaceous extracellular matrix ; GO:0005578 | inferred from electronic annotation with InterPro:IPR013273	metalloendopeptidase activity ; GO:0004222 | inferred from sequence or structural similarity with UniProtKB:P79331 <newline> zinc ion binding ; GO:0008270 | inferred from electronic annotation with InterPro:IPR013273
comp101398_c0	FBtr0070419	kz	neurogenesis ; GO:0022008 | inferred from mutant phenotype	nucleus ; GO:0005634 | inferred from sequence or structural similarity with UniProtKB:Q04217	ATP-dependent helicase activity ; GO:0008026 | inferred from sequence or structural similarity with UniProtKB:Q04217 <newline> helicase activity ; GO:0004386 | inferred from sequence or structural similarity <newline> ATP-dependent helicase activity ; GO:0008026 | non-traceable author statement <newline> ATP binding ; GO:0005524 | inferred from electronic annotation with InterPro:IPR001650, Inter…
comp10142_c0	FBtr0332151	CG8334	ubiquitin-dependent protein catabolic process ; GO:0006511 | inferred from electronic annotation with InterPro:IPR001394, InterPro:IPR018200	0	ubiquitin-specific protease activity ; GO:0004843 | inferred from sequence or structural similarity with HGNC_gene:USP32; HGNC:19143; OMIM:607740 <newline> ubiquitin thiolesterase activity ; GO:0004221 | inferred from electronic annotation with InterPro:IPR001394, InterPro:IPR006615, InterPro:IPR018200 <newline> calcium ion binding ; GO:0005509 | inferred from electronic annotation with InterPro:…
comp101464_c0	FBtr0304903	Taf1	transcription initiation from RNA polymerase II promoter ; GO:0006367 | inferred from sequence or structural similarity with HGNC_gene:TAF1; HGNC:11535; OMIM:313650 AND inferred from sequence or structural similarity with SGD_LOCUS:TAF1; SGD:S0001039 <newline> protein complex assembly ; GO:0006461 | non-traceable author statement <newline> regulation of transcription, DNA-dependent ; GO:0006355 |…	transcription factor TFIID complex ; GO:0005669 | inferred from sequence or structural similarity with HGNC_gene:TAF1; HGNC:11535; OMIM:313650 AND inferred from sequence or structural similarity with SGD_LOCUS:TAF1; SGD:S0001039 <newline> transcription factor TFIID complex ; GO:0005669 | non-traceable author statement <newline> nucleus ; GO:0005634 | non-traceable author statement <newline> trans…	protein kinase activity ; GO:0004672 | non-traceable author statement <newline> DNA binding ; GO:0003677 | non-traceable author statement <newline> histone serine kinase activity ; GO:0035174 | inferred from direct assay <newline> sequence-specific DNA binding ; GO:0043565 | inferred from direct assay <newline> RNA polymerase II core promoter sequence-specific DNA binding transcription factor act…
comp101732_c0	FBtr0309961	Adar	response to hypoxia ; GO:0001666 | traceable author statement <newline> adenosine to inosine editing ; GO:0006382 | inferred from mutant phenotype <newline> adult behavior ; GO:0030534 | inferred from mutant phenotype <newline> adult locomotory behavior ; GO:0008344 | inferred from mutant phenotype <newline> regulation of membrane potential ; GO:0042391 | inferred from mutant phenotype <newline> …	0	double-stranded RNA adenosine deaminase activity ; GO:0003726 | inferred from direct assay <newline> double-stranded RNA binding ; GO:0003725 | inferred from sequence or structural similarity <newline> double-stranded RNA binding ; GO:0003725 | inferred from electronic annotation with InterPro:IPR001159
comp101861_c0	FBtr0309202	Calx	phototransduction ; GO:0007602 | inferred from mutant phenotype <newline> calcium ion transport ; GO:0006816 | inferred from electronic annotation with InterPro:IPR004836 <newline> transmembrane transport ; GO:0055085 | inferred from electronic annotation with InterPro:IPR004837	plasma membrane ; GO:0005886 | inferred from sequence or structural similarity with HGNC_gene:SLC8A3; HGNC:11070; OMIM:607991 <newline> integral to membrane ; GO:0016021 | inferred from electronic annotation with InterPro:IPR003644, InterPro:IPR004837	calcium:sodium antiporter activity ; GO:0005432 | inferred from direct assay <newline> calcium:sodium antiporter activity ; GO:0005432 | inferred from sequence or structural similarity with HGNC_gene:SLC8A3; HGNC:11070; OMIM:607991 <newline> calcium:sodium antiporter activity ; GO:0005432 | traceable author statement <newline> calcium:sodium antiporter activity ; GO:0005432 | inferred from mutant…
comp10195_c0	FBtr0074576	betaCop	retrograde vesicle-mediated transport, Golgi to ER ; GO:0006890 | inferred from sequence or structural similarity with SGD_LOCUS:SEC26; SGD:S0002646 <newline> retrograde vesicle-mediated transport, Golgi to ER ; GO:0006890 | non-traceable author statement <newline> phagocytosis, engulfment ; GO:0006911 | inferred from mutant phenotype <newline> regulation of lipid storage ; GO:0010883 | inferred …	Golgi apparatus ; GO:0005794 | inferred from direct assay <newline> COPI vesicle coat ; GO:0030126 | inferred from sequence or structural similarity with SGD_LOCUS:SEC26; SGD:S0002646 <newline> COPI vesicle coat ; GO:0030126 | non-traceable author statement	structural molecule activity ; GO:0005198 | inferred from electronic annotation with InterPro:IPR011710
comp10203_c0	FBtr0301141	CG5026	dephosphorylation ; GO:0016311 | inferred from electronic annotation with InterPro:IPR010569, InterPro:IPR017906	0	protein tyrosine/serine/threonine phosphatase activity ; GO:0008138 | inferred from sequence or structural similarity with EMBL:AF073997
comp102079_c0	FBtr0076729	RecQ4	DNA repair ; GO:0006281 | inferred from sequence or structural similarity with HGNC_gene:RECQL4; HGNC:9949; OMIM:603780 <newline> DNA replication ; GO:0006260 | inferred from sequence or structural similarity with HGNC_gene:RECQL4; HGNC:9949; OMIM:603780 <newline> oogenesis ; GO:0048477 | inferred from mutant phenotype <newline> positive regulation of DNA replication ; GO:0045740 | inferred from …	0	DNA helicase activity ; GO:0003678 | inferred from sequence or structural similarity with UniProtKB:P15043 <newline> helicase activity ; GO:0004386 | inferred from sequence or structural similarity <newline> DNA-dependent ATPase activity ; GO:0008094 | inferred from sequence or structural similarity with HGNC_gene:RECQL4; HGNC:9949; OMIM:603780 <newline> ATP-dependent 3'-5' DNA helicase activity …
comp102155_c0	FBtr0073257	Teh3	regulation of sodium ion transport ; GO:0002028 | inferred from direct assay	integral to membrane ; GO:0016021 | inferred from sequence model	sodium channel regulator activity ; GO:0017080 | inferred from direct assay
comp102211_c0	FBtr0082737	CG8630	oxidation-reduction process ; GO:0055114 | inferred from electronic annotation with InterPro:IPR015876 <newline> lipid metabolic process ; GO:0006629 | inferred from electronic annotation with InterPro:IPR005804	0	stearoyl-CoA 9-desaturase activity ; GO:0004768 | inferred from sequence or structural similarity with EMBL:AF097514; protein_id:AAD29870.1
comp10222_c0	FBtr0321260	spas	positive regulation of microtubule depolymerization ; GO:0031117 | inferred from mutant phenotype <newline> locomotory behavior ; GO:0007626 | inferred from mutant phenotype <newline> microtubule cytoskeleton organization ; GO:0000226 | inferred from mutant phenotype <newline> positive regulation of microtubule depolymerization ; GO:0031117 | inferred from direct assay <newline> regulation of syn…	cytoplasm ; GO:0005737 | inferred from direct assay <newline> terminal button ; GO:0043195 | inferred from direct assay <newline> centrosome ; GO:0005813 | inferred from direct assay <newline> chromosome ; GO:0005694 | inferred from direct assay	ATPase activity ; GO:0016887 | inferred from direct assay <newline> ATPase activity ; GO:0016887 | inferred from sequence or structural similarity with SGD_LOCUS:AFG2; SGD:S0004389 <newline> microtubule-severing ATPase activity ; GO:0008568 | inferred from mutant phenotype <newline> ATP binding ; GO:0005524 | inferred from electronic annotation with InterPro:IPR003959, InterPro:IPR003960 <newline…
comp102260_c0	FBtr0072645	trio	axon guidance ; GO:0007411 | inferred from genetic interaction with Lar AND inferred from genetic interaction with Rac1 AND inferred from mutant phenotype <newline> central nervous system development ; GO:0007417 | inferred from mutant phenotype <newline> peripheral nervous system development ; GO:0007422 | inferred from genetic interaction with Lar AND inferred from genetic interaction with Rac1…	plasma membrane ; GO:0005886 | inferred from direct assay <newline> intracellular ; GO:0005622 | inferred from electronic annotation with InterPro:IPR000219	Rho guanyl-nucleotide exchange factor activity ; GO:0005089 | non-traceable author statement <newline> Rho guanyl-nucleotide exchange factor activity ; GO:0005089 | inferred from direct assay AND inferred from sequence or structural similarity with HGNC_gene:TRIO; HGNC:12303; OMIM:601893 <newline> phospholipid binding ; GO:0005543 | inferred from electronic annotation with InterPro:IPR001849
comp1023_c0	FBtr0074933	Cpr76Bb	0	0	structural constituent of adult chitin-based cuticle ; GO:0008012 | inferred from sequence or structural similarity with UniProtKB:P26967 <newline> structural constituent of chitin-based cuticle ; GO:0005214 | inferred from sequence or structural similarity with Pfam:PF00379 inferred from sequence or structural similarity with InterPro:IPR000618
comp10236_c0	FBtr0082487	Ect3	autophagic cell death ; GO:0048102 | inferred from expression pattern <newline> salivary gland cell autophagic cell death ; GO:0035071 | inferred from expression pattern <newline> carbohydrate metabolic process ; GO:0005975 | inferred from electronic annotation with InterPro:IPR001944, InterPro:IPR013781, InterPro:IPR019801	lysosome ; GO:0005764 | inferred from sequence or structural similarity with EMBL:AF006749	beta-galactosidase activity ; GO:0004565 | inferred from sequence or structural similarity with UniProtKB:O19015
comp102360_c0	FBtr0084109	CG7922	0	0	helicase activity ; GO:0004386 | inferred from sequence or structural similarity <newline> ATP-dependent RNA helicase activity ; GO:0004004 | inferred from sequence or structural similarity with UniProtKB:P40562 <newline> ATP binding ; GO:0005524 | inferred from electronic annotation with InterPro:IPR001650, InterPro:IPR006935 <newline> DNA binding ; GO:0003677 | inferred from electronic annotati…
comp10241_c0	FBtr0073553	Tango10	dendrite morphogenesis ; GO:0048813 | inferred from mutant phenotype <newline> muscle organ development ; GO:0007517 | inferred from mutant phenotype <newline> protein secretion ; GO:0009306 | inferred from mutant phenotype	cytosol ; GO:0005829 | inferred from direct assay	molecular_function ; GO:0003674 | no biological data available
comp10242_c0	FBtr0331170	para	transmembrane transport ; GO:0055085 | inferred from electronic annotation with InterPro:IPR005821 <newline> response to DDT ; GO:0046680 | inferred from mutant phenotype <newline> response to pyrethroid ; GO:0046684 | inferred from mutant phenotype <newline> sodium ion transport ; GO:0006814 | non-traceable author statement <newline> male courtship behavior, veined wing generated song production…	voltage-gated sodium channel complex ; GO:0001518 | inferred from sequence or structural similarity with MGD:Scn8a; MGI:MGI:103169 <newline> plasma membrane ; GO:0005886 | non-traceable author statement <newline> integral to plasma membrane ; GO:0005887 | non-traceable author statement <newline> integral to plasma membrane ; GO:0005887 | inferred from direct assay	voltage-gated sodium channel activity ; GO:0005248 | inferred from sequence or structural similarity with MGD:Scn8a; MGI:MGI:103169 <newline> voltage-gated sodium channel activity ; GO:0005248 | non-traceable author statement <newline> voltage-gated sodium channel activity ; GO:0005248 | inferred from direct assay <newline> calcium ion binding ; GO:0005509 | inferred from electronic annotation wi…
comp10242_c0	FBtr0303707	para	transmembrane transport ; GO:0055085 | inferred from electronic annotation with InterPro:IPR005821 <newline> response to DDT ; GO:0046680 | inferred from mutant phenotype <newline> response to pyrethroid ; GO:0046684 | inferred from mutant phenotype <newline> sodium ion transport ; GO:0006814 | non-traceable author statement <newline> male courtship behavior, veined wing generated song production…	voltage-gated sodium channel complex ; GO:0001518 | inferred from sequence or structural similarity with MGD:Scn8a; MGI:MGI:103169 <newline> plasma membrane ; GO:0005886 | non-traceable author statement <newline> integral to plasma membrane ; GO:0005887 | non-traceable author statement <newline> integral to plasma membrane ; GO:0005887 | inferred from direct assay	voltage-gated sodium channel activity ; GO:0005248 | inferred from sequence or structural similarity with MGD:Scn8a; MGI:MGI:103169 <newline> voltage-gated sodium channel activity ; GO:0005248 | non-traceable author statement <newline> voltage-gated sodium channel activity ; GO:0005248 | inferred from direct assay <newline> calcium ion binding ; GO:0005509 | inferred from electronic annotation wi…
comp10250_c0	FBtr0086504	hppy	positive regulation of apoptotic process ; GO:0043065 | inferred from mutant phenotype <newline> positive regulation of JNK cascade ; GO:0046330 | inferred from mutant phenotype <newline> regulation of insulin receptor signaling pathway ; GO:0046626 | inferred from genetic interaction with gig inferred from genetic interaction with Pten inferred from genetic interaction with Akt1 <newline> regula…	TORC1 complex ; GO:0031931 | inferred from physical interaction with Tor inferred from physical interaction with RagA inferred from physical interaction with RagC <newline> cytoplasm ; GO:0005737 | inferred from direct assay	protein kinase activity ; GO:0004672 | inferred from genetic interaction with Tsc1 <newline> protein serine/threonine kinase activity ; GO:0004674 | inferred from sequence or structural similarity with EMBL:AF100165 <newline> receptor signaling protein serine/threonine kinase activity ; GO:0004702 | non-traceable author statement <newline> ATP binding ; GO:0005524 | inferred from electronic annot…
comp10255_c0	FBtr0290341	CG42245	0	0	0
comp10256_c0	FBtr0074471	CG15814	0	0	zinc ion binding ; GO:0008270 | inferred from electronic annotation with InterPro:IPR001841
comp102615_c0	FBtr0074169	Myb	centrosome organization ; GO:0051297 | inferred from mutant phenotype <newline> cytokinesis ; GO:0000910 | inferred from mutant phenotype <newline> mitosis ; GO:0007067 | inferred from mutant phenotype <newline> spindle organization ; GO:0007051 | inferred from mutant phenotype <newline> cell proliferation ; GO:0008283 | inferred from mutant phenotype <newline> centrosome cycle ; GO:0007098 | inf…	Myb complex ; GO:0031523 | inferred from direct assay <newline> nucleus ; GO:0005634 | inferred from sequence or structural similarity with UniProtKB:P01103 <newline> nucleus ; GO:0005634 | non-traceable author statement <newline> polytene chromosome ; GO:0005700 | inferred from direct assay <newline> nuclear euchromatin ; GO:0005719 | inferred from direct assay <newline> nucleus ; GO:0005634 | i…	DNA binding ; GO:0003677 | inferred from direct assay <newline> sequence-specific DNA binding transcription factor activity ; GO:0003700 | traceable author statement <newline> DNA binding ; GO:0003677 | inferred from sequence or structural similarity with UniProtKB:P01103 <newline> DNA binding ; GO:0003677 | non-traceable author statement <newline> chromatin binding ; GO:0003682 | inferred from e…
comp102689_c0	FBtr0070419	kz	neurogenesis ; GO:0022008 | inferred from mutant phenotype	nucleus ; GO:0005634 | inferred from sequence or structural similarity with UniProtKB:Q04217	ATP-dependent helicase activity ; GO:0008026 | inferred from sequence or structural similarity with UniProtKB:Q04217 <newline> helicase activity ; GO:0004386 | inferred from sequence or structural similarity <newline> ATP-dependent helicase activity ; GO:0008026 | non-traceable author statement <newline> ATP binding ; GO:0005524 | inferred from electronic annotation with InterPro:IPR001650, Inter…
comp102702_c0	FBtr0333858	fry	rhabdomere development ; GO:0042052 | inferred from mutant phenotype <newline> regulation of dendrite morphogenesis ; GO:0048814 | inferred from mutant phenotype <newline> antennal morphogenesis ; GO:0048800 | inferred from mutant phenotype <newline> positive regulation of protein kinase activity ; GO:0045860 | inferred from mutant phenotype <newline> regulation of dendrite development ; GO:00507…	cytoplasm ; GO:0005737 | inferred from direct assay <newline> cell cortex ; GO:0005938 | inferred from direct assay <newline> apical part of cell ; GO:0045177 | inferred from direct assay	protein binding ; GO:0005515 | inferred from physical interaction with trc
comp10282_c0	FBtr0072706	cue	primary spermatocyte growth ; GO:0007285 | inferred from mutant phenotype <newline> canonical Wnt receptor signaling pathway ; GO:0060070 | inferred from biological aspect of ancestor with PANTHER:PTN000056248 <newline> Wnt receptor signaling pathway involved in dorsal/ventral axis specification ; GO:0044332 | inferred from biological aspect of ancestor with PANTHER:PTN000056248	0	low-density lipoprotein receptor activity ; GO:0005041 | inferred from sequence or structural similarity with UniProtKB:P98157 <newline> Wnt-activated receptor activity ; GO:0042813 | inferred from biological aspect of ancestor with PANTHER:PTN000056248 <newline> Wnt-protein binding ; GO:0017147 | inferred from biological aspect of ancestor with PANTHER:PTN000056248
comp102867_c0	FBtr0332382	pcx	lateral inhibition ; GO:0046331 | inferred from mutant phenotype <newline> Notch signaling pathway ; GO:0007219 | inferred from mutant phenotype <newline> endoplasmic reticulum organization ; GO:0007029 | inferred from mutant phenotype	plasma membrane ; GO:0005886 | non-traceable author statement <newline> integral to plasma membrane ; GO:0005887 | non-traceable author statement <newline> integral to membrane ; GO:0016021 | inferred from electronic annotation with InterPro:IPR007735 <newline> endoplasmic reticulum ; GO:0005783 | inferred from direct assay	0
comp10287_c0	FBtr0080059	RnrL	DNA replication ; GO:0006260 | non-traceable author statement <newline> activation of cysteine-type endopeptidase activity involved in apoptotic process ; GO:0006919 | inferred from mutant phenotype <newline> tissue regeneration ; GO:0042246 | inferred from mutant phenotype <newline> oxidation-reduction process ; GO:0055114 | inferred from electronic annotation with InterPro:IPR000788, InterPro:I…	ribonucleoside-diphosphate reductase complex ; GO:0005971 | inferred from sequence or structural similarity with SGD_LOCUS:RNR1; SGD:S0000872	ribonucleoside-diphosphate reductase activity, thioredoxin disulfide as acceptor ; GO:0004748 | inferred from sequence or structural similarity with SGD_LOCUS:RNR1; SGD:S0000872 <newline> ribonucleoside-diphosphate reductase activity, thioredoxin disulfide as acceptor ; GO:0004748 | non-traceable author statement <newline> ATP binding ; GO:0005524 | inferred from electronic annotation with InterP…
comp102910_c0	FBtr0331596	NetB	axon guidance ; GO:0007411 | inferred from sequence or structural similarity <newline> motor neuron axon guidance ; GO:0008045 | inferred from mutant phenotype <newline> salivary gland boundary specification ; GO:0007432 | inferred from mutant phenotype <newline> synaptic target attraction ; GO:0016200 | traceable author statement <newline> axon guidance ; GO:0007411 | non-traceable author statem…	extracellular region ; GO:0005576 | inferred from sequence or structural similarity with WB:unc-6; WP:CE04538 <newline> proteinaceous extracellular matrix ; GO:0005578 | inferred from sequence or structural similarity	0
comp102968_c0	FBtr0301390	dsd	synaptic target recognition ; GO:0008039 | inferred from mutant phenotype	cellular_component ; GO:0005575 | no biological data available	molecular_function ; GO:0003674 | no biological data available
comp10297_c0	FBtr0081322	fbp	carbohydrate metabolic process ; GO:0005975 | inferred from electronic annotation with InterPro:IPR000146, InterPro:IPR020548	0	fructose 1,6-bisphosphate 1-phosphatase activity ; GO:0042132 | non-traceable author statement <newline> fructose 1,6-bisphosphate 1-phosphatase activity ; GO:0042132 | inferred from sequence or structural similarity with UniProtKB:P00637
comp103004_c0	FBtr0070745	rg	protein localization ; GO:0008104 | inferred from direct assay <newline> protein localization ; GO:0008104 | non-traceable author statement <newline> compound eye cone cell differentiation ; GO:0042675 | inferred from mutant phenotype <newline> olfactory learning ; GO:0008355 | inferred from mutant phenotype <newline> mushroom body development ; GO:0016319 | inferred from mutant phenotype <newlin…	cytoplasm ; GO:0005737 | inferred from direct assay <newline> integral to membrane ; GO:0016021 | inferred from direct assay <newline> neuronal cell body ; GO:0043025 | inferred from direct assay	protein kinase A binding ; GO:0051018 | inferred from direct assay <newline> protein kinase A binding ; GO:0051018 | non-traceable author statement
comp10306_c0	FBtr0304828	Rbp	cytoskeletal matrix organization at active zone ; GO:0048789 | inferred from mutant phenotype <newline> neuromuscular synaptic transmission ; GO:0007274 | inferred from mutant phenotype	presynaptic cytoskeletal matrix assembled at active zones ; GO:0048788 | inferred from direct assay	0
comp103061_c0	FBtr0085551	Tace	proteolysis ; GO:0006508 | non-traceable author statement <newline> membrane protein ectodomain proteolysis ; GO:0006509 | inferred from direct assay <newline> membrane protein ectodomain proteolysis ; GO:0006509 | inferred from sequence or structural similarity with HGNC_gene:ADAM17; HGNC:195	integral to membrane ; GO:0016021 | inferred from sequence or structural similarity with HGNC_gene:ADAM17; HGNC:195	metalloendopeptidase activity ; GO:0004222 | non-traceable author statement <newline> metalloendopeptidase activity ; GO:0004222 | inferred from sequence or structural similarity with EMBL:AJ007365; protein_id:CAA07480 <newline> zinc ion binding ; GO:0008270 | non-traceable author statement <newline> zinc ion binding ; GO:0008270 | inferred from electronic annotation with InterPro:IPR002870 <newl…
comp103275_c0	FBtr0072627	Aplip1	anterograde synaptic vesicle transport ; GO:0048490 | inferred from mutant phenotype <newline> axon transport of mitochondrion ; GO:0019896 | inferred from mutant phenotype <newline> retrograde synaptic vesicle transport ; GO:0048491 | inferred from mutant phenotype <newline> regulation of JNK cascade ; GO:0046328 | non-traceable author statement <newline> regulation of JNK cascade ; GO:0046328 |…	cytoplasm ; GO:0005737 | non-traceable author statement	kinesin binding ; GO:0019894 | non-traceable author statement <newline> protein kinase binding ; GO:0019901 | non-traceable author statement <newline> JUN kinase binding ; GO:0008432 | NOT inferred from physical interaction with bsk inferred from sequence alignment with MGD:Mapk8ip1; MGI:MGI:1309464 inferred from sequence alignment with MGD:Mapk8ip2; MGI:MGI:1926555 <newline> kinesin binding ; GO…
comp10342_c0	FBtr0070895	CG3781	biological_process ; GO:0008150 | no biological data available	cellular_component ; GO:0005575 | no biological data available	molecular_function ; GO:0003674 | no biological data available <newline> omega peptidase activity ; GO:0008242 | inferred from electronic annotation with InterPro:IPR006155
comp103466_c0	FBtr0299615	CG42271	phosphatidylinositol dephosphorylation ; GO:0046856 | inferred from sequence or structural similarity with EMBL:AF368319 AND inferred from sequence or structural similarity with UniProtKB:Q62784	cellular_component ; GO:0005575 | no biological data available	phosphatidylinositol-3,4-bisphosphate 4-phosphatase activity ; GO:0016316 | inferred from sequence or structural similarity with EMBL:AF368319 AND inferred from sequence or structural similarity with UniProtKB:Q62784 <newline> phospholipid binding ; GO:0005543 | inferred from electronic annotation with InterPro:IPR001849
comp10353_c0	FBtr0072179	CG3209	metabolic process ; GO:0008152 | inferred from electronic annotation with InterPro:IPR002123	0	1-acylglycerol-3-phosphate O-acyltransferase activity ; GO:0003841 | inferred from sequence or structural similarity with EMBL:AF015811
comp10353_c0	FBtr0302165	CG3209	metabolic process ; GO:0008152 | inferred from electronic annotation with InterPro:IPR002123	0	1-acylglycerol-3-phosphate O-acyltransferase activity ; GO:0003841 | inferred from sequence or structural similarity with EMBL:AF015811
comp103531_c0	FBtr0084955	E(spl)mgamma-HLH	negative regulation of transcription, DNA-dependent ; GO:0045892 | non-traceable author statement <newline> negative regulation of transcription from RNA polymerase II promoter ; GO:0000122 | traceable author statement <newline> negative regulation of transcription from RNA polymerase II promoter ; GO:0000122 | inferred from sequence or structural similarity with MGD:Hes1; MGI:MGI:104853 <newline…	nucleus ; GO:0005634 | inferred by curator from GO:0003677 <newline> nucleus ; GO:0005634 | non-traceable author statement	sequence-specific DNA binding transcription factor activity ; GO:0003700 | traceable author statement <newline> DNA binding ; GO:0003677 | inferred from sequence or structural similarity with MGD:Hes1; MGI:MGI:104853 <newline> DNA binding ; GO:0003677 | non-traceable author statement <newline> sequence-specific DNA binding ; GO:0043565 | inferred from direct assay <newline> transcription factor b…
comp10365_c0	FBtr0331852	rept	chromatin silencing ; GO:0006342 | inferred from mutant phenotype <newline> negative regulation of gene expression ; GO:0010629 | inferred from mutant phenotype <newline> neurogenesis ; GO:0022008 | inferred from mutant phenotype <newline> mitotic cell cycle G2/M transition DNA damage checkpoint ; GO:0007095 | inferred from genetic interaction with nbs	Ino80 complex ; GO:0031011 | inferred from direct assay <newline> microtubule associated complex ; GO:0005875 | inferred from direct assay <newline> PRC1 complex ; GO:0035102 | inferred from direct assay <newline> nucleus ; GO:0005634 | inferred from direct assay <newline> histone acetyltransferase complex ; GO:0000123 | inferred from physical interaction with pont	DNA helicase activity ; GO:0003678 | inferred from sequence or structural similarity with EMBL:AB013912; protein_id:BAA76297.1 <newline> ATP binding ; GO:0005524 | inferred from electronic annotation with InterPro:IPR010339 <newline> ATP-dependent 5'-3' DNA helicase activity ; GO:0043141 | inferred from electronic annotation with InterPro:IPR027238
comp103681_c0	FBtr0307539	CG32506	regulation of Rab GTPase activity ; GO:0032313 | inferred from electronic annotation with InterPro:IPR000195	intracellular ; GO:0005622 | inferred from electronic annotation with InterPro:IPR000195	Rab GTPase activator activity ; GO:0005097 | inferred from electronic annotation with InterPro:IPR000195
comp10374_c0	FBtr0112631	cv-c	Malpighian tubule morphogenesis ; GO:0007443 | inferred from mutant phenotype <newline> dorsal closure ; GO:0007391 | inferred from mutant phenotype <newline> head involution ; GO:0008258 | inferred from mutant phenotype <newline> midgut development ; GO:0007494 | inferred from mutant phenotype <newline> spiracle morphogenesis, open tracheal system ; GO:0035277 | inferred from mutant phenotype <n…	intracellular ; GO:0005622 | inferred from electronic annotation with InterPro:IPR000198, InterPro:IPR008936	GTPase activator activity ; GO:0005096 | inferred from mutant phenotype <newline> Rho GTPase activator activity ; GO:0005100 | inferred from sequence or structural similarity with UniProtKB:Q9R0Z9
comp10375_c0	FBtr0303703	para	transmembrane transport ; GO:0055085 | inferred from electronic annotation with InterPro:IPR005821 <newline> response to DDT ; GO:0046680 | inferred from mutant phenotype <newline> response to pyrethroid ; GO:0046684 | inferred from mutant phenotype <newline> sodium ion transport ; GO:0006814 | non-traceable author statement <newline> male courtship behavior, veined wing generated song production…	voltage-gated sodium channel complex ; GO:0001518 | inferred from sequence or structural similarity with MGD:Scn8a; MGI:MGI:103169 <newline> plasma membrane ; GO:0005886 | non-traceable author statement <newline> integral to plasma membrane ; GO:0005887 | non-traceable author statement <newline> integral to plasma membrane ; GO:0005887 | inferred from direct assay	voltage-gated sodium channel activity ; GO:0005248 | inferred from sequence or structural similarity with MGD:Scn8a; MGI:MGI:103169 <newline> voltage-gated sodium channel activity ; GO:0005248 | non-traceable author statement <newline> voltage-gated sodium channel activity ; GO:0005248 | inferred from direct assay <newline> calcium ion binding ; GO:0005509 | inferred from electronic annotation wi…
comp103918_c0	FBtr0330298	Takr99D	G-protein coupled receptor signaling pathway ; GO:0007186 | inferred from sequence or structural similarity <newline> tachykinin receptor signaling pathway ; GO:0007217 | inferred from sequence or structural similarity <newline> tachykinin receptor signaling pathway ; GO:0007217 | inferred from direct assay	plasma membrane ; GO:0005886 | inferred from sequence or structural similarity with RGD:Tacr1; RGDID:3811 AND inferred from sequence or structural similarity with RGD:Tacr3; RGDID:3810 <newline> integral to membrane ; GO:0016021 | inferred from sequence or structural similarity <newline> integral to plasma membrane ; GO:0005887 | non-traceable author statement <newline> integral to membrane ; GO:…	neuropeptide receptor activity ; GO:0008188 | inferred from sequence or structural similarity <newline> tachykinin receptor activity ; GO:0004995 | inferred from direct assay <newline> tachykinin receptor activity ; GO:0004995 | inferred from sequence or structural similarity
comp10405_c0	FBtr0075527	l(3)72Ab	RNA splicing ; GO:0008380 | inferred from sequence or structural similarity <newline> regulation of alternative mRNA splicing, via spliceosome ; GO:0000381 | inferred from mutant phenotype <newline> RNA splicing ; GO:0008380 | inferred from sequence or structural similarity with UniProtKB:O75643 <newline> mRNA splicing, via spliceosome ; GO:0000398 | inferred by curator from GO:0071011|GO:0071013…	nucleus ; GO:0005634 | inferred by curator from GO:0000381 <newline> small nuclear ribonucleoprotein complex ; GO:0030532 | inferred from sequence or structural similarity with EMBL:Z70200; protein_id:CAA94089 <newline> U5 snRNP ; GO:0005682 | inferred from sequence or structural similarity with EMBL:Z70200; protein_id:CAA94089 <newline> spliceosomal complex ; GO:0005681 | inferred from sequence …	RNA helicase activity ; GO:0003724 | inferred from sequence or structural similarity <newline> ATP-dependent RNA helicase activity ; GO:0004004 | inferred from sequence or structural similarity with SGD_LOCUS:BRR2; SGD:S0000974 <newline> ATP-dependent RNA helicase activity ; GO:0004004 | inferred from sequence or structural similarity with UniProtKB:O75643 <newline> ATP binding ; GO:0005524 | inf…
comp10406_c0	FBtr0086720	CG30116	0	0	apoptotic protease activator activity ; GO:0016505 | non-traceable author statement
comp104084_c0	FBtr0087342	CG8207	biosynthetic process ; GO:0009058 | inferred from electronic annotation with InterPro:IPR005835	0	mannose-1-phosphate guanylyltransferase activity ; GO:0004475 | inferred from sequence or structural similarity with EMBL:AL022600; protein_id:CAA18655
comp10412_c0	FBtr0305345	CG5937	regulation of ARF protein signal transduction ; GO:0032012 | inferred from electronic annotation with InterPro:IPR000904 <newline> vesicle-mediated transport ; GO:0016192 | inferred from biological aspect of ancestor with PANTHER:PTN000070561	trans-Golgi network ; GO:0005802 | inferred from biological aspect of ancestor with PANTHER:PTN000070561	ARF guanyl-nucleotide exchange factor activity ; GO:0005086 | inferred from biological aspect of ancestor with PANTHER:PTN000070561
comp10417_c0	FBtr0089252	Sox102F	regulation of transcription, DNA-dependent ; GO:0006355 | inferred from sequence or structural similarity with HGNC_gene:SOX5; HGNC:11201; OMIM:604975	nucleus ; GO:0005634 | inferred from sequence or structural similarity with HGNC_gene:SOX5; HGNC:11201; OMIM:604975	sequence-specific DNA binding transcription factor activity ; GO:0003700 | inferred from sequence or structural similarity with HGNC_gene:SOX5; HGNC:11201; OMIM:604975
comp10428_c0	FBtr0330159	Ten-m	cell adhesion ; GO:0007155 | inferred from mutant phenotype <newline> regulation of cell shape ; GO:0008360 | inferred from mutant phenotype <newline> cell adhesion ; GO:0007155 | inferred from sequence or structural similarity with EMBL:AB025410 <newline> compound eye photoreceptor development ; GO:0042051 | inferred from mutant phenotype <newline> R7 cell development ; GO:0045467 | inferred fro…	proteinaceous extracellular matrix ; GO:0005578 | inferred from sequence or structural similarity <newline> integral to plasma membrane ; GO:0005887 | inferred from direct assay <newline> proteinaceous extracellular matrix ; GO:0005578 | inferred from sequence or structural similarity with EMBL:AB025410 <newline> neuromuscular junction ; GO:0031594 | inferred from direct assay <newline> postsynap…	filamin binding ; GO:0031005 | inferred from direct assay <newline> identical protein binding ; GO:0042802 | inferred from direct assay
comp104449_c0	FBtr0078090	CG13690	RNA metabolic process ; GO:0016070 | inferred from electronic annotation with InterPro:IPR004649	0	ribonuclease H activity ; GO:0004523 | inferred from sequence or structural similarity with EMBL:Z97029; protein_id:CAB09725.1 <newline> ribonuclease H activity ; GO:0004523 | non-traceable author statement <newline> RNA binding ; GO:0003723 | inferred from electronic annotation with InterPro:IPR001352
comp10449_c0	FBtr0084882	msi	mRNA processing ; GO:0006397 | inferred from sequence or structural similarity with SGD_LOCUS:HRP1; SGD:S0005483 <newline> cell fate determination ; GO:0001709 | traceable author statement <newline> negative regulation of translation ; GO:0017148 | inferred from mutant phenotype <newline> negative regulation of translation ; GO:0017148 | traceable author statement <newline> stem cell maintenance …	nucleus ; GO:0005634 | inferred from direct assay	mRNA binding ; GO:0003729 | non-traceable author statement <newline> mRNA binding ; GO:0003729 | inferred from sequence or structural similarity with SGD_LOCUS:HRP1; SGD:S0005483 <newline> mRNA binding ; GO:0003729 | inferred from sequence or structural similarity <newline> translation regulator activity ; GO:0045182 | traceable author statement <newline> mRNA binding ; GO:0003729 | traceable aut…
comp10451_c0	FBtr0070683	Cbp80	mRNA splicing, via spliceosome ; GO:0000398 | inferred from sequence or structural similarity with NCBI_NP:002477 AND inferred from sequence or structural similarity with SGD_LOCUS:STO1; SGD:S0004732 <newline> negative regulation of viral genome replication ; GO:0045071 | inferred from mutant phenotype <newline> production of siRNA involved in RNA interference ; GO:0030422 | inferred from mutant …	nucleus ; GO:0005634 | inferred from sequence or structural similarity with NCBI_NP:002477 <newline> nuclear cap binding complex ; GO:0005846 | inferred from sequence or structural similarity with UniProtKB:Q09161 <newline> precatalytic spliceosome ; GO:0071011 | inferred from direct assay <newline> catalytic step 2 spliceosome ; GO:0071013 | inferred from direct assay	RNA cap binding ; GO:0000339 | inferred from sequence or structural similarity with NCBI_NP:002477 <newline> RNA cap binding ; GO:0000339 | inferred from sequence or structural similarity with UniProtKB:Q09161 <newline> DNA binding ; GO:0003677 | inferred from electronic annotation with InterPro:IPR003890
comp10456_c0	FBtr0332110	DIP2	metabolic process ; GO:0008152 | inferred from electronic annotation with InterPro:IPR000873	nucleus ; GO:0005634 | inferred from electronic annotation with InterPro:IPR010506	protein binding ; GO:0005515 | inferred from physical interaction with disco <newline> catalytic activity ; GO:0003824 | inferred from electronic annotation with InterPro:IPR000873 <newline> transcription factor binding ; GO:0008134 | inferred from electronic annotation with InterPro:IPR010506
comp10465_c0	FBtr0070687	rap	glial cell migration ; GO:0008347 | inferred from mutant phenotype <newline> cyclin catabolic process ; GO:0008054 | inferred from direct assay <newline> protein catabolic process ; GO:0030163 | inferred from mutant phenotype <newline> compound eye morphogenesis ; GO:0001745 | inferred from mutant phenotype <newline> eye-antennal disc morphogenesis ; GO:0007455 | inferred from mutant phenotype <n…	cytoplasm ; GO:0005737 | inferred from direct assay <newline> axon ; GO:0030424 | inferred from direct assay <newline> centrosome ; GO:0005813 | inferred from direct assay <newline> spindle ; GO:0005819 | inferred from direct assay <newline> centriole ; GO:0005814 | inferred from direct assay <newline> anaphase-promoting complex ; GO:0005680 | inferred from direct assay	mitotic anaphase-promoting complex activity ; GO:0090302 | inferred from direct assay
comp10476_c0	FBtr0083444	Eh	regulation of eclosion ; GO:0007563 | inferred from sequence or structural similarity <newline> eclosion ; GO:0007562 | traceable author statement <newline> neuropeptide signaling pathway ; GO:0007218 | traceable author statement <newline> adult behavior ; GO:0030534 | non-traceable author statement <newline> ecdysis, chitin-based cuticle ; GO:0018990 | non-traceable author statement <newline> ec…	0	eclosion hormone activity ; GO:0008031 | inferred from sequence or structural similarity <newline> neuropeptide hormone activity ; GO:0005184 | traceable author statement <newline> eclosion hormone activity ; GO:0008031 | inferred from sequence or structural similarity with UniProtKB:P11919 <newline> eclosion hormone activity ; GO:0008031 | non-traceable author statement <newline> neuropeptide ho…
comp10477_c0	FBtr0070901	CG15894	0	0	0
comp10485_c0	FBtr0307210	Rab3-GEF	neurotransmitter secretion ; GO:0007269 | non-traceable author statement <newline> vesicle-mediated transport ; GO:0016192 | non-traceable author statement <newline> activation of MAPK activity ; GO:0000187 | inferred from sequence or structural similarity with UniProtKB:Q8WXG6 <newline> regulation of apoptotic process ; GO:0042981 | inferred from sequence or structural similarity with UniProtKB:…	synaptic vesicle ; GO:0008021 | non-traceable author statement <newline> integral to membrane ; GO:0016021 | inferred from sequence or structural similarity with UniProtKB:Q8WXG6	Rab guanyl-nucleotide exchange factor activity ; GO:0017112 | inferred from sequence or structural similarity with EMBL:U72995 <newline> Rab guanyl-nucleotide exchange factor activity ; GO:0017112 | inferred from sequence or structural similarity with UniProtKB:Q8WXG6
comp104872_c0	FBtr0085257	CG4849	translational elongation ; GO:0006414 | inferred from sequence or structural similarity <newline> mRNA splicing, via spliceosome ; GO:0000398 | inferred from sequence or structural similarity with NCBI_NP:004238 AND inferred from sequence or structural similarity with SGD_LOCUS:SNU114; SGD:S0001656 <newline> mRNA splicing, via spliceosome ; GO:0000398 | inferred by curator from GO:0071011|GO:0071…	cytosol ; GO:0005829 | inferred from sequence or structural similarity <newline> small nuclear ribonucleoprotein complex ; GO:0030532 | inferred from sequence or structural similarity with NCBI_NP:004238 AND inferred from sequence or structural similarity with SGD_LOCUS:SNU114; SGD:S0001656 <newline> U5 snRNP ; GO:0005682 | inferred from sequence or structural similarity with NCBI_NP:004238 AND i…	translation elongation factor activity ; GO:0003746 | inferred from sequence or structural similarity <newline> GTP binding ; GO:0005525 | inferred from electronic annotation with InterPro:IPR000640, InterPro:IPR000795, InterPro:IPR004161, InterPro:IPR005225, InterPro:IPR005517 <newline> GTPase activity ; GO:0003924 | inferred from electronic annotation with InterPro:IPR000795
comp10495_c0	FBtr0080044	CG5343	muscle organ development ; GO:0007517 | inferred from mutant phenotype <newline> dendrite morphogenesis ; GO:0048813 | inferred from mutant phenotype <newline> neuron development ; GO:0048666 | inferred from mutant phenotype <newline> mRNA splicing, via spliceosome ; GO:0000398 | inferred by curator from GO:0071011|GO:0071013 <newline> regulation of transcription, DNA-dependent ; GO:0006355 | inf…	nucleus ; GO:0005634 | inferred from sequence or structural similarity with EMBL:AY675080 <newline> precatalytic spliceosome ; GO:0071011 | inferred from direct assay <newline> catalytic step 2 spliceosome ; GO:0071013 | inferred from direct assay	sequence-specific DNA binding transcription factor activity ; GO:0003700 | inferred from sequence or structural similarity with EMBL:AY675080
comp10500_c0	FBtr0079370	CG32829	biological_process ; GO:0008150 | no biological data available	cellular_component ; GO:0005575 | no biological data available	molecular_function ; GO:0003674 | no biological data available
comp10503_c0	FBtr0304607	pros	R7 cell fate commitment ; GO:0007465 | inferred from mutant phenotype <newline> sensory perception of taste ; GO:0050909 | inferred from mutant phenotype <newline> central nervous system development ; GO:0007417 | inferred from mutant phenotype <newline> peripheral nervous system development ; GO:0007422 | inferred from mutant phenotype <newline> regulation of neuron differentiation ; GO:0045664 …	nucleus ; GO:0005634 | inferred from direct assay <newline> apical cortex ; GO:0045179 | inferred from direct assay <newline> basal cortex ; GO:0045180 | inferred from direct assay <newline> cell cortex ; GO:0005938 | inferred from direct assay <newline> cell cortex ; GO:0005938 | traceable author statement <newline> nucleus ; GO:0005634 | inferred from sequence or structural similarity with MGD:…	DNA binding ; GO:0003677 | inferred from direct assay <newline> sequence-specific DNA binding transcription factor activity ; GO:0003700 | non-traceable author statement <newline> sequence-specific DNA binding transcription factor activity ; GO:0003700 | inferred from mutant phenotype AND traceable author statement <newline> sequence-specific DNA binding transcription factor activity ; GO:0003700…
comp105103_c0	FBtr0080059	RnrL	DNA replication ; GO:0006260 | non-traceable author statement <newline> activation of cysteine-type endopeptidase activity involved in apoptotic process ; GO:0006919 | inferred from mutant phenotype <newline> tissue regeneration ; GO:0042246 | inferred from mutant phenotype <newline> oxidation-reduction process ; GO:0055114 | inferred from electronic annotation with InterPro:IPR000788, InterPro:I…	ribonucleoside-diphosphate reductase complex ; GO:0005971 | inferred from sequence or structural similarity with SGD_LOCUS:RNR1; SGD:S0000872	ribonucleoside-diphosphate reductase activity, thioredoxin disulfide as acceptor ; GO:0004748 | inferred from sequence or structural similarity with SGD_LOCUS:RNR1; SGD:S0000872 <newline> ribonucleoside-diphosphate reductase activity, thioredoxin disulfide as acceptor ; GO:0004748 | non-traceable author statement <newline> ATP binding ; GO:0005524 | inferred from electronic annotation with InterP…
comp10521_c0	FBtr0333766	Smr	negative regulation of transcription, DNA-dependent ; GO:0045892 | traceable author statement <newline> phagocytosis, engulfment ; GO:0006911 | inferred from mutant phenotype <newline> regulation of mitotic cell cycle ; GO:0007346 | inferred from mutant phenotype <newline> imaginal disc-derived wing morphogenesis ; GO:0007476 | inferred from mutant phenotype <newline> negative regulation of Notch…	polytene chromosome ; GO:0005700 | inferred from direct assay <newline> transcriptional repressor complex ; GO:0017053 | inferred from physical interaction with ebi <newline> polytene chromosome ; GO:0005700 | non-traceable author statement	protein binding ; GO:0005515 | inferred from physical interaction with UniProtKB:P54253 <newline> chromatin binding ; GO:0003682 | inferred from direct assay <newline> transcription corepressor activity ; GO:0003714 | non-traceable author statement <newline> transcription corepressor activity ; GO:0003714 | inferred from sequence or structural similarity with EMBL:AF125672; protein_id:AAD22973.1 …
comp105276_c0	FBtr0083671	VAChT	neurotransmitter transport ; GO:0006836 | non-traceable author statement <newline> transmembrane transport ; GO:0055085 | inferred from electronic annotation with InterPro:IPR011701 <newline> drug transport ; GO:0015893 | inferred from electronic annotation with InterPro:IPR004734	integral to membrane ; GO:0016021 | non-traceable author statement <newline> integral to membrane ; GO:0016021 | inferred from electronic annotation with InterPro:IPR004734, InterPro:IPR011701	acetylcholine:hydrogen antiporter activity ; GO:0005278 | non-traceable author statement <newline> acetylcholine transmembrane transporter activity ; GO:0005277 | non-traceable author statement <newline> drug transmembrane transporter activity ; GO:0015238 | inferred from electronic annotation with InterPro:IPR004734
comp10530_c0	FBtr0299530	CG6364	phagocytosis, engulfment ; GO:0006911 | inferred from mutant phenotype <newline> metabolic process ; GO:0008152 | inferred from electronic annotation with InterPro:IPR006083	0	uridine kinase activity ; GO:0004849 | inferred from sequence or structural similarity with EMBL:AB062451 <newline> uridine kinase activity ; GO:0004849 | non-traceable author statement <newline> ATP binding ; GO:0005524 | inferred from electronic annotation with InterPro:IPR000764, InterPro:IPR006083 <newline> phosphotransferase activity, alcohol group as acceptor ; GO:0016773 | inferred from el…
comp10530_c0	FBtr0084602	CG6364	phagocytosis, engulfment ; GO:0006911 | inferred from mutant phenotype <newline> metabolic process ; GO:0008152 | inferred from electronic annotation with InterPro:IPR006083	0	uridine kinase activity ; GO:0004849 | inferred from sequence or structural similarity with EMBL:AB062451 <newline> uridine kinase activity ; GO:0004849 | non-traceable author statement <newline> ATP binding ; GO:0005524 | inferred from electronic annotation with InterPro:IPR000764, InterPro:IPR006083 <newline> phosphotransferase activity, alcohol group as acceptor ; GO:0016773 | inferred from el…
comp10543_c0	FBtr0332583	arm	Wnt receptor signaling pathway ; GO:0016055 | inferred from sequence or structural similarity with MGD:Catnb; MGI:MGI:88276 <newline> cytoskeletal anchoring at plasma membrane ; GO:0007016 | inferred from sequence or structural similarity <newline> dorsal closure ; GO:0007391 | inferred from mutant phenotype <newline> cell adhesion ; GO:0007155 | inferred from mutant phenotype <newline> regulatio…	zonula adherens ; GO:0005915 | inferred from direct assay <newline> catenin complex ; GO:0016342 | inferred from sequence or structural similarity <newline> adherens junction ; GO:0005912 | non-traceable author statement <newline> catenin complex ; GO:0016342 | non-traceable author statement <newline> cytoplasm ; GO:0005737 | non-traceable author statement <newline> membrane ; GO:0016020 | non-tr…	cytoskeletal protein binding ; GO:0008092 | inferred from sequence or structural similarity <newline> alpha-catenin binding ; GO:0045294 | non-traceable author statement <newline> protein binding ; GO:0005515 | inferred from physical interaction with UniProtKB:P22265 <newline> protein binding ; GO:0005515 | inferred from physical interaction with Apc2 <newline> transcription coactivator activity …
comp10555_c0	FBtr0300277	CG6967	nuclear-transcribed mRNA catabolic process, nonsense-mediated decay ; GO:0000184 | inferred from sequence or structural similarity with EMBL:AF074017	0	0
comp10557_c0	FBtr0074884	kto	transcription initiation from RNA polymerase II promoter ; GO:0006367 | inferred from sequence or structural similarity <newline> transcription from RNA polymerase II promoter ; GO:0006366 | non-traceable author statement <newline> regulation of transcription from RNA polymerase II promoter ; GO:0006357 | inferred from direct assay <newline> imaginal disc-derived leg segmentation ; GO:0036011 | i…	nucleus ; GO:0005634 | non-traceable author statement <newline> mediator complex ; GO:0016592 | inferred from sequence or structural similarity <newline> mediator complex ; GO:0016592 | non-traceable author statement <newline> mediator complex ; GO:0016592 | inferred from direct assay <newline> mediator complex ; GO:0016592 | inferred from physical interaction with Cdk8, CycC	RNA polymerase II transcription cofactor activity ; GO:0001104 | inferred from sequence or structural similarity <newline> protein binding ; GO:0005515 | inferred from physical interaction with UniProtKB:Q7KTX8 <newline> protein binding ; GO:0005515 | inferred from physical interaction with UniProtKB:P25008 inferred from physical interaction with UniProtKB:Q9VT57 <newline> RNA polymerase II trans…
comp105609_c0	FBtr0081390	ik2	protein phosphorylation ; GO:0006468 | non-traceable author statement <newline> defense response ; GO:0006952 | non-traceable author statement <newline> signal transduction ; GO:0007165 | non-traceable author statement <newline> actin filament organization ; GO:0007015 | inferred from mutant phenotype <newline> cell morphogenesis ; GO:0000902 | inferred from mutant phenotype <newline> maintenance…	IkappaB kinase complex ; GO:0008385 | non-traceable author statement	IkappaB kinase activity ; GO:0008384 | non-traceable author statement <newline> protein kinase activity ; GO:0004672 | non-traceable author statement <newline> protein serine/threonine kinase activity ; GO:0004674 | inferred from sequence or structural similarity with UniProtKB:Q14164 <newline> protein binding ; GO:0005515 | inferred from physical interaction with th <newline> ATP binding ; GO:00…
comp105678_c0	FBtr0084423	CG10175	metabolic process ; GO:0008152 | inferred from electronic annotation with InterPro:IPR002168 <newline> biological_process ; GO:0008150 | no biological data available	cellular_component ; GO:0005575 | no biological data available	carboxylesterase activity ; GO:0004091 | inferred from sequence or structural similarity with EMBL:AF064523 <newline> carboxylesterase activity ; GO:0004091 | inferred from biological aspect of ancestor with PANTHER:PTN000168392
comp105701_c0	FBtr0300811	CG17209	transcription from RNA polymerase III promoter ; GO:0006383 | inferred from sequence or structural similarity with UniProtKB:O14802	DNA-directed RNA polymerase III complex ; GO:0005666 | inferred from sequence or structural similarity with UniProtKB:O14802	DNA-directed RNA polymerase activity ; GO:0003899 | inferred from sequence or structural similarity with UniProtKB:O14802 <newline> ribonucleoside binding ; GO:0032549 | inferred from electronic annotation with InterPro:IPR015700 <newline> DNA binding ; GO:0003677 | inferred from electronic annotation with InterPro:IPR000722, InterPro:IPR006592, InterPro:IPR007066, InterPro:IPR007080, InterPro:IP…
comp105822_c0	FBtr0084036	RhoGAP93B	axon guidance ; GO:0007411 | inferred from mutant phenotype <newline> axon guidance ; GO:0007411 | inferred from genetic interaction with robo inferred from mutant phenotype <newline> signal transduction ; GO:0007165 | inferred from electronic annotation with InterPro:IPR000198, InterPro:IPR008936	cytoskeleton ; GO:0005856 | inferred from electronic annotation with InterPro:IPR000857	Rho GTPase activator activity ; GO:0005100 | inferred from sequence or structural similarity with SGD_LOCUS:BEM2; SGD:S000000957
comp105919_c0	FBtr0331421	MYPT-75D	imaginal disc-derived wing morphogenesis ; GO:0007476 | inferred from mutant phenotype	0	myosin phosphatase regulator activity ; GO:0017020 | inferred from mutant phenotype <newline> protein phosphatase 1 binding ; GO:0008157 | inferred from physical interaction with flw
comp10595_c0	FBtr0082031	alpha-Man-II	protein glycosylation ; GO:0006486 | inferred from sequence or structural similarity with UniProtKB:Q24451 <newline> protein N-linked glycosylation ; GO:0006487 | non-traceable author statement <newline> protein deglycosylation ; GO:0006517 | inferred from direct assay <newline> mannose metabolic process ; GO:0006013 | inferred from electronic annotation with InterPro:IPR011682 <newline> encapsul…	Golgi stack ; GO:0005795 | non-traceable author statement <newline> endoplasmic reticulum ; GO:0005783 | non-traceable author statement <newline> Golgi membrane ; GO:0000139 | inferred from sequence or structural similarity with MGD:Man2a1; MGI:MGI:104669 <newline> Golgi membrane ; GO:0000139 | non-traceable author statement	mannosyl-oligosaccharide 1,3-1,6-alpha-mannosidase activity ; GO:0004572 | non-traceable author statement <newline> mannosyl-oligosaccharide 1,3-1,6-alpha-mannosidase activity ; GO:0004572 | inferred from sequence or structural similarity with UniProtKB:Q24451 <newline> mannosidase activity ; GO:0015923 | inferred from direct assay <newline> carbohydrate binding ; GO:0030246 | inferred from elect…
comp10597_c0	FBtr0080312	CG6734	0	0	sphingomyelin phosphodiesterase activator activity ; GO:0016230 | inferred from sequence or structural similarity with NCBI_gi:4505465
comp10598_c0	FBtr0310016	eag	flight behavior ; GO:0007629 | inferred from mutant phenotype <newline> potassium ion transport ; GO:0006813 | traceable author statement <newline> courtship behavior ; GO:0007619 | traceable author statement <newline> behavioral response to ether ; GO:0048150 | non-traceable author statement <newline> courtship behavior ; GO:0007619 | non-traceable author statement <newline> learning or memory ;…	voltage-gated potassium channel complex ; GO:0008076 | inferred from sequence or structural similarity with EMBL:Z34264; protein_id:CAA84018 <newline> integral to plasma membrane ; GO:0005887 | non-traceable author statement <newline> voltage-gated potassium channel complex ; GO:0008076 | traceable author statement <newline> plasma membrane ; GO:0005886 | inferred from direct assay <newline> volt…	voltage-gated potassium channel activity ; GO:0005249 | traceable author statement <newline> voltage-gated cation channel activity ; GO:0022843 | inferred from direct assay <newline> phosphorelay sensor kinase activity ; GO:0000155 | inferred from electronic annotation with InterPro:IPR000700 <newline> voltage-gated potassium channel activity ; GO:0005249 | inferred from direct assay
comp105989_c0	FBtr0330674	Plc21C	diacylglycerol biosynthetic process ; GO:0006651 | non-traceable author statement <newline> phosphatidylinositol biosynthetic process ; GO:0006661 | non-traceable author statement <newline> flight behavior ; GO:0007629 | inferred from genetic interaction with Itp-r83A, Gα49B <newline> lipid catabolic process ; GO:0016042 | inferred from electronic annotation with InterPro:IPR014815 <newline> intr…	0	phosphatidylinositol phospholipase C activity ; GO:0004435 | inferred from sequence or structural similarity with NCBI_gi:1082692 <newline> phosphatidylinositol phospholipase C activity ; GO:0004435 | non-traceable author statement <newline> calcium ion binding ; GO:0005509 | inferred from electronic annotation with InterPro:IPR011992, InterPro:IPR014815
comp10602_c0	FBtr0078235	trbl	negative regulation of mitosis ; GO:0045839 | inferred from genetic interaction with stg AND inferred from mutant phenotype <newline> ventral furrow formation ; GO:0007370 | inferred from genetic interaction with stg <newline> gastrulation ; GO:0007369 | non-traceable author statement <newline> regulation of cell cycle ; GO:0051726 | inferred from mutant phenotype <newline> protein phosphorylatio…	0	protein serine/threonine kinase activity ; GO:0004674 | inferred from sequence or structural similarity <newline> protein serine/threonine kinase activity ; GO:0004674 | NOT inferred from sequence or structural similarity <newline> protein serine/threonine kinase activity ; GO:0004674 | NOT traceable author statement <newline> ATP binding ; GO:0005524 | inferred from electronic annotation with In…
comp106097_c0	FBtr0333914	CG17698	protein phosphorylation ; GO:0006468 | non-traceable author statement <newline> protein phosphorylation ; GO:0006468 | inferred from electronic annotation with InterPro:IPR000719, InterPro:IPR002290, InterPro:IPR008271	0	protein serine/threonine kinase activity ; GO:0004674 | non-traceable author statement <newline> calmodulin-dependent protein kinase activity ; GO:0004683 | inferred from sequence or structural similarity with EMBL:AF101264 <newline> ATP binding ; GO:0005524 | inferred from electronic annotation with InterPro:IPR000719, InterPro:IPR002290, InterPro:IPR017441
comp10620_c0	FBtr0078395	croc	specification of segmental identity, head ; GO:0007380 | non-traceable author statement <newline> specification of segmental identity, head ; GO:0007380 | inferred from mutant phenotype <newline> organ development ; GO:0048513 | inferred from biological aspect of ancestor with PANTHER:PTN000215612 <newline> regulation of sequence-specific DNA binding transcription factor activity ; GO:0051090 | i…	nucleus ; GO:0005634 | inferred from direct assay <newline> nucleus ; GO:0005634 | non-traceable author statement <newline> transcription factor complex ; GO:0005667 | inferred from biological aspect of ancestor with PANTHER:PTN000215024	DNA binding ; GO:0003677 | inferred from direct assay <newline> DNA binding ; GO:0003677 | non-traceable author statement <newline> sequence-specific DNA binding ; GO:0043565 | inferred from electronic annotation with InterPro:IPR001766, InterPro:IPR018122 <newline> transcription factor binding ; GO:0008134 | inferred from biological aspect of ancestor with PANTHER:PTN000215024 <newline> RNA poly…
comp10627_c0	FBtr0078742	Rga	regulation of transcription, DNA-dependent ; GO:0006355 | inferred from mutant phenotype <newline> mitotic cell cycle G2/M transition DNA damage checkpoint ; GO:0007095 | inferred from genetic interaction with nbs <newline> lateral inhibition ; GO:0046331 | inferred from mutant phenotype	nucleus ; GO:0005634 | non-traceable author statement <newline> CCR4-NOT complex ; GO:0030014 | inferred from direct assay <newline> cytoplasm ; GO:0005737 | inferred from direct assay <newline> nucleus ; GO:0005634 | inferred from electronic annotation with InterPro:IPR007282	protein binding ; GO:0005515 | inferred from physical interaction with UniProtKB:Q8SY33
comp106277_c0	FBtr0073845	CG9940	NAD biosynthetic process ; GO:0009435 | inferred from sequence or structural similarity <newline> NAD biosynthetic process ; GO:0009435 | inferred from electronic annotation with InterPro:IPR003694, InterPro:IPR014445	0	NAD+ synthase (glutamine-hydrolyzing) activity ; GO:0003952 | inferred from sequence or structural similarity <newline> hydrolase activity, acting on carbon-nitrogen (but not peptide) bonds ; GO:0016810 | inferred from electronic annotation with InterPro:IPR003010 <newline> ATP binding ; GO:0005524 | inferred from electronic annotation with InterPro:IPR003694, InterPro:IPR014445 <newline> NAD+ sy…
comp10628_c0	FBtr0070930	Top3beta	DNA catabolic process, endonucleolytic ; GO:0000737 | inferred from direct assay <newline> DNA topological change ; GO:0006265 | inferred from electronic annotation with InterPro:IPR000380, InterPro:IPR003601, InterPro:IPR003602, InterPro:IPR013497, InterPro:IPR013824, InterPro:IPR013825	chromosome ; GO:0005694 | inferred from electronic annotation with InterPro:IPR000380, InterPro:IPR003601, InterPro:IPR003602, InterPro:IPR013497, InterPro:IPR013824, InterPro:IPR013825	DNA topoisomerase activity ; GO:0003916 | non-traceable author statement <newline> DNA topoisomerase activity ; GO:0003916 | inferred from direct assay <newline> endodeoxyribonuclease activity ; GO:0004520 | inferred from direct assay <newline> DNA topoisomerase type I activity ; GO:0003917 | inferred from sequence or structural similarity with SGD_LOCUS:TOP3; SGD:S0004224 <newline> DNA topoisome…
comp10629_c0	FBtr0307210	Rab3-GEF	neurotransmitter secretion ; GO:0007269 | non-traceable author statement <newline> vesicle-mediated transport ; GO:0016192 | non-traceable author statement <newline> activation of MAPK activity ; GO:0000187 | inferred from sequence or structural similarity with UniProtKB:Q8WXG6 <newline> regulation of apoptotic process ; GO:0042981 | inferred from sequence or structural similarity with UniProtKB:…	synaptic vesicle ; GO:0008021 | non-traceable author statement <newline> integral to membrane ; GO:0016021 | inferred from sequence or structural similarity with UniProtKB:Q8WXG6	Rab guanyl-nucleotide exchange factor activity ; GO:0017112 | inferred from sequence or structural similarity with EMBL:U72995 <newline> Rab guanyl-nucleotide exchange factor activity ; GO:0017112 | inferred from sequence or structural similarity with UniProtKB:Q8WXG6
comp1063_c0	FBtr0303867	CG34357	cGMP biosynthetic process ; GO:0006182 | inferred from sequence or structural similarity with MGD:Gucy2c; MGI:MGI:106903 <newline> protein phosphorylation ; GO:0006468 | inferred from electronic annotation with InterPro:IPR000719, InterPro:IPR001245 <newline> intracellular signal transduction ; GO:0035556 | inferred from electronic annotation with InterPro:IPR001054, InterPro:IPR018297	cellular_component ; GO:0005575 | no biological data available	guanylate cyclase activity ; GO:0004383 | inferred from sequence or structural similarity with MGD:Gucy2c; MGI:MGI:106903 <newline> ATP binding ; GO:0005524 | inferred from electronic annotation with InterPro:IPR000719 <newline> protein kinase activity ; GO:0004672 | inferred from electronic annotation with InterPro:IPR000719, InterPro:IPR001245
comp10631_c0	FBtr0071441	CG2909	0	0	0
comp106318_c0	FBtr0091872	His2B:CG33868	chromatin assembly or disassembly ; GO:0006333 | inferred from sequence or structural similarity with UniProtKB:P02283 <newline> nucleosome assembly ; GO:0006334 | inferred from electronic annotation with InterPro:IPR000558	nucleosome ; GO:0000786 | inferred from sequence or structural similarity with UniProtKB:P02283 <newline> nucleus ; GO:0005634 | inferred from electronic annotation with InterPro:IPR000558	DNA binding ; GO:0003677 | inferred from sequence or structural similarity with UniProtKB:P02283 <newline> protein heterodimerization activity ; GO:0046982 | inferred from electronic annotation with InterPro:IPR009072
comp10632_c0	FBtr0081468	CG9253	0	0	ATP-dependent RNA helicase activity ; GO:0004004 | inferred from sequence or structural similarity with SGD_LOCUS:RRP3; SGD:S0001107 <newline> ATP binding ; GO:0005524 | inferred from electronic annotation with InterPro:IPR000629, InterPro:IPR001650, InterPro:IPR011545 <newline> nucleic acid binding ; GO:0003676 | inferred from electronic annotation with InterPro:IPR000629, InterPro:IPR001650, In…
comp10633_c0	FBtr0076705	Rab19	small GTPase mediated signal transduction ; GO:0007264 | inferred from electronic annotation with InterPro:IPR001806, InterPro:IPR003579 <newline> protein transport ; GO:0015031 | inferred from electronic annotation with InterPro:IPR003579	vesicle ; GO:0031982 | inferred from sequence or structural similarity with Rab11	GTP binding ; GO:0005525 | inferred from sequence or structural similarity <newline> Rab GTPase activator activity ; GO:0005097 | inferred from sequence or structural similarity <newline> GTP binding ; GO:0005525 | inferred from sequence or structural similarity with EMBL:M94043
comp10638_c0	FBtr0333106	rhea	cytoskeletal anchoring at plasma membrane ; GO:0007016 | inferred from sequence or structural similarity <newline> apposition of dorsal and ventral imaginal disc-derived wing surfaces ; GO:0007475 | inferred from mutant phenotype <newline> muscle attachment ; GO:0016203 | inferred from mutant phenotype <newline> cell adhesion ; GO:0007155 | inferred from mutant phenotype <newline> regulation of c…	focal adhesion ; GO:0005925 | inferred from sequence or structural similarity <newline> actin cytoskeleton ; GO:0015629 | inferred from electronic annotation with InterPro:IPR006077 <newline> ruffle ; GO:0001726 | inferred from electronic annotation with InterPro:IPR015224 <newline> focal adhesion ; GO:0005925 | inferred from electronic annotation with InterPro:IPR015224	actin binding ; GO:0003779 | inferred from sequence or structural similarity <newline> protein binding ; GO:0005515 | inferred from physical interaction with wech <newline> integrin binding ; GO:0005178 | inferred from physical interaction with mys <newline> actin binding ; GO:0003779 | inferred from electronic annotation with InterPro:IPR002558 <newline> structural constituent of cytoskeleton ; …
comp106386_c0	FBtr0079543	Mcr	response to yeast ; GO:0001878 | inferred from mutant phenotype <newline> phagocytosis, engulfment ; GO:0006911 | inferred from mutant phenotype <newline> lateral inhibition ; GO:0046331 | inferred from mutant phenotype <newline> antibacterial humoral response ; GO:0019731 | inferred from direct assay	extracellular space ; GO:0005615 | inferred from electronic annotation with InterPro:IPR011626	endopeptidase inhibitor activity ; GO:0004866 | inferred from sequence or structural similarity with UniProtKB:P14046 <newline> eukaryotic cell surface binding ; GO:0043499 | inferred from direct assay <newline> protein binding ; GO:0005515 | inferred from physical interaction with egg
comp10652_c0	FBtr0088966	CG11107	mRNA splicing, via spliceosome ; GO:0000398 | inferred from sequence or structural similarity with NCBI_NP:011395 AND inferred from sequence or structural similarity with SGD_LOCUS:PRP43; SGD:S0003088 <newline> mRNA splicing, via spliceosome ; GO:0000398 | inferred by curator from GO:0071011|GO:0071013 <newline> neurogenesis ; GO:0022008 | inferred from mutant phenotype	spliceosomal complex ; GO:0005681 | inferred from sequence or structural similarity with SGD_LOCUS:PRP43; SGD:S0003088 <newline> precatalytic spliceosome ; GO:0071011 | inferred from direct assay <newline> catalytic step 2 spliceosome ; GO:0071013 | inferred from direct assay	RNA helicase activity ; GO:0003724 | inferred from sequence or structural similarity <newline> ATP-dependent RNA helicase activity ; GO:0004004 | inferred from sequence or structural similarity with SGD_LOCUS:PRP43; SGD:S0003088 <newline> ATP-dependent helicase activity ; GO:0008026 | inferred from sequence or structural similarity with EMBL:AB001636 <newline> RNA helicase activity ; GO:0003724 |…
comp10655_c0	FBtr0299795	C3G	Ras protein signal transduction ; GO:0007265 | inferred from mutant phenotype <newline> muscle attachment ; GO:0016203 | inferred from mutant phenotype <newline> somatic muscle development ; GO:0007525 | inferred from mutant phenotype <newline> sarcomere organization ; GO:0045214 | inferred from mutant phenotype <newline> regulation of Rap GTPase activity ; GO:0032317 | inferred from direct assay	intracellular ; GO:0005622 | inferred from electronic annotation with InterPro:IPR000651, InterPro:IPR001895, InterPro:IPR008937	Ras guanyl-nucleotide exchange factor activity ; GO:0005088 | inferred from mutant phenotype <newline> Ras guanyl-nucleotide exchange factor activity ; GO:0005088 | inferred from sequence or structural similarity with SGD_LOCUS:CDC25; SGD:S0004301
comp10657_c0	FBtr0084724	CG31121	transport ; GO:0006810 | inferred from sequence or structural similarity with UniProtKB:Q9H221	ATP-binding cassette (ABC) transporter complex ; GO:0043190 | inferred from sequence or structural similarity with UniProtKB:Q9H221	ATPase activity, coupled to transmembrane movement of substances ; GO:0042626 | inferred from sequence or structural similarity with UniProtKB:Q9H221 <newline> transporter activity ; GO:0005215 | inferred from sequence or structural similarity with UniProtKB:Q9H221 <newline> ATP binding ; GO:0005524 | inferred from electronic annotation with InterPro:IPR003439
comp106575_c0	FBtr0076502	CG4483	protein palmitoylation ; GO:0018345 | inferred from sequence or structural similarity with SGD_LOCUS:ERF2; SGD:S000004236	endoplasmic reticulum ; GO:0005783 | inferred from direct assay	protein-cysteine S-palmitoleyltransferase activity ; GO:0019706 | inferred from sequence or structural similarity with SGD_LOCUS:ERF2; SGD:S000004236 <newline> zinc ion binding ; GO:0008270 | inferred from electronic annotation with InterPro:IPR001594
comp106627_c0	FBtr0300414	neur	germ-line stem cell maintenance ; GO:0030718 | inferred from mutant phenotype <newline> ectoderm development ; GO:0007398 | traceable author statement <newline> mesoderm development ; GO:0007498 | inferred from mutant phenotype <newline> peripheral nervous system development ; GO:0007422 | inferred from mutant phenotype <newline> ovarian follicle cell development ; GO:0030707 | traceable author s…	plasma membrane ; GO:0005886 | inferred from direct assay <newline> cytoplasm ; GO:0005737 | inferred from direct assay <newline> perinuclear region of cytoplasm ; GO:0048471 | inferred from direct assay <newline> nucleus ; GO:0005634 | non-traceable author statement <newline> endosome ; GO:0005768 | colocalizes_with inferred from direct assay	DNA binding ; GO:0003677 | inferred from sequence or structural similarity <newline> ubiquitin-protein ligase activity ; GO:0004842 | inferred from direct assay <newline> zinc ion binding ; GO:0008270 | inferred from electronic annotation with InterPro:IPR001841
comp10671_c0	FBtr0330280	cpo	dormancy process ; GO:0022611 | inferred from mutant phenotype <newline> synaptic transmission ; GO:0007268 | inferred from mutant phenotype <newline> peripheral nervous system development ; GO:0007422 | non-traceable author statement <newline> cellular process ; GO:0009987 | inferred from mutant phenotype <newline> olfactory behavior ; GO:0042048 | inferred from mutant phenotype <newline> regula…	nucleus ; GO:0005634 | inferred from direct assay <newline> nucleus ; GO:0005634 | non-traceable author statement	nucleotide binding ; GO:0000166 | inferred from electronic annotation with InterPro:IPR012677 <newline> nucleic acid binding ; GO:0003676 | inferred from electronic annotation with InterPro:IPR000504 <newline> mRNA binding ; GO:0003729 | inferred from sequence or structural similarity
comp106741_c0	FBtr0074230	sl	border follicle cell migration ; GO:0007298 | inferred from genetic interaction with phl inferred from genetic interaction with Dsor1 <newline> phospholipid catabolic process ; GO:0009395 | inferred from electronic annotation with InterPro:IPR016279 <newline> intracellular signal transduction ; GO:0035556 | inferred from electronic annotation with InterPro:IPR000909, InterPro:IPR001192, InterPro:…	0	phosphatidylinositol phospholipase C activity ; GO:0004435 | non-traceable author statement <newline> signal transducer activity ; GO:0004871 | inferred from electronic annotation with InterPro:IPR016279 <newline> calcium ion binding ; GO:0005509 | inferred from electronic annotation with InterPro:IPR011992 <newline> phosphatidylinositol phospholipase C activity ; GO:0004435 | inferred from elect…
comp10676_c0	FBtr0081755	wtrw	response to humidity ; GO:0009270 | inferred from mutant phenotype <newline> calcium ion transport ; GO:0006816 | inferred from sequence or structural similarity <newline> transmembrane transport ; GO:0055085 | inferred from electronic annotation with InterPro:IPR005821 <newline> ion transport ; GO:0006811 | inferred from electronic annotation with InterPro:IPR005821 <newline> sensory perception …	membrane ; GO:0016020 | inferred from electronic annotation with InterPro:IPR005821	calcium channel activity ; GO:0005262 | inferred from sequence or structural similarity <newline> ion channel activity ; GO:0005216 | inferred from electronic annotation with InterPro:IPR005821
comp106839_c0	FBtr0080019	RfC3	DNA replication ; GO:0006260 | inferred from sequence or structural similarity <newline> DNA replication ; GO:0006260 | inferred from sequence or structural similarity with SGD_LOCUS:RFC3; SGD:S0005234 <newline> neurogenesis ; GO:0022008 | inferred from mutant phenotype <newline> lateral inhibition ; GO:0046331 | inferred from mutant phenotype	DNA replication factor C complex ; GO:0005663 | inferred from sequence or structural similarity <newline> DNA replication factor C complex ; GO:0005663 | inferred from sequence or structural similarity with SGD_LOCUS:RFC3; SGD:S0005234 <newline> microtubule associated complex ; GO:0005875 | inferred from direct assay	DNA binding ; GO:0003677 | inferred from sequence or structural similarity <newline> DNA binding ; GO:0003677 | inferred from sequence or structural similarity with SGD_LOCUS:RFC3; SGD:S0005234 <newline> nucleoside-triphosphatase activity ; GO:0017111 | inferred from electronic annotation with InterPro:IPR003593 <newline> ATP binding ; GO:0005524 | inferred from electronic annotation with InterPr…
comp10684_c0	FBtr0086236	CG30152	biological_process ; GO:0008150 | no biological data available	cellular_component ; GO:0005575 | no biological data available	molecular_function ; GO:0003674 | no biological data available
comp10711_c0	FBtr0304828	Rbp	cytoskeletal matrix organization at active zone ; GO:0048789 | inferred from mutant phenotype <newline> neuromuscular synaptic transmission ; GO:0007274 | inferred from mutant phenotype	presynaptic cytoskeletal matrix assembled at active zones ; GO:0048788 | inferred from direct assay	0
comp10712_c0	FBtr0334062	Ank2	cytoskeletal anchoring at plasma membrane ; GO:0007016 | inferred from sequence or structural similarity <newline> cytoskeletal anchoring at plasma membrane ; GO:0007016 | non-traceable author statement <newline> axon extension ; GO:0048675 | inferred from mutant phenotype <newline> neuromuscular junction development ; GO:0007528 | inferred from mutant phenotype <newline> microtubule cytoskeleton…	neuromuscular junction ; GO:0031594 | inferred from direct assay <newline> presynaptic membrane ; GO:0042734 | inferred from direct assay <newline> plasma membrane ; GO:0005886 | inferred from sequence or structural similarity <newline> terminal button ; GO:0043195 | inferred from direct assay <newline> plasma membrane ; GO:0005886 | inferred from direct assay <newline> presynaptic periactive zon…	structural constituent of cytoskeleton ; GO:0005200 | non-traceable author statement <newline> cytoskeletal protein binding ; GO:0008092 | inferred from sequence or structural similarity <newline> structural constituent of cytoskeleton ; GO:0005200 | inferred from sequence or structural similarity with EMBL:L40632 <newline> P-P-bond-hydrolysis-driven protein transmembrane transporter activity ; G…
comp10713_c0	FBtr0078721	CG1236	oxidation-reduction process ; GO:0055114 | inferred from electronic annotation with InterPro:IPR006139, InterPro:IPR006140	0	phosphoglycerate dehydrogenase activity ; GO:0004617 | inferred from sequence or structural similarity with EMBL:AF006043 <newline> NAD binding ; GO:0051287 | inferred from electronic annotation with InterPro:IPR006139
comp107131_c0	FBtr0332747	Dhc64C	cellularization ; GO:0007349 | inferred from mutant phenotype <newline> establishment of Golgi localization ; GO:0051683 | inferred from mutant phenotype <newline> neuroblast proliferation ; GO:0007405 | inferred from mutant phenotype <newline> dendrite morphogenesis ; GO:0048813 | inferred from mutant phenotype <newline> axon cargo transport ; GO:0008088 | inferred from mutant phenotype <newline…	cytoplasm ; GO:0005737 | inferred from direct assay <newline> Golgi apparatus ; GO:0005794 | inferred from direct assay <newline> cell cortex ; GO:0005938 | inferred from direct assay <newline> microtubule associated complex ; GO:0005875 | inferred from direct assay <newline> microtubule associated complex ; GO:0005875 | non-traceable author statement <newline> cytoplasmic dynein complex ; GO:000…	ATPase activity, coupled ; GO:0042623 | inferred from direct assay <newline> microtubule motor activity ; GO:0003777 | inferred from direct assay <newline> ATPase activity, coupled ; GO:0042623 | inferred from sequence or structural similarity <newline> motor activity ; GO:0003774 | inferred from sequence or structural similarity with EMBL:N39708 <newline> ATPase activity, coupled ; GO:0042623 | …
comp107215_c0	FBtr0085788	Gprk2	protein phosphorylation ; GO:0006468 | inferred from sequence or structural similarity <newline> signal transduction ; GO:0007165 | inferred from sequence or structural similarity <newline> regulation of G-protein coupled receptor protein signaling pathway ; GO:0008277 | inferred from sequence or structural similarity <newline> protein phosphorylation ; GO:0006468 | non-traceable author statement…	cytoplasm ; GO:0005737 | inferred from direct assay <newline> plasma membrane ; GO:0005886 | inferred from direct assay	G-protein coupled receptor kinase activity ; GO:0004703 | inferred from sequence or structural similarity <newline> G-protein coupled receptor kinase activity ; GO:0004703 | inferred from mutant phenotype <newline> protein serine/threonine kinase activity ; GO:0004674 | non-traceable author statement <newline> G-protein coupled receptor kinase activity ; GO:0004703 | non-traceable author statemen…
comp107342_c0	FBtr0079144	bchs	determination of adult lifespan ; GO:0008340 | inferred from mutant phenotype <newline> axonogenesis ; GO:0007409 | inferred from mutant phenotype <newline> regulation of protein ubiquitination ; GO:0031396 | inferred from mutant phenotype <newline> lysosomal transport ; GO:0007041 | inferred from sequence or structural similarity with MGD:Lyst; MGI:MGI:107448 <newline> compound eye development ;…	axon ; GO:0030424 | non-traceable author statement <newline> cytoplasm ; GO:0005737 | inferred from direct assay <newline> presynaptic active zone ; GO:0048786 | inferred from direct assay <newline> neuromuscular junction ; GO:0031594 | inferred from direct assay	metal ion binding ; GO:0046872 | inferred from electronic annotation with InterPro:IPR000306
comp107380_c0	FBtr0087572	CG8485	protein phosphorylation ; GO:0006468 | non-traceable author statement <newline> protein phosphorylation ; GO:0006468 | inferred from electronic annotation with InterPro:IPR000719, InterPro:IPR002290, InterPro:IPR008271	0	protein serine/threonine kinase activity ; GO:0004674 | non-traceable author statement <newline> SAP kinase activity ; GO:0016909 | inferred from sequence or structural similarity with EMBL:AF074714 <newline> ATP binding ; GO:0005524 | inferred from electronic annotation with InterPro:IPR000719, InterPro:IPR002290, InterPro:IPR017441
comp10740_c0	FBtr0073476	Klp10A	mitotic sister chromatid segregation ; GO:0000070 | inferred from mutant phenotype <newline> mitotic anaphase A ; GO:0000091 | inferred from direct assay <newline> mitotic spindle organization ; GO:0007052 | inferred from mutant phenotype <newline> spindle organization ; GO:0007051 | inferred from mutant phenotype <newline> centrosome duplication ; GO:0051298 | inferred from mutant phenotype <new…	kinetochore microtubule ; GO:0005828 | inferred from direct assay <newline> kinesin complex ; GO:0005871 | inferred from sequence or structural similarity with UniProtKB:O00139 <newline> spindle pole ; GO:0000922 | inferred from direct assay <newline> meiotic spindle ; GO:0072687 | inferred from direct assay <newline> mitotic spindle pole ; GO:0097431 | inferred from direct assay	motor activity ; GO:0003774 | inferred from direct assay <newline> motor activity ; GO:0003774 | inferred from sequence or structural similarity with UniProtKB:O00139 <newline> ATP binding ; GO:0005524 | inferred from electronic annotation with InterPro:IPR001752, InterPro:IPR019821 <newline> microtubule motor activity ; GO:0003777 | inferred from electronic annotation with InterPro:IPR001752, In…
comp10752_c0	FBtr0077455	CG15439	lateral inhibition ; GO:0046331 | inferred from mutant phenotype	0	zinc ion binding ; GO:0008270 | inferred from electronic annotation with InterPro:IPR001841, InterPro:IPR001965
comp10754_c0	FBtr0330120	Octbeta2R	G-protein coupled receptor signaling pathway ; GO:0007186 | inferred from sequence or structural similarity <newline> regulation of transcription, DNA-dependent ; GO:0006355 | inferred from electronic annotation with InterPro:IPR004827 <newline> G-protein coupled receptor signaling pathway ; GO:0007186 | inferred from electronic annotation with InterPro:IPR000276 <newline> positive regulation of …	integral to membrane ; GO:0016021 | inferred from sequence or structural similarity <newline> integral to membrane ; GO:0016021 | inferred from electronic annotation with InterPro:IPR000276	G-protein coupled amine receptor activity ; GO:0008227 | inferred from sequence or structural similarity <newline> octopamine receptor activity ; GO:0004989 | inferred from direct assay <newline> sequence-specific DNA binding ; GO:0043565 | inferred from electronic annotation with InterPro:IPR004827 <newline> sequence-specific DNA binding transcription factor activity ; GO:0003700 | inferred from…
comp10755_c0	FBtr0087234	Aats-cys	cysteinyl-tRNA aminoacylation ; GO:0006423 | non-traceable author statement <newline> cysteinyl-tRNA aminoacylation ; GO:0006423 | inferred from biological aspect of ancestor with PANTHER:PTN000095308	cytosol ; GO:0005829 | inferred from biological aspect of ancestor with PANTHER:PTN000095308	cysteine-tRNA ligase activity ; GO:0004817 | inferred from sequence or structural similarity with EMBL:AB015589 AND non-traceable author statement <newline> ATP binding ; GO:0005524 | inferred from electronic annotation with InterPro:IPR009080, InterPro:IPR015803 <newline> cysteine-tRNA ligase activity ; GO:0004817 | inferred from biological aspect of ancestor with PANTHER:PTN000095308
comp107595_c0	FBtr0114603	CG9527	phagocytosis, engulfment ; GO:0006911 | inferred from mutant phenotype <newline> fatty acid beta-oxidation ; GO:0006635 | inferred from electronic annotation with InterPro:IPR002655	peroxisome ; GO:0005777 | inferred from electronic annotation with InterPro:IPR002655, InterPro:IPR012258	pristanoyl-CoA oxidase activity ; GO:0016402 | non-traceable author statement <newline> acyl-CoA dehydrogenase activity ; GO:0003995 | inferred from electronic annotation with InterPro:IPR006091 <newline> acyl-CoA oxidase activity ; GO:0003997 | inferred from electronic annotation with InterPro:IPR002655, InterPro:IPR012258, InterPro:IPR023570 <newline> flavin adenine dinucleotide binding ; GO:00…
comp10769_c0	FBtr0083453	beat-IIa	axon choice point recognition ; GO:0016198 | non-traceable author statement <newline> cell adhesion ; GO:0007155 | non-traceable author statement <newline> defasciculation of motor neuron axon ; GO:0007415 | non-traceable author statement <newline> multicellular organismal development ; GO:0007275 | non-traceable author statement <newline> heterophilic cell-cell adhesion ; GO:0007157 | inferred f…	extracellular region ; GO:0005576 | non-traceable author statement <newline> integral to plasma membrane ; GO:0005887 | inferred from sequence model	molecular_function ; GO:0003674 | no biological data available
comp10773_c0	FBtr0086619	CG15084	biological_process ; GO:0008150 | no biological data available	cellular_component ; GO:0005575 | no biological data available	molecular_function ; GO:0003674 | no biological data available
comp10776_c0	FBtr0071068	ct	dendrite morphogenesis ; GO:0048813 | inferred from mutant phenotype <newline> Malpighian tubule morphogenesis ; GO:0007443 | traceable author statement <newline> central nervous system development ; GO:0007417 | traceable author statement <newline> female gonad development ; GO:0008585 | traceable author statement <newline> peripheral nervous system development ; GO:0007422 | traceable author st…	nucleus ; GO:0005634 | inferred from direct assay <newline> nucleus ; GO:0005634 | non-traceable author statement	DNA binding ; GO:0003677 | traceable author statement <newline> DNA binding ; GO:0003677 | non-traceable author statement <newline> sequence-specific DNA binding transcription factor activity ; GO:0003700 | non-traceable author statement <newline> transcription regulatory region sequence-specific DNA binding ; GO:0000976 | inferred from direct assay <newline> sequence-specific DNA binding transcr…
comp107796_c0	FBtr0332964	raptor	positive regulation of protein phosphorylation ; GO:0001934 | inferred from mutant phenotype <newline> response to DNA damage stimulus ; GO:0006974 | inferred from mutant phenotype <newline> axon guidance ; GO:0007411 | inferred from genetic interaction with Rheb	0	0
comp107813_c0	FBtr0333858	fry	rhabdomere development ; GO:0042052 | inferred from mutant phenotype <newline> regulation of dendrite morphogenesis ; GO:0048814 | inferred from mutant phenotype <newline> antennal morphogenesis ; GO:0048800 | inferred from mutant phenotype <newline> positive regulation of protein kinase activity ; GO:0045860 | inferred from mutant phenotype <newline> regulation of dendrite development ; GO:00507…	cytoplasm ; GO:0005737 | inferred from direct assay <newline> cell cortex ; GO:0005938 | inferred from direct assay <newline> apical part of cell ; GO:0045177 | inferred from direct assay	protein binding ; GO:0005515 | inferred from physical interaction with trc
comp107947_c0	FBtr0273236	Dhc93AB	microtubule-based movement ; GO:0007018 | inferred from sequence or structural similarity <newline> microtubule-based movement ; GO:0007018 | inferred from electronic annotation with InterPro:IPR004273 <newline> sensory perception of sound ; GO:0007605 | inferred from mutant phenotype	microtubule associated complex ; GO:0005875 | inferred from sequence or structural similarity <newline> axonemal dynein complex ; GO:0005858 | inferred from sequence or structural similarity with EMBL:Z83813; protein_id:CAB06067 <newline> microtubule associated complex ; GO:0005875 | inferred from sequence or structural similarity with SGD_LOCUS:DYN1; SGD:S0001762	ATPase activity, coupled ; GO:0042623 | inferred from sequence or structural similarity <newline> motor activity ; GO:0003774 | inferred from sequence or structural similarity with SGD_LOCUS:DYN1; SGD:S0001762 <newline> ATP binding ; GO:0005524 | inferred from electronic annotation with InterPro:IPR011704 <newline> ATPase activity ; GO:0016887 | inferred from electronic annotation with InterPro:I…
comp10804_c0	FBtr0081867	RpA-70	DNA-dependent DNA replication ; GO:0006261 | inferred from direct assay <newline> DNA-dependent DNA replication ; GO:0006261 | non-traceable author statement <newline> mitotic spindle organization ; GO:0007052 | inferred from mutant phenotype <newline> mitotic cell cycle G2/M transition DNA damage checkpoint ; GO:0007095 | inferred from genetic interaction with nbs <newline> neuron projection mor…	DNA replication factor A complex ; GO:0005662 | inferred from direct assay <newline> nucleus ; GO:0005634 | inferred from direct assay <newline> DNA replication factor A complex ; GO:0005662 | non-traceable author statement <newline> nucleus ; GO:0005634 | non-traceable author statement <newline> microtubule associated complex ; GO:0005875 | inferred from direct assay	single-stranded DNA binding ; GO:0003697 | inferred from direct assay <newline> single-stranded DNA binding ; GO:0003697 | non-traceable author statement
comp10806_c0	FBtr0086906	ns2	phagocytosis, engulfment ; GO:0006911 | inferred from mutant phenotype <newline> compound eye morphogenesis ; GO:0001745 | inferred from mutant phenotype <newline> ribosome biogenesis ; GO:0042254 | inferred from biological aspect of ancestor with PANTHER:PTN000119716	nucleus ; GO:0005634 | non-traceable author statement <newline> nucleolus ; GO:0005730 | inferred from direct assay <newline> nucleolus ; GO:0005730 | colocalizes_with inferred from direct assay <newline> nucleoplasm ; GO:0005654 | colocalizes_with inferred from direct assay	GTP binding ; GO:0005525 | non-traceable author statement <newline> GTPase activity ; GO:0003924 | inferred from direct assay <newline> GTP binding ; GO:0005525 | inferred from electronic annotation with InterPro:IPR006073
comp10812_c0	FBtr0081578	Syt4	neurotransmitter secretion ; GO:0007269 | non-traceable author statement <newline> vesicle-mediated transport ; GO:0016192 | non-traceable author statement <newline> synaptic vesicle exocytosis ; GO:0016079 | inferred from sequence or structural similarity <newline> regulation of synaptic plasticity ; GO:0048167 | inferred from mutant phenotype <newline> regulation of neurotransmitter secretion ;…	synaptic vesicle ; GO:0008021 | inferred from sequence or structural similarity <newline> plasma membrane ; GO:0005886 | non-traceable author statement <newline> synapse part ; GO:0044456 | inferred from direct assay <newline> membrane ; GO:0016020 | inferred from electronic annotation with InterPro:IPR001565 <newline> synaptic vesicle ; GO:0008021 | inferred from electronic annotation with Inter…	calcium-dependent phospholipid binding ; GO:0005544 | non-traceable author statement <newline> transporter activity ; GO:0005215 | inferred from electronic annotation with InterPro:IPR001565
comp10826_c0	FBtr0073939	CG15890	transmembrane transport ; GO:0055085 | inferred from electronic annotation with InterPro:IPR011701	integral to membrane ; GO:0016021 | inferred from electronic annotation with InterPro:IPR011701	0
comp10829_c0	FBtr0074643	CG7288	mRNA splicing, via spliceosome ; GO:0000398 | inferred by curator from GO:0071011 <newline> ubiquitin-dependent protein catabolic process ; GO:0006511 | inferred from electronic annotation with InterPro:IPR001394	precatalytic spliceosome ; GO:0071011 | inferred from direct assay	ubiquitin thiolesterase activity ; GO:0004221 | inferred from electronic annotation with InterPro:IPR001394 <newline> zinc ion binding ; GO:0008270 | inferred from electronic annotation with InterPro:IPR001607
comp108310_c0	FBtr0302589	Tusp	intracellular signal transduction ; GO:0035556 | inferred from electronic annotation with InterPro:IPR001496	0	0
comp10832_c0	FBtr0074141	vap	mushroom body development ; GO:0016319 | inferred from mutant phenotype <newline> behavioral response to ethanol ; GO:0048149 | inferred from mutant phenotype <newline> negative regulation of intracellular protein kinase cascade ; GO:0010741 | inferred from genetic interaction with btl inferred from genetic interaction with htl <newline> regulation of growth ; GO:0040008 | inferred from mutant ph…	cytoplasm ; GO:0005737 | inferred from direct assay <newline> intrinsic to internal side of plasma membrane ; GO:0031235 | inferred from biological aspect of ancestor with PANTHER:PTN000022879 <newline> cytoplasm ; GO:0005737 | inferred from biological aspect of ancestor with PANTHER:PTN000022879	Ras GTPase activator activity ; GO:0005099 | inferred from sequence or structural similarity <newline> Ras GTPase activator activity ; GO:0005099 | inferred from sequence or structural similarity with UniProtKB:P50904 <newline> Ras GTPase activator activity ; GO:0005099 | inferred from direct assay <newline> phospholipid binding ; GO:0005543 | inferred from electronic annotation with InterPro:IPR…
comp108405_c0	FBtr0078727	Rab23	morphogenesis of a polarized epithelium ; GO:0001738 | inferred from mutant phenotype <newline> smoothened signaling pathway ; GO:0007224 | NOT inferred from mutant phenotype <newline> small GTPase mediated signal transduction ; GO:0007264 | inferred from electronic annotation with InterPro:IPR001806, InterPro:IPR003579 <newline> protein transport ; GO:0015031 | inferred from electronic annotatio…	plasma membrane ; GO:0005886 | colocalizes_with inferred from direct assay <newline> cytoplasm ; GO:0005737 | inferred from direct assay <newline> vesicle ; GO:0031982 | inferred from sequence or structural similarity with Rab11	GTPase activity ; GO:0003924 | inferred from sequence or structural similarity with UniProtKB:Q9ULC3 <newline> GTP binding ; GO:0005525 | inferred from electronic annotation with InterPro:IPR001806, InterPro:IPR003579, InterPro:IPR005225
comp10843_c0	FBtr0300034	CG4678	proteolysis ; GO:0006508 | inferred from electronic annotation with InterPro:IPR000834	0	serine-type carboxypeptidase activity ; GO:0004185 | inferred from sequence or structural similarity with EMBL:BC045549 <newline> metallocarboxypeptidase activity ; GO:0004181 | inferred from electronic annotation with InterPro:IPR000834 <newline> zinc ion binding ; GO:0008270 | inferred from electronic annotation with InterPro:IPR000834
comp10843_c0	FBtr0308847	CG4678	proteolysis ; GO:0006508 | inferred from electronic annotation with InterPro:IPR000834	0	serine-type carboxypeptidase activity ; GO:0004185 | inferred from sequence or structural similarity with EMBL:BC045549 <newline> metallocarboxypeptidase activity ; GO:0004181 | inferred from electronic annotation with InterPro:IPR000834 <newline> zinc ion binding ; GO:0008270 | inferred from electronic annotation with InterPro:IPR000834
comp10847_c0	FBtr0301021	Drak	protein phosphorylation ; GO:0006468 | non-traceable author statement <newline> cell adhesion ; GO:0007155 | inferred from mutant phenotype <newline> regulation of cell shape ; GO:0008360 | inferred from mutant phenotype <newline> protein phosphorylation ; GO:0006468 | inferred from mutant phenotype <newline> imaginal disc-derived wing morphogenesis ; GO:0007476 | inferred from mutant phenotype <…	cellular_component ; GO:0005575 | no biological data available	protein serine/threonine kinase activity ; GO:0004674 | non-traceable author statement <newline> ATP binding ; GO:0005524 | inferred from electronic annotation with InterPro:IPR000719, InterPro:IPR002290 <newline> protein serine/threonine kinase activity ; GO:0004674 | inferred from electronic annotation with InterPro:IPR008271
comp10851_c0	FBtr0081357	RtGEF	regulation of synapse organization ; GO:0050807 | inferred from mutant phenotype <newline> regulation of Rho protein signal transduction ; GO:0035023 | inferred from electronic annotation with InterPro:IPR000219	intracellular ; GO:0005622 | inferred from electronic annotation with InterPro:IPR000219	guanyl-nucleotide exchange factor activity ; GO:0005085 | inferred from sequence or structural similarity <newline> Rho guanyl-nucleotide exchange factor activity ; GO:0005089 | inferred from electronic annotation with InterPro:IPR000219 <newline> phospholipid binding ; GO:0005543 | inferred from electronic annotation with InterPro:IPR001849
comp108545_c0	FBtr0075390	CG33158	translational elongation ; GO:0006414 | inferred from sequence or structural similarity with UniProtKB:P13639	eukaryotic translation initiation factor 2 complex ; GO:0005850 | inferred from sequence or structural similarity with UniProtKB:P13639	translation elongation factor activity ; GO:0003746 | inferred from sequence or structural similarity with UniProtKB:P13639 <newline> GTP binding ; GO:0005525 | inferred from electronic annotation with InterPro:IPR000640, InterPro:IPR000795, InterPro:IPR004161, InterPro:IPR005225 <newline> GTPase activity ; GO:0003924 | inferred from electronic annotation with InterPro:IPR000795
comp108605_c0	FBtr0333507	Glut1	transmembrane transport ; GO:0055085 | inferred from electronic annotation with InterPro:IPR003663, InterPro:IPR005828, InterPro:IPR005829	integral to membrane ; GO:0016021 | inferred from electronic annotation with InterPro:IPR005828	glucose transmembrane transporter activity ; GO:0005355 | non-traceable author statement <newline> glucose transmembrane transporter activity ; GO:0005355 | inferred from sequence or structural similarity with MGD:Slc2a1; MGI:MGI:95755
comp108631_c0	FBtr0089382	nompA	sensory perception of mechanical stimulus ; GO:0050954 | non-traceable author statement <newline> sensory perception of sound ; GO:0007605 | inferred from mutant phenotype <newline> dendrite morphogenesis ; GO:0048813 | inferred from mutant phenotype <newline> sensory perception of mechanical stimulus ; GO:0050954 | inferred from mutant phenotype	extracellular region ; GO:0005576 | non-traceable author statement <newline> extracellular matrix ; GO:0031012 | inferred from direct assay	0
comp10865_c0	FBtr0100879	mt:ND4	mitochondrial electron transport, NADH to ubiquinone ; GO:0006120 | inferred from electronic annotation with InterPro:IPR000260	mitochondrion ; GO:0005739 | non-traceable author statement <newline> mitochondrial respiratory chain complex I ; GO:0005747 | non-traceable author statement	NADH dehydrogenase (ubiquinone) activity ; GO:0008137 | non-traceable author statement <newline> NADH dehydrogenase (ubiquinone) activity ; GO:0008137 | inferred from electronic annotation with InterPro:IPR000260, InterPro:IPR001750, InterPro:IPR003918
comp108732_c0	FBtr0089258	Cpsf160	mRNA cleavage ; GO:0006379 | inferred from sequence or structural similarity with UniProtKB:Q10570 <newline> mRNA polyadenylation ; GO:0006378 | inferred from sequence or structural similarity with UniProtKB:Q10570 <newline> mRNA cleavage ; GO:0006379 | non-traceable author statement <newline> mRNA polyadenylation ; GO:0006378 | non-traceable author statement <newline> neurogenesis ; GO:0022008 |…	mRNA cleavage and polyadenylation specificity factor complex ; GO:0005847 | inferred from sequence or structural similarity with UniProtKB:Q10570 <newline> mRNA cleavage and polyadenylation specificity factor complex ; GO:0005847 | non-traceable author statement	protein binding ; GO:0005515 | inferred from physical interaction with Myo10A <newline> mRNA 3'-UTR binding ; GO:0003730 | inferred from sequence or structural similarity with UniProtKB:Q10570 <newline> mRNA binding ; GO:0003729 | non-traceable author statement
comp108761_c0	FBtr0078054	RpI135	transcription from RNA polymerase I promoter ; GO:0006360 | inferred from sequence or structural similarity with UniProtKB:O54888 <newline> transcription from RNA polymerase I promoter ; GO:0006360 | non-traceable author statement <newline> neurogenesis ; GO:0022008 | inferred from mutant phenotype	DNA-directed RNA polymerase I complex ; GO:0005736 | inferred from sequence or structural similarity with UniProtKB:O54888 <newline> nucleus ; GO:0005634 | non-traceable author statement	DNA-directed RNA polymerase activity ; GO:0003899 | inferred from sequence or structural similarity with UniProtKB:O54888 <newline> ribonucleoside binding ; GO:0032549 | inferred from electronic annotation with InterPro:IPR015712 <newline> DNA binding ; GO:0003677 | inferred from electronic annotation with InterPro:IPR007120, InterPro:IPR007121, InterPro:IPR007641, InterPro:IPR007642, InterPro:IP…
comp108787_c0	FBtr0085788	Gprk2	protein phosphorylation ; GO:0006468 | inferred from sequence or structural similarity <newline> signal transduction ; GO:0007165 | inferred from sequence or structural similarity <newline> regulation of G-protein coupled receptor protein signaling pathway ; GO:0008277 | inferred from sequence or structural similarity <newline> protein phosphorylation ; GO:0006468 | non-traceable author statement…	cytoplasm ; GO:0005737 | inferred from direct assay <newline> plasma membrane ; GO:0005886 | inferred from direct assay	G-protein coupled receptor kinase activity ; GO:0004703 | inferred from sequence or structural similarity <newline> G-protein coupled receptor kinase activity ; GO:0004703 | inferred from mutant phenotype <newline> protein serine/threonine kinase activity ; GO:0004674 | non-traceable author statement <newline> G-protein coupled receptor kinase activity ; GO:0004703 | non-traceable author statemen…
comp108816_c0	FBtr0332355	dp	chitin-based embryonic cuticle biosynthetic process ; GO:0008362 | inferred from mutant phenotype <newline> chitin-based cuticle attachment to epithelium ; GO:0040005 | inferred from mutant phenotype <newline> apposition of dorsal and ventral imaginal disc-derived wing surfaces ; GO:0007475 | inferred from mutant phenotype <newline> open tracheal system development ; GO:0007424 | inferred from mu…	proteinaceous extracellular matrix ; GO:0005578 | non-traceable author statement <newline> extracellular matrix ; GO:0031012 | inferred from sequence model	endonuclease activity ; GO:0004519 | inferred from electronic annotation with InterPro:IPR003651 <newline> 4 iron, 4 sulfur cluster binding ; GO:0051539 | inferred from electronic annotation with InterPro:IPR003651 <newline> calcium ion binding ; GO:0005509 | inferred from electronic annotation with InterPro:IPR001881, InterPro:IPR018097 <newline> serine-type endopeptidase inhibitor activity ; GO…
comp10882_c0	FBtr0333186	Tip60	response to DNA damage stimulus ; GO:0006974 | inferred from mutant phenotype <newline> histone acetylation ; GO:0016573 | inferred from direct assay <newline> histone exchange ; GO:0043486 | inferred from direct assay <newline> regulation of transcription, DNA-dependent ; GO:0006355 | inferred from electronic annotation with InterPro:IPR002717 <newline> regulation of synaptic plasticity ; GO:004…	nucleus ; GO:0005634 | inferred from direct assay <newline> polytene chromosome interband ; GO:0005705 | inferred from direct assay <newline> histone acetyltransferase complex ; GO:0000123 | inferred from physical interaction with pont	histone acetyltransferase activity ; GO:0004402 | inferred from sequence or structural similarity with SGD_LOCUS:ESA1; SGD:S0005770 <newline> histone acetyltransferase activity ; GO:0004402 | inferred from mutant phenotype
comp10883_c0	FBtr0088046	RnrS	DNA replication ; GO:0006260 | non-traceable author statement <newline> activation of cysteine-type endopeptidase activity involved in apoptotic process ; GO:0006919 | inferred from mutant phenotype <newline> neurogenesis ; GO:0022008 | inferred from mutant phenotype <newline> oxidation-reduction process ; GO:0055114 | inferred from electronic annotation with InterPro:IPR000358, InterPro:IPR00907…	ribonucleoside-diphosphate reductase complex ; GO:0005971 | inferred from sequence or structural similarity with SGD_LOCUS:RNR2; SGD:S0003563 <newline> ribonucleoside-diphosphate reductase complex ; GO:0005971 | non-traceable author statement	ribonucleoside-diphosphate reductase activity, thioredoxin disulfide as acceptor ; GO:0004748 | inferred from sequence or structural similarity with SGD_LOCUS:RNR2; SGD:S0003563 <newline> transition metal ion binding ; GO:0046914 | inferred from electronic annotation with InterPro:IPR009078
comp10886_c0	FBtr0083510	Lgr1	G-protein coupled receptor signaling pathway ; GO:0007186 | inferred from sequence or structural similarity <newline> G-protein coupled receptor signaling pathway ; GO:0007186 | inferred from electronic annotation with InterPro:IPR000276, InterPro:IPR002131	integral to membrane ; GO:0016021 | inferred from sequence or structural similarity <newline> integral to membrane ; GO:0016021 | inferred from electronic annotation with InterPro:IPR000276, InterPro:IPR002131	G-protein coupled receptor activity ; GO:0004930 | inferred from sequence or structural similarity <newline> neuropeptide receptor activity ; GO:0008188 | inferred from sequence or structural similarity <newline> protein-hormone receptor activity ; GO:0016500 | inferred from sequence or structural similarity <newline> protein-hormone receptor activity ; GO:0016500 | inferred from electronic annot…
comp10891_c0	FBtr0087071	CG8910	0	0	zinc ion binding ; GO:0008270 | inferred from electronic annotation with InterPro:IPR001841
comp108911_c0	FBtr0088663	proPO45	metabolic process ; GO:0008152 | inferred from electronic annotation with InterPro:IPR002227 <newline> dopamine metabolic process ; GO:0042417 | inferred by curator from GO:0036264	extracellular space ; GO:0005615 | inferred from direct assay <newline> extracellular region ; GO:0005576 | inferred from direct assay	L-DOPA monooxygenase activity ; GO:0036263 | inferred from direct assay <newline> dopamine monooxygenase activity ; GO:0036264 | inferred from direct assay
comp10896_c0	FBtr0333507	Glut1	transmembrane transport ; GO:0055085 | inferred from electronic annotation with InterPro:IPR003663, InterPro:IPR005828, InterPro:IPR005829	integral to membrane ; GO:0016021 | inferred from electronic annotation with InterPro:IPR005828	glucose transmembrane transporter activity ; GO:0005355 | non-traceable author statement <newline> glucose transmembrane transporter activity ; GO:0005355 | inferred from sequence or structural similarity with MGD:Slc2a1; MGI:MGI:95755
comp108974_c0	FBtr0331684	Bruce	sperm individualization ; GO:0007291 | non-traceable author statement <newline> programmed cell death ; GO:0012501 | inferred from genetic interaction with grim AND inferred from genetic interaction with rpr <newline> spermatid development ; GO:0007286 | inferred from mutant phenotype <newline> negative regulation of apoptotic process ; GO:0043066 | inferred from direct assay <newline> negative r…	intracellular ; GO:0005622 | inferred from electronic annotation with InterPro:IPR001370	small conjugating protein ligase activity ; GO:0019787 | traceable author statement <newline> ubiquitin-protein ligase activity ; GO:0004842 | inferred from sequence or structural similarity <newline> ubiquitin-protein ligase activity ; GO:0004842 | inferred from sequence or structural similarity with EMBL:Y17267
comp108989_c0	FBtr0299911	Nhe2	regulation of pH ; GO:0006885 | non-traceable author statement <newline> cellular ion homeostasis ; GO:0006873 | inferred from expression pattern <newline> transmembrane transport ; GO:0055085 | inferred from electronic annotation with InterPro:IPR004709, InterPro:IPR006153 <newline> regulation of pH ; GO:0006885 | inferred from electronic annotation with InterPro:IPR004709 <newline> sodium ion t…	integral to membrane ; GO:0016021 | inferred from electronic annotation with InterPro:IPR004709, InterPro:IPR006153, InterPro:IPR018416, InterPro:IPR018422	sodium:hydrogen antiporter activity ; GO:0015385 | non-traceable author statement <newline> sodium:hydrogen antiporter activity ; GO:0015385 | inferred from electronic annotation with InterPro:IPR004709
comp108998_c0	FBtr0072645	trio	axon guidance ; GO:0007411 | inferred from genetic interaction with Lar AND inferred from genetic interaction with Rac1 AND inferred from mutant phenotype <newline> central nervous system development ; GO:0007417 | inferred from mutant phenotype <newline> peripheral nervous system development ; GO:0007422 | inferred from genetic interaction with Lar AND inferred from genetic interaction with Rac1…	plasma membrane ; GO:0005886 | inferred from direct assay <newline> intracellular ; GO:0005622 | inferred from electronic annotation with InterPro:IPR000219	Rho guanyl-nucleotide exchange factor activity ; GO:0005089 | non-traceable author statement <newline> Rho guanyl-nucleotide exchange factor activity ; GO:0005089 | inferred from direct assay AND inferred from sequence or structural similarity with HGNC_gene:TRIO; HGNC:12303; OMIM:601893 <newline> phospholipid binding ; GO:0005543 | inferred from electronic annotation with InterPro:IPR001849
comp109010_c0	FBtr0089548	CG5009	fatty acid beta-oxidation ; GO:0006635 | inferred from electronic annotation with InterPro:IPR002655	peroxisome ; GO:0005777 | inferred from electronic annotation with InterPro:IPR002655, InterPro:IPR012258	palmitoyl-CoA oxidase activity ; GO:0016401 | inferred from sequence or structural similarity with EMBL:AJ005112; protein_id:CAA06376 <newline> acyl-CoA dehydrogenase activity ; GO:0003995 | inferred from electronic annotation with InterPro:IPR006091 <newline> flavin adenine dinucleotide binding ; GO:0050660 | inferred from electronic annotation with InterPro:IPR012258, InterPro:IPR013786
comp109046_c0	FBtr0072285	CG4049	DNA repair ; GO:0006281 | inferred from sequence or structural similarity with SGD_LOCUS:RAD54; SGD:S0003131	0	ATP binding ; GO:0005524 | inferred from electronic annotation with InterPro:IPR000330, InterPro:IPR001650 <newline> DNA binding ; GO:0003677 | inferred from electronic annotation with InterPro:IPR000330 <newline> helicase activity ; GO:0004386 | inferred from electronic annotation with InterPro:IPR001650
comp10905_c0	FBtr0082630	desat1	cuticle hydrocarbon biosynthetic process ; GO:0006723 | inferred from mutant phenotype <newline> pheromone biosynthetic process ; GO:0042811 | inferred from mutant phenotype <newline> fatty acid biosynthetic process ; GO:0006633 | non-traceable author statement <newline> regulation of autophagy ; GO:0010506 | inferred from mutant phenotype <newline> regulation of lipid metabolic process ; GO:0019…	lipid particle ; GO:0005811 | inferred from direct assay <newline> endoplasmic reticulum ; GO:0005783 | inferred from direct assay <newline> cytoplasmic vesicle ; GO:0031410 | inferred from direct assay	stearoyl-CoA 9-desaturase activity ; GO:0004768 | inferred from sequence or structural similarity with EMBL:AF097514; protein_id:AAD29870.1 <newline> stearoyl-CoA 9-desaturase activity ; GO:0004768 | non-traceable author statement
comp10914_c0	FBtr0087745	Mp20	cell adhesion ; GO:0007155 | inferred from mutant phenotype <newline> regulation of cell shape ; GO:0008360 | inferred from mutant phenotype <newline> myoblast fusion ; GO:0007520 | inferred from mutant phenotype	contractile fiber ; GO:0043292 | non-traceable author statement	calcium ion binding ; GO:0005509 | inferred from sequence or structural similarity with NCBI_gi:809546 <newline> actin binding ; GO:0003779 | inferred from sequence or structural similarity
comp10917_c0	FBtr0304607	pros	R7 cell fate commitment ; GO:0007465 | inferred from mutant phenotype <newline> sensory perception of taste ; GO:0050909 | inferred from mutant phenotype <newline> central nervous system development ; GO:0007417 | inferred from mutant phenotype <newline> peripheral nervous system development ; GO:0007422 | inferred from mutant phenotype <newline> regulation of neuron differentiation ; GO:0045664 …	nucleus ; GO:0005634 | inferred from direct assay <newline> apical cortex ; GO:0045179 | inferred from direct assay <newline> basal cortex ; GO:0045180 | inferred from direct assay <newline> cell cortex ; GO:0005938 | inferred from direct assay <newline> cell cortex ; GO:0005938 | traceable author statement <newline> nucleus ; GO:0005634 | inferred from sequence or structural similarity with MGD:…	DNA binding ; GO:0003677 | inferred from direct assay <newline> sequence-specific DNA binding transcription factor activity ; GO:0003700 | non-traceable author statement <newline> sequence-specific DNA binding transcription factor activity ; GO:0003700 | inferred from mutant phenotype AND traceable author statement <newline> sequence-specific DNA binding transcription factor activity ; GO:0003700…
comp10925_c0	FBtr0309277	nwk	negative regulation of synaptic growth at neuromuscular junction ; GO:0045886 | inferred from genetic interaction with Snx16 <newline> regulation of synaptic growth at neuromuscular junction ; GO:0008582 | inferred from mutant phenotype <newline> regulation of actin filament polymerization ; GO:0030833 | inferred from direct assay <newline> negative regulation of synaptic growth at neuromuscular …	recycling endosome ; GO:0055037 | inferred from mutant phenotype	protein binding ; GO:0005515 | inferred from physical interaction with Snx16 <newline> SH3/SH2 adaptor activity ; GO:0005070 | inferred from sequence or structural similarity with EMBL:U85781
comp109293_c0	FBtr0299861	CG42339	immune response ; GO:0006955 | inferred from electronic annotation with InterPro:IPR001212	0	polysaccharide binding ; GO:0030247 | inferred from electronic annotation with InterPro:IPR001212 <newline> scavenger receptor activity ; GO:0005044 | inferred from electronic annotation with InterPro:IPR001212
comp10933_c0	FBtr0081687	twr	signal peptide processing ; GO:0006465 | inferred from sequence or structural similarity with EMBL:AF108945	signal peptidase complex ; GO:0005787 | inferred from sequence or structural similarity with EMBL:AF108945 <newline> integral to membrane ; GO:0016021 | inferred from electronic annotation with InterPro:IPR019756, InterPro:IPR019758	peptidase activity ; GO:0008233 | inferred from sequence or structural similarity with EMBL:AF108945 <newline> serine-type peptidase activity ; GO:0008236 | inferred from electronic annotation with InterPro:IPR019756, InterPro:IPR019758
comp10940_c0	FBtr0332913	zfh2	nervous system development ; GO:0007399 | inferred from expression pattern <newline> imaginal disc-derived wing morphogenesis ; GO:0007476 | inferred from mutant phenotype <newline> central nervous system development ; GO:0007417 | non-traceable author statement <newline> regulation of transcription, DNA-dependent ; GO:0006355 | inferred from sequence or structural similarity with UniProtKB:Q15911	nucleus ; GO:0005634 | inferred from sequence or structural similarity with UniProtKB:Q15911 <newline> nucleus ; GO:0005634 | non-traceable author statement <newline> nucleus ; GO:0005634 | inferred from direct assay	DNA binding ; GO:0003677 | traceable author statement <newline> DNA binding ; GO:0003677 | non-traceable author statement <newline> RNA polymerase II regulatory region sequence-specific DNA binding ; GO:0000977 | inferred from direct assay <newline> zinc ion binding ; GO:0008270 | inferred from electronic annotation with InterPro:IPR007087, InterPro:IPR015880 <newline> sequence-specific DNA bindi…
comp10941_c0	FBtr0077562	CG33123	neurogenesis ; GO:0022008 | inferred from mutant phenotype <newline> leucyl-tRNA aminoacylation ; GO:0006429 | inferred from electronic annotation with InterPro:IPR004493 <newline> wound healing ; GO:0042060 | inferred from mutant phenotype	microtubule associated complex ; GO:0005875 | inferred from direct assay <newline> cytoplasm ; GO:0005737 | inferred from electronic annotation with InterPro:IPR001412, InterPro:IPR002300, InterPro:IPR004493, InterPro:IPR009008, InterPro:IPR009080, InterPro:IPR013155, InterPro:IPR015413	leucine-tRNA ligase activity ; GO:0004823 | inferred from sequence or structural similarity with NCBI_NP:064502 <newline> ATP binding ; GO:0005524 | inferred from electronic annotation with InterPro:IPR001412, InterPro:IPR002300, InterPro:IPR004493, InterPro:IPR009008, InterPro:IPR009080, InterPro:IPR013155, InterPro:IPR015413 <newline> aminoacyl-tRNA editing activity ; GO:0002161 | inferred from…
comp109465_c0	FBtr0079928	Nckx30C	calcium ion transport ; GO:0006816 | inferred from direct assay AND inferred from sequence or structural similarity with HGNC_gene:SLC24A1; HGNC:10975; OMIM:603617 <newline> compound eye development ; GO:0048749 | inferred from expression pattern <newline> calcium ion transport ; GO:0006816 | inferred from mutant phenotype <newline> sodium ion transport ; GO:0006814 | inferred from mutant phenoty…	integral to membrane ; GO:0016021 | non-traceable author statement <newline> integral to membrane ; GO:0016021 | inferred from sequence or structural similarity with HGNC_gene:SLC24A1; HGNC:10975; OMIM:603617 <newline> integral to membrane ; GO:0016021 | inferred from direct assay	calcium, potassium:sodium antiporter activity ; GO:0008273 | non-traceable author statement <newline> calcium, potassium:sodium antiporter activity ; GO:0008273 | inferred from sequence or structural similarity with EMBL:AF026132 <newline> calcium, potassium:sodium antiporter activity ; GO:0008273 | inferred from direct assay AND inferred from sequence or structural similarity with HGNC_gene:SLC2…
comp10949_c0	FBtr0080879
comp109532_c0	FBtr0085895	His-Psi:CR31614	0	0	0
comp10954_c0	FBtr0074711	Nat1	neurogenesis ; GO:0022008 | inferred from mutant phenotype	mitotic spindle ; GO:0072686 | inferred from direct assay	peptide alpha-N-acetyltransferase activity ; GO:0004596 | inferred from sequence or structural similarity with EMBL:AL023781
comp109621_c0	FBtr0100265	peb	terminal region determination ; GO:0007362 | inferred from genetic interaction with tor <newline> torso signaling pathway ; GO:0008293 | inferred from genetic interaction with tor <newline> amnioserosa maintenance ; GO:0046665 | inferred from mutant phenotype <newline> germ-band shortening ; GO:0007390 | inferred from mutant phenotype <newline> head involution ; GO:0008258 | non-traceable author …	nucleus ; GO:0005634 | inferred from sequence or structural similarity with EMBL:AF013754 <newline> nucleus ; GO:0005634 | inferred from direct assay	sequence-specific DNA binding transcription factor activity ; GO:0003700 | inferred from sequence or structural similarity with EMBL:AF013754 <newline> zinc ion binding ; GO:0008270 | inferred from electronic annotation with InterPro:IPR007087, InterPro:IPR015880 <newline> nucleic acid binding ; GO:0003676 | inferred from electronic annotation with InterPro:IPR013087
comp10974_c0	FBtr0300190	bmm	determination of adult lifespan ; GO:0008340 | inferred from mutant phenotype <newline> triglyceride catabolic process ; GO:0019433 | inferred from mutant phenotype <newline> triglyceride mobilization ; GO:0006642 | inferred from mutant phenotype <newline> lipid metabolic process ; GO:0006629 | inferred from mutant phenotype <newline> positive regulation of lipid storage ; GO:0010884 | inferred f…	lipid particle ; GO:0005811 | inferred from direct assay	triglyceride lipase activity ; GO:0004806 | inferred from direct assay
comp10976_c0	FBtr0332775	CG6597	0	0	0
comp10982_c0	FBtr0087947	fdl	brain development ; GO:0007420 | inferred from mutant phenotype <newline> chitin catabolic process ; GO:0006032 | NOT inferred from direct assay <newline> N-glycan processing ; GO:0006491 | inferred from mutant phenotype	plasma membrane ; GO:0005886 | inferred from direct assay <newline> endoplasmic reticulum ; GO:0005783 | colocalizes_with inferred from direct assay <newline> Golgi apparatus ; GO:0005794 | colocalizes_with inferred from direct assay <newline> late endosome ; GO:0005770 | inferred from direct assay	beta-N-acetylhexosaminidase activity ; GO:0004563 | inferred from sequence or structural similarity with MGD:Hexb; MGI:MGI:96074 <newline> beta-N-acetylhexosaminidase activity ; GO:0004563 | inferred from sequence or structural similarity with UniProtKB:P49010 <newline> beta-N-acetylglucosaminidase activity ; GO:0016231 | inferred from direct assay <newline> beta-N-acetylgalactosaminidase activit…
comp109873_c0	FBtr0309062	Ocho	Notch signaling pathway ; GO:0007219 | inferred from sequence or structural similarity with Brd, m4, Tom <newline> sensory organ development ; GO:0007423 | inferred from sequence or structural similarity with Brd, m4, Tom	0	0
comp109932_c0	FBtr0112971	CG2990	DNA replication, Okazaki fragment processing ; GO:0033567 | inferred from electronic annotation with InterPro:IPR026851	0	ATP-dependent DNA helicase activity ; GO:0004003 | inferred from sequence or structural similarity with SGD_LOCUS:DNA2; SGD:S0001207 <newline> single-stranded DNA specific endodeoxyribonuclease activity ; GO:0000014 | inferred from sequence or structural similarity with SGD_LOCUS:DNA2; SGD:S0001207 <newline> 5'-flap endonuclease activity ; GO:0017108 | inferred from electronic annotation with Int…
comp11014_c0	FBtr0072208	CG3803	respiratory chain complex IV assembly ; GO:0008535 | inferred from sequence or structural similarity with SGD_LOCUS:COX15; SGD:S0000943 <newline> oxidation-reduction process ; GO:0055114 | inferred from electronic annotation with InterPro:IPR003780 <newline> heme a biosynthetic process ; GO:0006784 | inferred from electronic annotation with InterPro:IPR003780	mitochondrial inner membrane ; GO:0005743 | inferred from sequence or structural similarity with SGD_LOCUS:COX15; SGD:S0000943	oxidoreductase activity, acting on the CH-CH group of donors ; GO:0016627 | inferred from electronic annotation with InterPro:IPR003780
comp11028_c0	FBtr0332382	pcx	lateral inhibition ; GO:0046331 | inferred from mutant phenotype <newline> Notch signaling pathway ; GO:0007219 | inferred from mutant phenotype <newline> endoplasmic reticulum organization ; GO:0007029 | inferred from mutant phenotype	plasma membrane ; GO:0005886 | non-traceable author statement <newline> integral to plasma membrane ; GO:0005887 | non-traceable author statement <newline> integral to membrane ; GO:0016021 | inferred from electronic annotation with InterPro:IPR007735 <newline> endoplasmic reticulum ; GO:0005783 | inferred from direct assay	0
comp11029_c0	FBtr0074884	kto	transcription initiation from RNA polymerase II promoter ; GO:0006367 | inferred from sequence or structural similarity <newline> transcription from RNA polymerase II promoter ; GO:0006366 | non-traceable author statement <newline> regulation of transcription from RNA polymerase II promoter ; GO:0006357 | inferred from direct assay <newline> imaginal disc-derived leg segmentation ; GO:0036011 | i…	nucleus ; GO:0005634 | non-traceable author statement <newline> mediator complex ; GO:0016592 | inferred from sequence or structural similarity <newline> mediator complex ; GO:0016592 | non-traceable author statement <newline> mediator complex ; GO:0016592 | inferred from direct assay <newline> mediator complex ; GO:0016592 | inferred from physical interaction with Cdk8, CycC	RNA polymerase II transcription cofactor activity ; GO:0001104 | inferred from sequence or structural similarity <newline> protein binding ; GO:0005515 | inferred from physical interaction with UniProtKB:Q7KTX8 <newline> protein binding ; GO:0005515 | inferred from physical interaction with UniProtKB:P25008 inferred from physical interaction with UniProtKB:Q9VT57 <newline> RNA polymerase II trans…
comp11032_c0	FBtr0301596	shi	epithelial cell migration, open tracheal system ; GO:0007427 | inferred from mutant phenotype <newline> open tracheal system development ; GO:0007424 | inferred from mutant phenotype <newline> cytokinesis ; GO:0000910 | inferred from mutant phenotype <newline> cellularization ; GO:0007349 | traceable author statement <newline> cytokinesis ; GO:0000910 | traceable author statement <newline> pole c…	microtubule associated complex ; GO:0005875 | inferred from sequence or structural similarity with UniProtKB:P39055 <newline> synapse ; GO:0045202 | inferred from mutant phenotype <newline> plasma membrane ; GO:0005886 | inferred from direct assay <newline> sperm individualization complex ; GO:0070864 | inferred from direct assay	actin binding ; GO:0003779 | inferred from direct assay <newline> microtubule binding ; GO:0008017 | inferred from direct assay <newline> microtubule motor activity ; GO:0003777 | non-traceable author statement <newline> GTPase activity ; GO:0003924 | non-traceable author statement <newline> GTPase activity ; GO:0003924 | inferred from sequence or structural similarity with MGD:Dnm; MGI:MGI:10738…
comp11032_c0	FBtr0074119	shi	epithelial cell migration, open tracheal system ; GO:0007427 | inferred from mutant phenotype <newline> open tracheal system development ; GO:0007424 | inferred from mutant phenotype <newline> cytokinesis ; GO:0000910 | inferred from mutant phenotype <newline> cellularization ; GO:0007349 | traceable author statement <newline> cytokinesis ; GO:0000910 | traceable author statement <newline> pole c…	microtubule associated complex ; GO:0005875 | inferred from sequence or structural similarity with UniProtKB:P39055 <newline> synapse ; GO:0045202 | inferred from mutant phenotype <newline> plasma membrane ; GO:0005886 | inferred from direct assay <newline> sperm individualization complex ; GO:0070864 | inferred from direct assay	actin binding ; GO:0003779 | inferred from direct assay <newline> microtubule binding ; GO:0008017 | inferred from direct assay <newline> microtubule motor activity ; GO:0003777 | non-traceable author statement <newline> GTPase activity ; GO:0003924 | non-traceable author statement <newline> GTPase activity ; GO:0003924 | inferred from sequence or structural similarity with MGD:Dnm; MGI:MGI:10738…
comp11040_c0	FBtr0308652	Hmt4-20	histone methylation ; GO:0016571 | inferred from direct assay AND inferred from mutant phenotype <newline> regulation of gene expression, epigenetic ; GO:0040029 | inferred from mutant phenotype <newline> histone H4-K20 dimethylation ; GO:0034772 | inferred from mutant phenotype <newline> histone H4-K20 trimethylation ; GO:0034773 | inferred from mutant phenotype	nucleus ; GO:0005634 | inferred from direct assay	histone methyltransferase activity (H4-K20 specific) ; GO:0042799 | inferred from direct assay <newline> histone methyltransferase activity (H4-K20 specific) ; GO:0042799 | inferred from mutant phenotype
comp11042_c0	FBtr0330226	BicD	germarium-derived oocyte fate determination ; GO:0007294 | inferred from mutant phenotype <newline> germarium-derived egg chamber formation ; GO:0007293 | inferred from mutant phenotype <newline> oocyte microtubule cytoskeleton polarization ; GO:0008103 | inferred from mutant phenotype <newline> oocyte microtubule cytoskeleton organization ; GO:0016325 | traceable author statement <newline> oocyt…	clathrin-coated endocytic vesicle membrane ; GO:0030669 | colocalizes_with inferred from direct assay <newline> Golgi apparatus ; GO:0005794 | inferred from electronic annotation with InterPro:IPR018477 <newline> cytoplasm ; GO:0005737 | inferred from direct assay	dynein binding ; GO:0045502 | non-traceable author statement <newline> mRNA binding ; GO:0003729 | NOT non-traceable author statement <newline> protein binding ; GO:0005515 | inferred from physical interaction with Rab6 <newline> clathrin heavy chain binding ; GO:0032050 | inferred from physical interaction with Chc
comp11043_c0	FBtr0080074	CG5604	protein ubiquitination involved in ubiquitin-dependent protein catabolic process ; GO:0042787 | inferred from biological aspect of ancestor with PANTHER:PTN000134256	proteasome regulatory particle ; GO:0005838 | inferred from sequence or structural similarity with UniProtKB:Q14669 <newline> cytoplasm ; GO:0005737 | inferred from biological aspect of ancestor with PANTHER:PTN000134256 <newline> nucleus ; GO:0005634 | inferred from biological aspect of ancestor with PANTHER:PTN000134256	metal ion binding ; GO:0046872 | inferred from electronic annotation with InterPro:IPR010606 <newline> ubiquitin-protein ligase activity ; GO:0004842 | inferred from biological aspect of ancestor with PANTHER:PTN000134256
comp11072_c0	FBtr0080541	Sos	Ras protein signal transduction ; GO:0007265 | inferred from sequence or structural similarity with UniProtKB:Q07889 <newline> sevenless signaling pathway ; GO:0045500 | traceable author statement <newline> actin filament organization ; GO:0007015 | inferred from mutant phenotype <newline> regulation of cell shape ; GO:0008360 | inferred from mutant phenotype <newline> anterior/posterior axis spe…	intracellular ; GO:0005622 | inferred from electronic annotation with InterPro:IPR000219, InterPro:IPR000651, InterPro:IPR001895, InterPro:IPR008937	protein binding ; GO:0005515 | inferred from physical interaction with drk <newline> Ras guanyl-nucleotide exchange factor activity ; GO:0005088 | inferred from sequence or structural similarity with UniProtKB:Q07889 <newline> Ras guanyl-nucleotide exchange factor activity ; GO:0005088 | inferred from sequence or structural similarity <newline> Ras guanyl-nucleotide exchange factor activity ; GO:…
comp11074_c0	FBtr0088944	CG12042	microtubule-based movement ; GO:0007018 | inferred from sequence or structural similarity <newline> neurogenesis ; GO:0022008 | inferred from mutant phenotype	dynactin complex ; GO:0005869 | inferred from sequence or structural similarity	0
comp110788_c0	FBtr0085788	Gprk2	protein phosphorylation ; GO:0006468 | inferred from sequence or structural similarity <newline> signal transduction ; GO:0007165 | inferred from sequence or structural similarity <newline> regulation of G-protein coupled receptor protein signaling pathway ; GO:0008277 | inferred from sequence or structural similarity <newline> protein phosphorylation ; GO:0006468 | non-traceable author statement…	cytoplasm ; GO:0005737 | inferred from direct assay <newline> plasma membrane ; GO:0005886 | inferred from direct assay	G-protein coupled receptor kinase activity ; GO:0004703 | inferred from sequence or structural similarity <newline> G-protein coupled receptor kinase activity ; GO:0004703 | inferred from mutant phenotype <newline> protein serine/threonine kinase activity ; GO:0004674 | non-traceable author statement <newline> G-protein coupled receptor kinase activity ; GO:0004703 | non-traceable author statemen…
comp110953_c0	FBtr0072197	CG4324	transmembrane transport ; GO:0055085 | inferred from electronic annotation with InterPro:IPR005828	integral to membrane ; GO:0016021 | inferred from electronic annotation with InterPro:IPR005828	organic cation transmembrane transporter activity ; GO:0015101 | inferred from sequence or structural similarity with NCBI_gi:4758852
comp11102_c0	FBtr0075969	Gcn5	muscle organ development ; GO:0007517 | inferred from mutant phenotype <newline> dendrite morphogenesis ; GO:0048813 | inferred from mutant phenotype <newline> axon target recognition ; GO:0007412 | inferred from mutant phenotype <newline> histone H3 acetylation ; GO:0043966 | inferred from direct assay <newline> histone H4 acetylation ; GO:0043967 | inferred from direct assay <newline> regulatio…	polytene chromosome ; GO:0005700 | inferred from direct assay <newline> SAGA complex ; GO:0000124 | inferred from sequence or structural similarity with SGD_LOCUS:GCN5; SGD:S0003484 <newline> nucleus ; GO:0005634 | inferred from direct assay <newline> SAGA complex ; GO:0000124 | inferred from direct assay <newline> histone acetyltransferase complex ; GO:0000123 | inferred from direct assay	histone acetyltransferase activity ; GO:0004402 | inferred from sequence or structural similarity <newline> histone acetyltransferase activity ; GO:0004402 | non-traceable author statement <newline> histone acetyltransferase activity ; GO:0004402 | inferred from sequence or structural similarity with SGD_LOCUS:GCN5; SGD:S0003484 <newline> H3 histone acetyltransferase activity ; GO:0010484 | infer…
comp111025_c0	FBtr0073641	Usp7	protein deubiquitination ; GO:0016579 | inferred from sequence or structural similarity with UniProtKB:Q93009 <newline> chromatin silencing ; GO:0006342 | inferred from genetic interaction with Pc <newline> histone deubiquitination ; GO:0016578 | inferred from direct assay <newline> ubiquitin-dependent protein catabolic process ; GO:0006511 | inferred from electronic annotation with InterPro:IPR0…	nucleus ; GO:0005634 | inferred from sequence or structural similarity with UniProtKB:Q93009 <newline> polytene chromosome ; GO:0005700 | inferred from direct assay <newline> nucleus ; GO:0005634 | inferred from direct assay <newline> transcriptionally silent chromatin ; GO:0035328 | inferred from direct assay <newline> protein complex ; GO:0043234 | inferred from physical interaction with bur	ubiquitin-specific protease activity ; GO:0004843 | inferred from sequence or structural similarity with UniProtKB:Q93009 <newline> ubiquitin-specific protease activity ; GO:0004843 | inferred from direct assay <newline> ubiquitin thiolesterase activity ; GO:0004221 | inferred from electronic annotation with InterPro:IPR001394, InterPro:IPR018200
comp1113_c0	FBtr0086893	CCHa1r	G-protein coupled receptor signaling pathway ; GO:0007186 | inferred from sequence or structural similarity <newline> neuropeptide signaling pathway ; GO:0007218 | inferred from direct assay <newline> bombesin receptor signaling pathway ; GO:0031989 | inferred from electronic annotation with InterPro:IPR001556	integral to membrane ; GO:0016021 | inferred from sequence or structural similarity <newline> integral to membrane ; GO:0016021 | inferred from direct assay	neuropeptide receptor activity ; GO:0008188 | inferred from sequence or structural similarity <newline> allatostatin receptor activity ; GO:0008261 | inferred from direct assay <newline> neuropeptide receptor activity ; GO:0008188 | inferred from direct assay <newline> bombesin receptor activity ; GO:0004946 | inferred from electronic annotation with InterPro:IPR001556
comp11130_c0	FBtr0083806	CG16718	0	0	0
comp111314_c0	FBtr0301075	CG34139	synapse assembly ; GO:0007416 | inferred from biological aspect of ancestor with PANTHER:PTN000168538	synapse ; GO:0045202 | inferred from biological aspect of ancestor with PANTHER:PTN000168538 <newline> cell surface ; GO:0009986 | inferred from biological aspect of ancestor with PANTHER:PTN000168538 <newline> integral to plasma membrane ; GO:0005887 | inferred from biological aspect of ancestor with PANTHER:PTN000168538	carboxylesterase activity ; GO:0004091 | NOT non-traceable author statement <newline> neurexin family protein binding ; GO:0042043 | inferred from sequence or structural similarity with EMBL:AF217413; protein_id:AAF71232 <newline> carboxylesterase activity ; GO:0004091 | NOT inferred from key residues with PANTHER:PTN000168538 <newline> receptor activity ; GO:0004872 | inferred from biological as…
comp111394_c0	FBtr0332355	dp	chitin-based embryonic cuticle biosynthetic process ; GO:0008362 | inferred from mutant phenotype <newline> chitin-based cuticle attachment to epithelium ; GO:0040005 | inferred from mutant phenotype <newline> apposition of dorsal and ventral imaginal disc-derived wing surfaces ; GO:0007475 | inferred from mutant phenotype <newline> open tracheal system development ; GO:0007424 | inferred from mu…	proteinaceous extracellular matrix ; GO:0005578 | non-traceable author statement <newline> extracellular matrix ; GO:0031012 | inferred from sequence model	endonuclease activity ; GO:0004519 | inferred from electronic annotation with InterPro:IPR003651 <newline> 4 iron, 4 sulfur cluster binding ; GO:0051539 | inferred from electronic annotation with InterPro:IPR003651 <newline> calcium ion binding ; GO:0005509 | inferred from electronic annotation with InterPro:IPR001881, InterPro:IPR018097 <newline> serine-type endopeptidase inhibitor activity ; GO…
comp111446_c0	FBtr0077558	sob	imaginal disc-derived leg joint morphogenesis ; GO:0016348 | inferred from mutant phenotype <newline> phagocytosis, engulfment ; GO:0006911 | inferred from mutant phenotype <newline> regulation of transcription, DNA-dependent ; GO:0006355 | inferred from sequence or structural similarity with odd	nucleus ; GO:0005634 | inferred from sequence or structural similarity with odd	sequence-specific DNA binding RNA polymerase II transcription factor activity ; GO:0000981 | inferred from sequence or structural similarity with odd <newline> zinc ion binding ; GO:0008270 | inferred from electronic annotation with InterPro:IPR007087, InterPro:IPR015880 <newline> nucleic acid binding ; GO:0003676 | inferred from electronic annotation with InterPro:IPR013087
comp11185_c0	FBtr0310332	Myo10A	dorsal closure ; GO:0007391 | inferred from mutant phenotype <newline> intracellular protein transport ; GO:0006886 | inferred from mutant phenotype <newline> filopodium assembly ; GO:0046847 | inferred from mutant phenotype	filopodium ; GO:0030175 | inferred from direct assay <newline> neuronal cell body ; GO:0043025 | inferred from direct assay <newline> myosin complex ; GO:0016459 | inferred from sequence or structural similarity <newline> unconventional myosin complex ; GO:0016461 | non-traceable author statement <newline> unconventional myosin complex ; GO:0016461 | inferred from sequence or structural similarit…	protein binding ; GO:0005515 | inferred from physical interaction with tgo inferred from physical interaction with Socs16D inferred from physical interaction with smg inferred from physical interaction with shg inferred from physical interaction with RpL34a inferred from physical interaction with RpL23 inferred from physical interaction with Nedd4 inferred from physical interaction with milt infe…
comp11196_c0	FBtr0300551	ara	positive regulation of transcription, DNA-dependent ; GO:0045893 | non-traceable author statement <newline> regulation of transcription, DNA-dependent ; GO:0006355 | inferred from sequence or structural similarity with InterPro:IPR001356 <newline> DNA-dependent transcription, initiation ; GO:0006352 | non-traceable author statement <newline> notum cell fate specification ; GO:0035310 | inferred f…	nucleus ; GO:0005634 | inferred from sequence or structural similarity with HGNC_gene:PBX1; HGNC:8632; OMIM:176310 inferred by curator from GO:0003705 <newline> nucleus ; GO:0005634 | inferred from sequence or structural similarity with InterPro:IPR001356 <newline> nucleus ; GO:0005634 | non-traceable author statement	DNA binding ; GO:0003677 | inferred from sequence or structural similarity with InterPro:IPR001356 <newline> sequence-specific DNA binding transcription factor activity ; GO:0003700 | inferred from sequence or structural similarity with InterPro:IPR001356 <newline> RNA polymerase II distal enhancer sequence-specific DNA binding transcription factor activity ; GO:0003705 | inferred from direct ass…
comp111967_c0	FBtr0076560	CG5660	valyl-tRNA aminoacylation ; GO:0006438 | inferred from electronic annotation with InterPro:IPR002303	cytoplasm ; GO:0005737 | inferred from electronic annotation with InterPro:IPR001412, InterPro:IPR002300, InterPro:IPR002303, InterPro:IPR009008, InterPro:IPR009080, InterPro:IPR013155	valine-tRNA ligase activity ; GO:0004832 | inferred from sequence or structural similarity with EMBL:J02719 <newline> ATP binding ; GO:0005524 | inferred from electronic annotation with InterPro:IPR001412, InterPro:IPR002300, InterPro:IPR002303, InterPro:IPR009008, InterPro:IPR009080, InterPro:IPR013155 <newline> aminoacyl-tRNA editing activity ; GO:0002161 | inferred from electronic annotation w…
comp112080_c0	FBtr0077958	MFS3	transmembrane transport ; GO:0055085 | inferred from electronic annotation with InterPro:IPR011701	integral to membrane ; GO:0016021 | inferred from electronic annotation with InterPro:IPR011701	high affinity inorganic phosphate:sodium symporter activity ; GO:0005316 | inferred from sequence or structural similarity with NCBI_gi:4885441
comp112097_c0	FBtr0083922	cdc2c	G1/S transition of mitotic cell cycle ; GO:0000082 | inferred from sequence or structural similarity inferred from sequence or structural similarity with SGD_LOCUS:CDC28; SGD:S000000364 <newline> G2/M transition of mitotic cell cycle ; GO:0000086 | inferred from sequence or structural similarity inferred from sequence or structural similarity with SGD_LOCUS:CDC28; SGD:S000000364 <newline> protein…	microtubule associated complex ; GO:0005875 | inferred from direct assay	protein serine/threonine kinase activity ; GO:0004674 | non-traceable author statement <newline> cyclin-dependent protein kinase activity ; GO:0004693 | inferred from sequence or structural similarity with EMBL:U63337 <newline> cyclin-dependent protein kinase activity ; GO:0004693 | non-traceable author statement <newline> cyclin-dependent protein kinase activity ; GO:0004693 | inferred from sequ…
comp112137_c0	FBtr0089377	tio	epidermis morphogenesis ; GO:0048730 | inferred from mutant phenotype <newline> specification of segmental identity, head ; GO:0007380 | inferred from mutant phenotype <newline> regulation of transcription, DNA-dependent ; GO:0006355 | non-traceable author statement <newline> compound eye development ; GO:0048749 | inferred from mutant phenotype <newline> regulation of transcription, DNA-dependen…	nucleus ; GO:0005634 | inferred from sequence or structural similarity with EMBL:AF533539 <newline> nucleus ; GO:0005634 | non-traceable author statement <newline> nucleus ; GO:0005634 | inferred from direct assay	sequence-specific DNA binding transcription factor activity ; GO:0003700 | inferred from sequence or structural similarity with EMBL:AF533539 <newline> DNA binding ; GO:0003677 | non-traceable author statement <newline> zinc ion binding ; GO:0008270 | non-traceable author statement <newline> zinc ion binding ; GO:0008270 | inferred from electronic annotation with InterPro:IPR007087, InterPro:IPR0…
comp11220_c0	FBtr0084477	CG10254	0	0	ubiquitin-protein ligase activity ; GO:0004842 | inferred from sequence or structural similarity with EMBL:Y17267
comp112200_c0	FBtr0308344	NaCP60E	sodium ion transport ; GO:0006814 | non-traceable author statement <newline> olfactory behavior ; GO:0042048 | inferred from mutant phenotype <newline> transmembrane transport ; GO:0055085 | inferred from electronic annotation with InterPro:IPR005821 <newline> sodium ion transport ; GO:0006814 | inferred from electronic annotation with InterPro:IPR001696, InterPro:IPR010526	plasma membrane ; GO:0005886 | non-traceable author statement <newline> voltage-gated sodium channel complex ; GO:0001518 | inferred from electronic annotation with InterPro:IPR001696, InterPro:IPR010526	voltage-gated sodium channel activity ; GO:0005248 | non-traceable author statement <newline> voltage-gated sodium channel activity ; GO:0005248 | inferred from sequence or structural similarity with MGD:Scn10a; MGI:MGI:108029 <newline> voltage-gated cation channel activity ; GO:0022843 | inferred from direct assay
comp11223_c0	FBtr0077989	mtRNApol	transcription, DNA-dependent ; GO:0006351 | inferred from sequence or structural similarity with UniProtKB:O00411	mitochondrion ; GO:0005739 | inferred from sequence or structural similarity with UniProtKB:P13433 <newline> mitochondrion ; GO:0005739 | inferred from sequence or structural similarity with UniProtKB:O00411	DNA-directed RNA polymerase activity ; GO:0003899 | inferred from sequence or structural similarity with UniProtKB:O00411 <newline> DNA binding ; GO:0003677 | inferred from electronic annotation with InterPro:IPR002092
comp112239_c0	FBtr0114587
comp112415_c0	FBtr0331356	trp	calcium ion transport ; GO:0006816 | inferred from sequence or structural similarity <newline> calcium ion transport ; GO:0006816 | inferred from sequence or structural similarity with HGNC_gene:TRPC1; HGNC:12333; OMIM:602343 AND inferred from sequence or structural similarity with MGD:Trpc1; MGI:MGI:109528 <newline> response to light stimulus ; GO:0009416 | traceable author statement <newline> l…	rhabdomere ; GO:0016028 | traceable author statement <newline> integral to plasma membrane ; GO:0005887 | non-traceable author statement <newline> light-activated voltage-gated calcium channel complex ; GO:0008087 | non-traceable author statement <newline> rhabdomere ; GO:0016028 | non-traceable author statement <newline> rhabdomere ; GO:0016028 | inferred from direct assay <newline> inaD signali…	calcium channel activity ; GO:0005262 | inferred from sequence or structural similarity <newline> calcium channel activity ; GO:0005262 | inferred from sequence or structural similarity with HGNC_gene:TRPC1; HGNC:12333; OMIM:602343 AND inferred from sequence or structural similarity with MGD:Trpc1; MGI:MGI:109528 <newline> calmodulin binding ; GO:0005516 | traceable author statement <newline> int…
comp11244_c0	FBtr0332080	Pdp1	circadian rhythm ; GO:0007623 | inferred from direct assay AND inferred from genetic interaction with vri AND inferred from mutant phenotype <newline> circadian rhythm ; GO:0007623 | traceable author statement <newline> growth ; GO:0040007 | inferred from mutant phenotype <newline> DNA endoreduplication ; GO:0042023 | inferred from mutant phenotype <newline> mitosis ; GO:0007067 | inferred from m…	nucleus ; GO:0005634 | inferred from direct assay	DNA binding ; GO:0003677 | inferred from physical interaction with Tm1 <newline> sequence-specific DNA binding transcription factor activity ; GO:0003700 | traceable author statement <newline> protein homodimerization activity ; GO:0042803 | inferred from sequence or structural similarity <newline> RNA polymerase II core promoter proximal region sequence-specific DNA binding transcription factor …
comp11256_c0	FBtr0304903	Taf1	transcription initiation from RNA polymerase II promoter ; GO:0006367 | inferred from sequence or structural similarity with HGNC_gene:TAF1; HGNC:11535; OMIM:313650 AND inferred from sequence or structural similarity with SGD_LOCUS:TAF1; SGD:S0001039 <newline> protein complex assembly ; GO:0006461 | non-traceable author statement <newline> regulation of transcription, DNA-dependent ; GO:0006355 |…	transcription factor TFIID complex ; GO:0005669 | inferred from sequence or structural similarity with HGNC_gene:TAF1; HGNC:11535; OMIM:313650 AND inferred from sequence or structural similarity with SGD_LOCUS:TAF1; SGD:S0001039 <newline> transcription factor TFIID complex ; GO:0005669 | non-traceable author statement <newline> nucleus ; GO:0005634 | non-traceable author statement <newline> trans…	protein kinase activity ; GO:0004672 | non-traceable author statement <newline> DNA binding ; GO:0003677 | non-traceable author statement <newline> histone serine kinase activity ; GO:0035174 | inferred from direct assay <newline> sequence-specific DNA binding ; GO:0043565 | inferred from direct assay <newline> RNA polymerase II core promoter sequence-specific DNA binding transcription factor act…
comp112645_c0	FBtr0080236	salr	antennal joint development ; GO:0048098 | inferred from mutant phenotype <newline> imaginal disc-derived wing vein morphogenesis ; GO:0008586 | traceable author statement <newline> sensory perception of sound ; GO:0007605 | inferred from genetic interaction with salm <newline> male genitalia development ; GO:0030539 | inferred from mutant phenotype <newline> male gonad development ; GO:0008584 | …	nucleus ; GO:0005634 | inferred from sequence or structural similarity with EMBL:Y18265; protein_id:CAB41400.1 <newline> nucleus ; GO:0005634 | inferred from direct assay	sequence-specific DNA binding transcription factor activity ; GO:0003700 | inferred from sequence or structural similarity with EMBL:Y18265; protein_id:CAB41400.1 <newline> zinc ion binding ; GO:0008270 | inferred from electronic annotation with InterPro:IPR007087, InterPro:IPR015880 <newline> nucleic acid binding ; GO:0003676 | inferred from electronic annotation with InterPro:IPR013087
comp11266_c0	FBtr0080877	dac	mushroom body development ; GO:0016319 | inferred from mutant phenotype <newline> mushroom body development ; GO:0016319 | inferred from expression pattern AND inferred from mutant phenotype <newline> genital disc sexually dimorphic development ; GO:0035263 | inferred from mutant phenotype <newline> antennal joint development ; GO:0048098 | inferred from mutant phenotype <newline> compound eye ph…	nucleus ; GO:0005634 | inferred from direct assay <newline> nucleus ; GO:0005634 | non-traceable author statement <newline> nucleus ; GO:0005634 | inferred from sequence or structural similarity	protein binding ; GO:0005515 | inferred from physical interaction with UniProtKB:Q9VBW6 inferred from physical interaction with UniProtKB:Q9VBW9 <newline> nucleotide binding ; GO:0000166 | inferred from electronic annotation with InterPro:IPR009061
comp112709_c0	FBtr0307549
comp11277_c0	FBtr0070798	CG3309	0	0	0
comp112817_c0	FBtr0307539	CG32506	regulation of Rab GTPase activity ; GO:0032313 | inferred from electronic annotation with InterPro:IPR000195	intracellular ; GO:0005622 | inferred from electronic annotation with InterPro:IPR000195	Rab GTPase activator activity ; GO:0005097 | inferred from electronic annotation with InterPro:IPR000195
comp11292_c0	FBtr0307379	Hcf	positive regulation of growth ; GO:0045927 | inferred from genetic interaction with dm <newline> positive regulation of transcription, DNA-dependent ; GO:0045893 | inferred from direct assay <newline> histone H3 acetylation ; GO:0043966 | inferred from direct assay <newline> histone H4 acetylation ; GO:0043967 | inferred from direct assay <newline> histone H3-K4 methylation ; GO:0051568 | inferre…	nucleus ; GO:0005634 | inferred from sequence or structural similarity <newline> nucleus ; GO:0005634 | inferred from direct assay AND inferred from sequence or structural similarity with HGNC_gene: HCFC1; HGNC:4839; OMIM:300019 <newline> Set1C/COMPASS complex ; GO:0048188 | inferred from direct assay <newline> nucleus ; GO:0005634 | inferred from direct assay <newline> histone acetyltransferase …	sequence-specific DNA binding transcription factor activity ; GO:0003700 | inferred from sequence or structural similarity <newline> transcription coactivator activity ; GO:0003713 | non-traceable author statement <newline> chromatin binding ; GO:0003682 | inferred from direct assay <newline> histone acetyltransferase activity ; GO:0004402 | contributes_to inferred from direct assay
comp11295_c0	FBtr0305308	sll	3'-phosphoadenosine 5'-phosphosulfate transport ; GO:0046963 | inferred from direct assay <newline> 3'-phosphoadenosine 5'-phosphosulfate transport ; GO:0046963 | non-traceable author statement <newline> oocyte dorsal/ventral axis specification ; GO:0007310 | inferred from mutant phenotype <newline> heparan sulfate proteoglycan biosynthetic process ; GO:0015012 | inferred from mutant phenotype <n…	Golgi apparatus ; GO:0005794 | inferred from direct assay <newline> Golgi apparatus ; GO:0005794 | non-traceable author statement	3'-phosphoadenosine 5'-phosphosulfate transmembrane transporter activity ; GO:0046964 | inferred from direct assay <newline> UDP-galactose transmembrane transporter activity ; GO:0005459 | inferred from sequence or structural similarity with NCBI_NP:058032 <newline> 3'-phosphoadenosine 5'-phosphosulfate transmembrane transporter activity ; GO:0046964 | non-traceable author statement
comp112993_c0	FBtr0112572	shakB	jump response ; GO:0007630 | inferred from mutant phenotype <newline> phototransduction ; GO:0007602 | inferred from mutant phenotype <newline> response to light stimulus ; GO:0009416 | inferred from mutant phenotype <newline> gap junction assembly ; GO:0016264 | inferred from mutant phenotype <newline> cell communication by electrical coupling ; GO:0010644 | inferred from mutant phenotype <newli…	gap junction ; GO:0005921 | non-traceable author statement <newline> gap junction ; GO:0005921 | inferred from direct assay <newline> gap junction ; GO:0005921 | inferred from mutant phenotype <newline> plasma membrane ; GO:0005886 | inferred from direct assay	gap junction channel activity ; GO:0005243 | inferred from mutant phenotype <newline> photoreceptor activity ; GO:0009881 | inferred from mutant phenotype
comp11304_c0	FBtr0075801	CG8745	arginine catabolic process to glutamate ; GO:0019544 | inferred from sequence or structural similarity with UniProtKB:Q940M2 <newline> response to nicotine ; GO:0035094 | inferred from expression pattern	mitochondrion ; GO:0005739 | inferred from sequence or structural similarity with UniProtKB:Q940M2	ornithine-oxo-acid transaminase activity ; GO:0004587 | inferred from sequence or structural similarity with NCBI_gi:1168056 <newline> alanine-glyoxylate transaminase activity ; GO:0008453 | inferred from sequence or structural similarity with UniProtKB:Q940M2 <newline> pyridoxal phosphate binding ; GO:0030170 | inferred from electronic annotation with InterPro:IPR005814, InterPro:IPR015421, Inte…
comp113049_c0	FBtr0070858	CG3726	0	0	DNA binding ; GO:0003677 | non-traceable author statement <newline> DNA binding ; GO:0003677 | inferred from electronic annotation with InterPro:IPR011526, InterPro:IPR017956
comp113055_c0	FBtr0078767	Hdac3	chromatin silencing ; GO:0006342 | inferred from mutant phenotype inferred from genetic interaction with Rpd3 <newline> negative regulation of apoptotic process ; GO:0043066 | inferred from mutant phenotype <newline> regulation of transcription, DNA-dependent ; GO:0006355 | inferred from direct assay <newline> histone deacetylation ; GO:0016575 | inferred from electronic annotation with InterPro:…	cytoplasm ; GO:0005737 | inferred from direct assay <newline> nucleus ; GO:0005634 | inferred from direct assay	histone deacetylase activity ; GO:0004407 | non-traceable author statement <newline> histone deacetylase activity ; GO:0004407 | inferred from direct assay <newline> histone deacetylase activity ; GO:0004407 | inferred from sequence or structural similarity with EMBL:AF074881 <newline> protein binding ; GO:0005515 | inferred from physical interaction with Smyd4 <newline> protein binding ; GO:0005…
comp113099_c0	FBtr0072287	gek	actin polymerization or depolymerization ; GO:0008154 | inferred from mutant phenotype <newline> regulation of actin polymerization or depolymerization ; GO:0008064 | non-traceable author statement <newline> protein phosphorylation ; GO:0006468 | inferred from sequence or structural similarity <newline> protein phosphorylation ; GO:0006468 | non-traceable author statement <newline> synaptic targe…	axon ; GO:0030424 | inferred from direct assay <newline> growth cone ; GO:0030426 | inferred from direct assay	protein kinase activity ; GO:0004672 | inferred from direct assay <newline> protein serine/threonine kinase activity ; GO:0004674 | inferred from sequence or structural similarity <newline> protein serine/threonine kinase activity ; GO:0004674 | non-traceable author statement <newline> diacylglycerol binding ; GO:0019992 | inferred from sequence or structural similarity with InterPro:IPR002219 <n…
comp113399_c0	FBtr0083825	MED25	transcription initiation from RNA polymerase II promoter ; GO:0006367 | inferred from sequence or structural similarity <newline> nervous system development ; GO:0007399 | inferred from mutant phenotype <newline> regulation of antimicrobial peptide biosynthetic process ; GO:0002805 | inferred from mutant phenotype	mediator complex ; GO:0016592 | inferred from sequence or structural similarity	RNA polymerase II transcription cofactor activity ; GO:0001104 | inferred from sequence or structural similarity
comp11345_c0	FBtr0080672	CG4701	0	mitochondrial outer membrane ; GO:0005741 | inferred from sequence or structural similarity	ATPase activity ; GO:0016887 | inferred from sequence or structural similarity <newline> ATP binding ; GO:0005524 | inferred from sequence or structural similarity with InterPro:IPR003960 <newline> nucleoside-triphosphatase activity ; GO:0017111 | inferred from electronic annotation with InterPro:IPR003593
comp11348_c0	FBtr0070596	tlk	protein phosphorylation ; GO:0006468 | inferred from sequence or structural similarity with EMBL:AF045253 <newline> cell adhesion ; GO:0007155 | inferred from mutant phenotype <newline> regulation of cell shape ; GO:0008360 | inferred from mutant phenotype <newline> protein phosphorylation ; GO:0006468 | non-traceable author statement <newline> chromatin organization ; GO:0006325 | inferred from …	nucleus ; GO:0005634 | inferred from direct assay	protein serine/threonine kinase activity ; GO:0004674 | inferred from sequence or structural similarity with EMBL:AF045253 <newline> protein kinase activity ; GO:0004672 | non-traceable author statement <newline> protein binding ; GO:0005515 | inferred from physical interaction with asf1 <newline> protein kinase activity ; GO:0004672 | inferred from direct assay <newline> protein serine/threonine…
comp113529_c0	FBtr0088140	E(Pc)	chromatin organization ; GO:0006325 | inferred from mutant phenotype <newline> dendrite guidance ; GO:0070983 | inferred from mutant phenotype	polytene chromosome chromocenter ; GO:0005701 | NOT inferred from direct assay <newline> polytene chromosome ; GO:0005700 | inferred from direct assay <newline> chromatin ; GO:0000785 | non-traceable author statement <newline> intercalary heterochromatin ; GO:0005725 | non-traceable author statement <newline> nucleus ; GO:0005634 | inferred from direct assay <newline> histone acetyltransferase co…	0
comp1136_c0	FBtr0113293	dys	regulation of transcription, DNA-dependent ; GO:0006355 | inferred from sequence or structural similarity with ss <newline> open tracheal system development ; GO:0007424 | inferred from mutant phenotype <newline> branch fusion, open tracheal system ; GO:0035147 | inferred from expression pattern AND inferred from mutant phenotype inferred from mutant phenotype <newline> open tracheal system devel…	nucleus ; GO:0005634 | inferred by curator from GO:0003700 <newline> nucleus ; GO:0005634 | inferred from direct assay <newline> protein complex ; GO:0043234 | inferred from physical interaction with tgo <newline> nucleus ; GO:0005634 | inferred by curator from GO:0043565|GO:0003700	sequence-specific DNA binding transcription factor activity ; GO:0003700 | inferred from sequence or structural similarity with ss <newline> protein heterodimerization activity ; GO:0046982 | traceable author statement <newline> sequence-specific DNA binding ; GO:0043565 | contributes_to inferred from direct assay <newline> protein heterodimerization activity ; GO:0046982 | inferred from physical…
comp113630_c0	FBtr0333578	mib1	lateral inhibition ; GO:0046331 | inferred from mutant phenotype <newline> positive regulation of endocytosis ; GO:0045807 | non-traceable author statement <newline> imaginal disc-derived wing margin morphogenesis ; GO:0008587 | non-traceable author statement <newline> endocytosis ; GO:0006897 | inferred from mutant phenotype <newline> regulation of Notch signaling pathway ; GO:0008593 | inferred…	apical cortex ; GO:0045179 | inferred from direct assay <newline> cytoplasm ; GO:0005737 | inferred from direct assay	protein binding ; GO:0005515 | inferred from physical interaction with Dl AND inferred from physical interaction with Ser <newline> ubiquitin-protein ligase activity ; GO:0004842 | non-traceable author statement <newline> protein binding ; GO:0005515 | inferred from physical interaction with Ser <newline> zinc ion binding ; GO:0008270 | inferred from electronic annotation with InterPro:IPR000433,…
comp11380_c0	FBtr0076604	CG7083	biological_process ; GO:0008150 | no biological data available	cellular_component ; GO:0005575 | no biological data available	molecular_function ; GO:0003674 | no biological data available
comp11389_c0	FBtr0332347	dp	chitin-based embryonic cuticle biosynthetic process ; GO:0008362 | inferred from mutant phenotype <newline> chitin-based cuticle attachment to epithelium ; GO:0040005 | inferred from mutant phenotype <newline> apposition of dorsal and ventral imaginal disc-derived wing surfaces ; GO:0007475 | inferred from mutant phenotype <newline> open tracheal system development ; GO:0007424 | inferred from mu…	proteinaceous extracellular matrix ; GO:0005578 | non-traceable author statement <newline> extracellular matrix ; GO:0031012 | inferred from sequence model	endonuclease activity ; GO:0004519 | inferred from electronic annotation with InterPro:IPR003651 <newline> 4 iron, 4 sulfur cluster binding ; GO:0051539 | inferred from electronic annotation with InterPro:IPR003651 <newline> calcium ion binding ; GO:0005509 | inferred from electronic annotation with InterPro:IPR001881, InterPro:IPR018097 <newline> serine-type endopeptidase inhibitor activity ; GO…
comp113892_c0	FBtr0290046	CG34347	0	cytoskeleton ; GO:0005856 | inferred from electronic annotation with InterPro:IPR000299	actin binding ; GO:0003779 | inferred from sequence or structural similarity with UniProtKB:Q9Z2H5 <newline> cytoskeletal protein binding ; GO:0008092 | inferred from sequence or structural similarity
comp113927_c0	FBtr0301864	tutl	adult locomotory behavior ; GO:0008344 | inferred from mutant phenotype <newline> flight behavior ; GO:0007629 | inferred from mutant phenotype <newline> larval behavior ; GO:0030537 | inferred from mutant phenotype <newline> peripheral nervous system development ; GO:0007422 | non-traceable author statement <newline> lateral inhibition ; GO:0046331 | inferred from mutant phenotype <newline> regu…	cellular_component ; GO:0005575 | no biological data available	molecular_function ; GO:0003674 | no biological data available
comp113928_c0	FBtr0072132	DNA-ligI	DNA recombination ; GO:0006310 | inferred from electronic annotation with InterPro:IPR000977, InterPro:IPR012308, InterPro:IPR012309, InterPro:IPR012310 <newline> DNA ligation involved in DNA repair ; GO:0051103 | inferred from electronic annotation with InterPro:IPR016059 <newline> DNA replication ; GO:0006260 | inferred from electronic annotation with InterPro:IPR000977	nuclear replication fork ; GO:0043596 | NOT inferred from direct assay <newline> cytoplasm ; GO:0005737 | inferred from direct assay	DNA ligase (ATP) activity ; GO:0003910 | inferred from direct assay <newline> DNA ligase (ATP) activity ; GO:0003910 | inferred from sequence or structural similarity with UniProtKB:P18858 AND inferred from sequence or structural similarity with UniProt:P51892 <newline> ATP binding ; GO:0005524 | inferred from electronic annotation with InterPro:IPR000977, InterPro:IPR012310 <newline> DNA binding…
comp11393_c0	FBtr0083232	Mhcl	0	myosin complex ; GO:0016459 | inferred from sequence or structural similarity <newline> myosin complex ; GO:0016459 | inferred from sequence or structural similarity with EMBL:D86970; protein_id:BAA13206	ATPase activity, coupled ; GO:0042623 | inferred from sequence or structural similarity <newline> ATP binding ; GO:0005524 | inferred from electronic annotation with InterPro:IPR001609 <newline> motor activity ; GO:0003774 | inferred from electronic annotation with InterPro:IPR001609, InterPro:IPR002928
comp11402_c0	FBtr0301066	CG4238	protein ubiquitination involved in ubiquitin-dependent protein catabolic process ; GO:0042787 | inferred from biological aspect of ancestor with PANTHER:PTN000134256	nucleus ; GO:0005634 | inferred from biological aspect of ancestor with PANTHER:PTN000134256 <newline> cytoplasm ; GO:0005737 | inferred from biological aspect of ancestor with PANTHER:PTN000134256	ubiquitin-protein ligase activity ; GO:0004842 | inferred from sequence or structural similarity with MGD:Nedd4; MGI:MGI:97297 <newline> ubiquitin-protein ligase activity ; GO:0004842 | inferred from biological aspect of ancestor with PANTHER:PTN000134256
comp11422_c0	FBtr0088930	CanB2	protein dephosphorylation ; GO:0006470 | inferred from sequence or structural similarity <newline> neurotransmitter secretion ; GO:0007269 | non-traceable author statement <newline> vesicle-mediated transport ; GO:0016192 | non-traceable author statement <newline> skeletal muscle myosin thick filament assembly ; GO:0030241 | inferred from mutant phenotype <newline> sarcomere organization ; GO:004…	calcineurin complex ; GO:0005955 | inferred from sequence or structural similarity <newline> calcineurin complex ; GO:0005955 | non-traceable author statement <newline> synaptic vesicle ; GO:0008021 | non-traceable author statement	calcium ion binding ; GO:0005509 | inferred from sequence or structural similarity <newline> calcium-dependent protein serine/threonine phosphatase regulator activity ; GO:0008597 | inferred from sequence or structural similarity <newline> calmodulin binding ; GO:0005516 | inferred from sequence or structural similarity <newline> calcium-dependent protein serine/threonine phosphatase activity ; G…
comp11428_c0	FBtr0071130	l(1)G0193	biological_process ; GO:0008150 | no biological data available	cellular_component ; GO:0005575 | no biological data available	molecular_function ; GO:0003674 | no biological data available
comp11435_c0	FBtr0074053	CG8128	0	0	hydrolase activity ; GO:0016787 | inferred from electronic annotation with InterPro:IPR000086, InterPro:IPR015797, InterPro:IPR020084
comp114428_c0	FBtr0330624	Vang	establishment or maintenance of cell polarity ; GO:0007163 | non-traceable author statement <newline> establishment of planar polarity ; GO:0001736 | traceable author statement <newline> establishment of ommatidial planar polarity ; GO:0042067 | inferred from genetic interaction with pk AND inferred from mutant phenotype <newline> establishment of planar polarity ; GO:0001736 | inferred from expr…	plasma membrane ; GO:0005886 | inferred from mutant phenotype <newline> integral to membrane ; GO:0016021 | inferred from electronic annotation with InterPro:IPR009539	protein binding ; GO:0005515 | inferred from physical interaction with UniProtKB:A1Z6W3 <newline> frizzled binding ; GO:0005109 | inferred from physical interaction with fz
comp11471_c0	FBtr0079599	CG7818	nucleobase-containing compound metabolic process ; GO:0006139 | inferred from electronic annotation with InterPro:IPR007757	nucleus ; GO:0005634 | inferred from sequence or structural similarity with SGD_LOCUS:KAR4; SGD:S0000560	mRNA (2'-O-methyladenosine-N6-)-methyltransferase activity ; GO:0016422 | inferred from sequence or structural similarity with EMBL:AF014837 <newline> sequence-specific DNA binding transcription factor activity ; GO:0003700 | inferred from sequence or structural similarity with SGD_LOCUS:KAR4; SGD:S0000560
comp11483_c0	FBtr0332151	CG8334	ubiquitin-dependent protein catabolic process ; GO:0006511 | inferred from electronic annotation with InterPro:IPR001394, InterPro:IPR018200	0	ubiquitin-specific protease activity ; GO:0004843 | inferred from sequence or structural similarity with HGNC_gene:USP32; HGNC:19143; OMIM:607740 <newline> ubiquitin thiolesterase activity ; GO:0004221 | inferred from electronic annotation with InterPro:IPR001394, InterPro:IPR006615, InterPro:IPR018200 <newline> calcium ion binding ; GO:0005509 | inferred from electronic annotation with InterPro:…
comp11492_c0	FBtr0082192	tws	mitotic anaphase ; GO:0000090 | inferred from mutant phenotype <newline> regulation of mitosis ; GO:0007088 | inferred from mutant phenotype <newline> imaginal disc pattern formation ; GO:0007447 | inferred from mutant phenotype <newline> protein dephosphorylation ; GO:0006470 | inferred from sequence or structural similarity <newline> sensory organ development ; GO:0007423 | inferred from mutant…	protein phosphatase type 2A complex ; GO:0000159 | inferred from sequence or structural similarity <newline> cytoplasm ; GO:0005737 | inferred from direct assay <newline> protein phosphatase type 2A complex ; GO:0000159 | non-traceable author statement <newline> nucleus ; GO:0005634 | inferred from direct assay <newline> microtubule associated complex ; GO:0005875 | inferred from direct assay <ne…	protein serine/threonine phosphatase activity ; GO:0004722 | inferred from sequence or structural similarity <newline> protein phosphatase type 2A regulator activity ; GO:0008601 | inferred from mutant phenotype <newline> protein phosphatase type 2A regulator activity ; GO:0008601 | non-traceable author statement
comp11499_c0	FBtr0112849	sno
comp11511_c0	FBtr0077562	CG33123	neurogenesis ; GO:0022008 | inferred from mutant phenotype <newline> leucyl-tRNA aminoacylation ; GO:0006429 | inferred from electronic annotation with InterPro:IPR004493 <newline> wound healing ; GO:0042060 | inferred from mutant phenotype	microtubule associated complex ; GO:0005875 | inferred from direct assay <newline> cytoplasm ; GO:0005737 | inferred from electronic annotation with InterPro:IPR001412, InterPro:IPR002300, InterPro:IPR004493, InterPro:IPR009008, InterPro:IPR009080, InterPro:IPR013155, InterPro:IPR015413	leucine-tRNA ligase activity ; GO:0004823 | inferred from sequence or structural similarity with NCBI_NP:064502 <newline> ATP binding ; GO:0005524 | inferred from electronic annotation with InterPro:IPR001412, InterPro:IPR002300, InterPro:IPR004493, InterPro:IPR009008, InterPro:IPR009080, InterPro:IPR013155, InterPro:IPR015413 <newline> aminoacyl-tRNA editing activity ; GO:0002161 | inferred from…
comp11512_c0	FBtr0078299	CG10512	oxidation-reduction process ; GO:0055114 | inferred from electronic annotation with InterPro:IPR003767	0	oxidoreductase activity ; GO:0016491 | inferred from electronic annotation with InterPro:IPR003767
comp11513_c0	FBtr0301016	CG33203	lateral inhibition ; GO:0046331 | inferred from mutant phenotype	integral to membrane ; GO:0016021 | inferred from electronic annotation with InterPro:IPR004254	0
comp11516_c0	FBtr0071683	Rae1	centrosome organization ; GO:0051297 | inferred from mutant phenotype <newline> mRNA export from nucleus ; GO:0006406 | NOT inferred from mutant phenotype <newline> regulation of G1/S transition of mitotic cell cycle ; GO:2000045 | inferred from mutant phenotype <newline> regulation of autophagy ; GO:0010506 | inferred from mutant phenotype <newline> negative regulation of synaptic growth at neur…	nucleus ; GO:0005634 | inferred from direct assay <newline> nuclear envelope ; GO:0005635 | inferred from direct assay <newline> nuclear pore ; GO:0005643 | inferred from physical interaction with Nup98-96	protein binding ; GO:0005515 | inferred from physical interaction with Nup98-96 inferred from physical interaction with hiw inferred from physical interaction with Fsn
comp11520_c0	FBtr0301066	CG4238	protein ubiquitination involved in ubiquitin-dependent protein catabolic process ; GO:0042787 | inferred from biological aspect of ancestor with PANTHER:PTN000134256	nucleus ; GO:0005634 | inferred from biological aspect of ancestor with PANTHER:PTN000134256 <newline> cytoplasm ; GO:0005737 | inferred from biological aspect of ancestor with PANTHER:PTN000134256	ubiquitin-protein ligase activity ; GO:0004842 | inferred from sequence or structural similarity with MGD:Nedd4; MGI:MGI:97297 <newline> ubiquitin-protein ligase activity ; GO:0004842 | inferred from biological aspect of ancestor with PANTHER:PTN000134256
comp11523_c0	FBtr0302310	n-syb	neurotransmitter secretion ; GO:0007269 | non-traceable author statement <newline> vesicle-mediated transport ; GO:0016192 | non-traceable author statement <newline> synaptic vesicle docking involved in exocytosis ; GO:0016081 | inferred from sequence or structural similarity <newline> vesicle-mediated transport ; GO:0016192 | inferred from sequence or structural similarity <newline> vesicle-medi…	plasma membrane ; GO:0005886 | non-traceable author statement <newline> synaptic vesicle ; GO:0008021 | non-traceable author statement <newline> synaptic vesicle ; GO:0008021 | inferred from sequence or structural similarity <newline> synaptic vesicle ; GO:0008021 | inferred from direct assay <newline> plasma membrane ; GO:0005886 | inferred from direct assay <newline> terminal button ; GO:004319…	SNAP receptor activity ; GO:0005484 | inferred from sequence or structural similarity <newline> SNAP receptor activity ; GO:0005484 | non-traceable author statement
comp11525_c0	FBtr0306228	milt	axon transport of mitochondrion ; GO:0019896 | non-traceable author statement <newline> axon transport of mitochondrion ; GO:0019896 | inferred from expression pattern AND inferred from mutant phenotype <newline> mitochondrion distribution ; GO:0048311 | inferred from mutant phenotype <newline> Nebenkern assembly ; GO:0007287 | inferred from mutant phenotype <newline> sperm mitochondrion organiza…	mitochondrion ; GO:0005739 | inferred from direct assay	protein binding ; GO:0005515 | inferred from physical interaction with Myo10A <newline> kinesin-associated mitochondrial adaptor activity ; GO:0019895 | non-traceable author statement
comp11525_c0	FBtr0306230	milt	axon transport of mitochondrion ; GO:0019896 | non-traceable author statement <newline> axon transport of mitochondrion ; GO:0019896 | inferred from expression pattern AND inferred from mutant phenotype <newline> mitochondrion distribution ; GO:0048311 | inferred from mutant phenotype <newline> Nebenkern assembly ; GO:0007287 | inferred from mutant phenotype <newline> sperm mitochondrion organiza…	mitochondrion ; GO:0005739 | inferred from direct assay	protein binding ; GO:0005515 | inferred from physical interaction with Myo10A <newline> kinesin-associated mitochondrial adaptor activity ; GO:0019895 | non-traceable author statement
comp115250_c0	FBtr0088094	tou	chromatin remodeling ; GO:0006338 | non-traceable author statement <newline> nervous system development ; GO:0007399 | inferred from mutant phenotype <newline> positive regulation of transcription from RNA polymerase II promoter ; GO:0045944 | inferred from mutant phenotype	nucleus ; GO:0005634 | inferred from electronic annotation with InterPro:IPR001739	chromatin binding ; GO:0003682 | non-traceable author statement <newline> transcription factor binding ; GO:0008134 | inferred from physical interaction with pnr <newline> protein binding ; GO:0005515 | inferred from physical interaction with Iswi inferred from physical interaction with Chi <newline> DNA binding ; GO:0003677 | inferred from electronic annotation with InterPro:IPR001739, InterPro:…
comp115292_c0	FBtr0079543	Mcr	response to yeast ; GO:0001878 | inferred from mutant phenotype <newline> phagocytosis, engulfment ; GO:0006911 | inferred from mutant phenotype <newline> lateral inhibition ; GO:0046331 | inferred from mutant phenotype <newline> antibacterial humoral response ; GO:0019731 | inferred from direct assay	extracellular space ; GO:0005615 | inferred from electronic annotation with InterPro:IPR011626	endopeptidase inhibitor activity ; GO:0004866 | inferred from sequence or structural similarity with UniProtKB:P14046 <newline> eukaryotic cell surface binding ; GO:0043499 | inferred from direct assay <newline> protein binding ; GO:0005515 | inferred from physical interaction with egg
comp115297_c0	FBtr0078512	Rich	regulation of postsynaptic membrane potential ; GO:0060078 | inferred from mutant phenotype <newline> R7 cell development ; GO:0045467 | inferred from mutant phenotype <newline> axon guidance ; GO:0007411 | inferred from mutant phenotype <newline> synapse organization ; GO:0050808 | inferred from mutant phenotype <newline> positive regulation of Rab GTPase activity ; GO:0032851 | inferred from ge…	Golgi apparatus ; GO:0005794 | inferred from direct assay <newline> cytoplasmic membrane-bounded vesicle ; GO:0016023 | inferred from direct assay	molecular_function ; GO:0003674 | no biological data available <newline> Rab GTPase binding ; GO:0017137 | inferred from physical interaction with Rab6 <newline> Rab guanyl-nucleotide exchange factor activity ; GO:0017112 | inferred from sequence or structural similarity with SGD_LOCUS:RIC1; SGD:S000004029
comp11535_c0	FBtr0301198	CG7611	biological_process ; GO:0008150 | no biological data available	cytoplasm ; GO:0005737 | inferred from sequence or structural similarity with UniProtKB:Q9H7D7	molecular_function ; GO:0003674 | no biological data available
comp115359_c0	FBtr0273236	Dhc93AB	microtubule-based movement ; GO:0007018 | inferred from sequence or structural similarity <newline> microtubule-based movement ; GO:0007018 | inferred from electronic annotation with InterPro:IPR004273 <newline> sensory perception of sound ; GO:0007605 | inferred from mutant phenotype	microtubule associated complex ; GO:0005875 | inferred from sequence or structural similarity <newline> axonemal dynein complex ; GO:0005858 | inferred from sequence or structural similarity with EMBL:Z83813; protein_id:CAB06067 <newline> microtubule associated complex ; GO:0005875 | inferred from sequence or structural similarity with SGD_LOCUS:DYN1; SGD:S0001762	ATPase activity, coupled ; GO:0042623 | inferred from sequence or structural similarity <newline> motor activity ; GO:0003774 | inferred from sequence or structural similarity with SGD_LOCUS:DYN1; SGD:S0001762 <newline> ATP binding ; GO:0005524 | inferred from electronic annotation with InterPro:IPR011704 <newline> ATPase activity ; GO:0016887 | inferred from electronic annotation with InterPro:I…
comp11564_c0	FBtr0079134	sip1	mRNA splicing, via spliceosome ; GO:0000398 | inferred by curator from GO:0071011|GO:0071013 <newline> regulation of transcription, DNA-dependent ; GO:0006355 | inferred from electronic annotation with InterPro:IPR022783	proteinaceous extracellular matrix ; GO:0005578 | inferred from sequence or structural similarity with EMBL:AF097181 <newline> precatalytic spliceosome ; GO:0071011 | inferred from direct assay <newline> catalytic step 2 spliceosome ; GO:0071013 | inferred from direct assay	DNA binding ; GO:0003677 | inferred from electronic annotation with InterPro:IPR022783
comp11572_c0	FBtr0300504	ap	axon guidance ; GO:0007411 | inferred from mutant phenotype <newline> nervous system development ; GO:0007399 | inferred from mutant phenotype <newline> muscle organ development ; GO:0007517 | inferred from mutant phenotype <newline> leg disc proximal/distal pattern formation ; GO:0007479 | inferred from mutant phenotype <newline> leg disc development ; GO:0035218 | inferred from mutant phenotype…	nucleus ; GO:0005634 | inferred from direct assay <newline> nucleus ; GO:0005634 | non-traceable author statement	zinc ion binding ; GO:0008270 | non-traceable author statement <newline> sequence-specific DNA binding transcription factor activity ; GO:0003700 | inferred from sequence or structural similarity with UniProtKB:P36198 <newline> RNA polymerase II regulatory region sequence-specific DNA binding ; GO:0000977 | inferred from direct assay <newline> zinc ion binding ; GO:0008270 | inferred from electro…
comp115785_c0	FBtr0074917	Su(z)12	histone methylation ; GO:0016571 | inferred from direct assay <newline> cell proliferation ; GO:0008283 | non-traceable author statement <newline> dendrite morphogenesis ; GO:0048813 | inferred from mutant phenotype <newline> neuron development ; GO:0048666 | inferred from mutant phenotype <newline> muscle organ development ; GO:0007517 | inferred from mutant phenotype <newline> neurogenesis ; GO…	ESC/E(Z) complex ; GO:0035098 | inferred from direct assay <newline> nucleus ; GO:0005634 | non-traceable author statement <newline> polytene chromosome band ; GO:0005704 | non-traceable author statement <newline> nucleus ; GO:0005634 | inferred from direct assay <newline> histone methyltransferase complex ; GO:0035097 | inferred from direct assay	histone methyltransferase activity (H3-K27 specific) ; GO:0046976 | contributes_to inferred by curator from GO:0035098 <newline> protein binding ; GO:0005515 | inferred from physical interaction with Pcl <newline> histone methyltransferase activity ; GO:0042054 | contributes_to inferred from direct assay <newline> histone methyltransferase activity ; GO:0042054 | inferred from direct assay <newli…
comp11579_c0	FBtr0072156	mr	mitotic anaphase ; GO:0000090 | non-traceable author statement <newline> negative regulation of synaptic growth at neuromuscular junction ; GO:0045886 | inferred from mutant phenotype <newline> regulation of synaptic transmission ; GO:0050804 | inferred from mutant phenotype <newline> regulation of cell cycle ; GO:0051726 | traceable author statement <newline> anaphase-promoting complex-dependent…	anaphase-promoting complex ; GO:0005680 | non-traceable author statement <newline> anaphase-promoting complex ; GO:0005680 | traceable author statement <newline> anaphase-promoting complex ; GO:0005680 | inferred from physical interaction with lmgA <newline> ubiquitin ligase complex ; GO:0000151 | inferred from physical interaction with vih, lmgA	ubiquitin protein ligase binding ; GO:0031625 | inferred from electronic annotation with InterPro:IPR001373, InterPro:IPR016158 <newline> mitotic anaphase-promoting complex activity ; GO:0090302 | inferred from sequence or structural similarity with SGD_LOCUS:APC2; SGD:S000004117
comp115879_c0	FBtr0332020	Ca-alpha1D	calcium ion transport ; GO:0006816 | non-traceable author statement <newline> muscle contraction ; GO:0006936 | traceable author statement <newline> epithelial fluid transport ; GO:0042045 | inferred from direct assay AND inferred from expression pattern <newline> embryo development ; GO:0009790 | non-traceable author statement <newline> calcium ion transmembrane transport ; GO:0070588 | inferred…	voltage-gated calcium channel complex ; GO:0005891 | inferred from sequence or structural similarity <newline> voltage-gated calcium channel complex ; GO:0005891 | non-traceable author statement <newline> apical plasma membrane ; GO:0016324 | inferred from direct assay <newline> basolateral plasma membrane ; GO:0016323 | inferred from direct assay <newline> voltage-gated calcium channel complex ;…	voltage-gated calcium channel activity ; GO:0005245 | inferred from sequence or structural similarity <newline> voltage-gated calcium channel activity ; GO:0005245 | non-traceable author statement <newline> voltage-gated calcium channel activity ; GO:0005245 | inferred from electronic annotation with InterPro:IPR002077, InterPro:IPR005446
comp11591_c0	FBtr0072645	trio	axon guidance ; GO:0007411 | inferred from genetic interaction with Lar AND inferred from genetic interaction with Rac1 AND inferred from mutant phenotype <newline> central nervous system development ; GO:0007417 | inferred from mutant phenotype <newline> peripheral nervous system development ; GO:0007422 | inferred from genetic interaction with Lar AND inferred from genetic interaction with Rac1…	plasma membrane ; GO:0005886 | inferred from direct assay <newline> intracellular ; GO:0005622 | inferred from electronic annotation with InterPro:IPR000219	Rho guanyl-nucleotide exchange factor activity ; GO:0005089 | non-traceable author statement <newline> Rho guanyl-nucleotide exchange factor activity ; GO:0005089 | inferred from direct assay AND inferred from sequence or structural similarity with HGNC_gene:TRIO; HGNC:12303; OMIM:601893 <newline> phospholipid binding ; GO:0005543 | inferred from electronic annotation with InterPro:IPR001849
comp115912_c0	FBtr0074754	Mer	regulation of cell differentiation ; GO:0045595 | inferred from genetic interaction with ex <newline> decapentaplegic signaling pathway ; GO:0008101 | inferred from genetic interaction with dpp <newline> cell-cell signaling ; GO:0007267 | inferred from expression pattern <newline> endocytosis ; GO:0006897 | inferred from expression pattern <newline> regulation of cell growth ; GO:0001558 | inferr…	adherens junction ; GO:0005912 | inferred from direct assay <newline> cytoplasm ; GO:0005737 | inferred from direct assay <newline> fusome ; GO:0045169 | inferred from direct assay NOT <newline> plasma membrane ; GO:0005886 | inferred from direct assay <newline> membrane ; GO:0016020 | inferred from direct assay <newline> apical plasma membrane ; GO:0016324 | inferred from direct assay <newline> …	protein binding ; GO:0005515 | inferred from physical interaction with Moe AND inferred from physical interaction with arm <newline> cytoskeletal protein binding ; GO:0008092 | inferred from sequence or structural similarity <newline> protein binding ; GO:0005515 | inferred from physical interaction with ex <newline> protein binding ; GO:0005515 | inferred from physical interaction with sav <newl…
comp116003_c0	FBtr0078054	RpI135	transcription from RNA polymerase I promoter ; GO:0006360 | inferred from sequence or structural similarity with UniProtKB:O54888 <newline> transcription from RNA polymerase I promoter ; GO:0006360 | non-traceable author statement <newline> neurogenesis ; GO:0022008 | inferred from mutant phenotype	DNA-directed RNA polymerase I complex ; GO:0005736 | inferred from sequence or structural similarity with UniProtKB:O54888 <newline> nucleus ; GO:0005634 | non-traceable author statement	DNA-directed RNA polymerase activity ; GO:0003899 | inferred from sequence or structural similarity with UniProtKB:O54888 <newline> ribonucleoside binding ; GO:0032549 | inferred from electronic annotation with InterPro:IPR015712 <newline> DNA binding ; GO:0003677 | inferred from electronic annotation with InterPro:IPR007120, InterPro:IPR007121, InterPro:IPR007641, InterPro:IPR007642, InterPro:IP…
comp116050_c0	FBtr0074481	RhoGAPp190	mushroom body development ; GO:0016319 | inferred from mutant phenotype <newline> regulation of axonogenesis ; GO:0050770 | inferred from genetic interaction with LIMK1 <newline> small GTPase mediated signal transduction ; GO:0007264 | inferred from electronic annotation with InterPro:IPR001806 <newline> negative regulation of cell size ; GO:0045792 | inferred from mutant phenotype <newline> defa…	intracellular ; GO:0005622 | inferred from electronic annotation with InterPro:IPR000198, InterPro:IPR008936	Rho GTPase activator activity ; GO:0005100 | non-traceable author statement <newline> Rho GTPase activator activity ; GO:0005100 | inferred from sequence or structural similarity with NCBI_gi:4502221 <newline> GTP binding ; GO:0005525 | inferred from electronic annotation with InterPro:IPR001806 <newline> semaphorin receptor binding ; GO:0030215 | inferred from physical interaction with Sema-1a
comp116078_c0	FBtr0299843	CG42331	oxidation-reduction process ; GO:0055114 | inferred from electronic annotation with InterPro:IPR002007, InterPro:IPR010255, InterPro:IPR019791 <newline> response to oxidative stress ; GO:0006979 | inferred from electronic annotation with InterPro:IPR002007, InterPro:IPR010255, InterPro:IPR019791	0	peroxidase activity ; GO:0004601 | inferred from sequence or structural similarity with EMBL:L77979 <newline> heme binding ; GO:0020037 | inferred from electronic annotation with InterPro:IPR002007, InterPro:IPR010255, InterPro:IPR019791
comp11612_c0	FBtr0089657	Sh	flight behavior ; GO:0007629 | inferred from mutant phenotype <newline> potassium ion transport ; GO:0006813 | non-traceable author statement <newline> potassium ion transport ; GO:0006813 | traceable author statement <newline> courtship behavior ; GO:0007619 | traceable author statement <newline> behavioral response to ether ; GO:0048150 | non-traceable author statement <newline> courtship behav…	voltage-gated potassium channel complex ; GO:0008076 | non-traceable author statement <newline> integral to membrane ; GO:0016021 | non-traceable author statement <newline> voltage-gated potassium channel complex ; GO:0008076 | traceable author statement <newline> integral to membrane ; GO:0016021 | inferred from direct assay <newline> voltage-gated potassium channel complex ; GO:0008076 | inferr…	voltage-gated potassium channel activity ; GO:0005249 | non-traceable author statement <newline> voltage-gated potassium channel activity ; GO:0005249 | inferred from sequence or structural similarity with UniProtKB:Q09470 <newline> voltage-gated potassium channel activity ; GO:0005249 | traceable author statement <newline> voltage-gated cation channel activity ; GO:0022843 | inferred from direct…
comp116180_c0	FBtr0302107	CG10186	0	membrane ; GO:0016020 | inferred from sequence or structural similarity with MGD:Selp; MGI:MGI:98280 <newline> extracellular region ; GO:0005576 | inferred from electronic annotation with InterPro:IPR008197	peptidase inhibitor activity ; GO:0030414 | inferred from electronic annotation with InterPro:IPR008197
comp116208_c0	FBtr0332422	CG9062	0	0	0
comp11642_c0	FBtr0089712	CG1677	mRNA splicing, via spliceosome ; GO:0000398 | inferred by curator from GO:0071011|GO:0071013 <newline> neurogenesis ; GO:0022008 | inferred from mutant phenotype	nucleus ; GO:0005634 | inferred from sequence or structural similarity <newline> precatalytic spliceosome ; GO:0071011 | inferred from direct assay <newline> catalytic step 2 spliceosome ; GO:0071013 | inferred from direct assay	zinc ion binding ; GO:0008270 | inferred from electronic annotation with InterPro:IPR000571 <newline> nucleic acid binding ; GO:0003676 | inferred from electronic annotation with InterPro:IPR000571
comp11645_c0	FBtr0073975	Eo	ecdysone metabolic process ; GO:0008205 | inferred from direct assay <newline> oxidation-reduction process ; GO:0055114 | inferred from electronic annotation with InterPro:IPR000172, InterPro:IPR007867, InterPro:IPR012132	0	ecdysone oxidase activity ; GO:0047875 | inferred from direct assay <newline> flavin adenine dinucleotide binding ; GO:0050660 | inferred from electronic annotation with InterPro:IPR000172, InterPro:IPR012132 <newline> choline dehydrogenase activity ; GO:0008812 | inferred from electronic annotation with InterPro:IPR012132
comp11654_c0	FBtr0110939	SNF4Agamma	lipid metabolic process ; GO:0006629 | inferred from mutant phenotype <newline> sequestering of triglyceride ; GO:0030730 | inferred from mutant phenotype <newline> behavioral response to starvation ; GO:0042595 | inferred from mutant phenotype <newline> cellular response to starvation ; GO:0009267 | inferred from mutant phenotype <newline> protein phosphorylation ; GO:0006468 | inferred from seq…	cytoplasm ; GO:0005737 | inferred from direct assay <newline> nucleus ; GO:0005634 | inferred from direct assay	protein serine/threonine kinase activity ; GO:0004674 | non-traceable author statement <newline> AMP-activated protein kinase activity ; GO:0004679 | inferred from sequence or structural similarity <newline> AMP-activated protein kinase activity ; GO:0004679 | non-traceable author statement
comp11657_c0	FBtr0300738	kat-60L1	microtubule severing ; GO:0051013 | inferred from sequence or structural similarity with NCBI_gi:3283072 <newline> microtubule-based process ; GO:0007017 | inferred from sequence or structural similarity <newline> neuron remodeling ; GO:0016322 | inferred from mutant phenotype <newline> positive regulation of dendrite morphogenesis ; GO:0050775 | inferred from mutant phenotype	endoplasmic reticulum ; GO:0005783 | inferred from sequence or structural similarity with EMBL:AF052191 <newline> katanin complex ; GO:0008352 | inferred from sequence or structural similarity with NCBI_gi:3283072 <newline> microtubule associated complex ; GO:0005875 | inferred from sequence or structural similarity <newline> microtubule ; GO:0005874 | inferred from direct assay	ATPase activity ; GO:0016887 | inferred from sequence or structural similarity with EMBL:AF052191 <newline> microtubule binding ; GO:0008017 | inferred from sequence or structural similarity <newline> ATP binding ; GO:0005524 | inferred from electronic annotation with InterPro:IPR003959, InterPro:IPR003960
comp11658_c0	FBtr0072114	wmd	imaginal disc-derived wing morphogenesis ; GO:0007476 | inferred from mutant phenotype	microtubule associated complex ; GO:0005875 | inferred from direct assay	receptor binding ; GO:0005102 | inferred from sequence or structural similarity with EMBL:AF096285
comp11659_c0	FBtr0076268	tna	chromatin-mediated maintenance of transcription ; GO:0048096 | inferred from genetic interaction with Antp inferred from genetic interaction with brm inferred from genetic interaction with kis inferred from genetic interaction with osa inferred from genetic interaction with Pc inferred from genetic interaction with Scr	0	zinc ion binding ; GO:0008270 | inferred from electronic annotation with InterPro:IPR004181
comp11662_c0	FBtr0273260	CG11898	transmembrane transport ; GO:0055085 | inferred from electronic annotation with InterPro:IPR001140, InterPro:IPR011527	integral to membrane ; GO:0016021 | inferred from electronic annotation with InterPro:IPR001140, InterPro:IPR011527	xenobiotic-transporting ATPase activity ; GO:0008559 | inferred from sequence or structural similarity with UniProtKB:P39109 <newline> drug transmembrane transporter activity ; GO:0015238 | inferred from sequence or structural similarity with UniProtKB:P39109 <newline> ATP binding ; GO:0005524 | inferred from electronic annotation with InterPro:IPR001140, InterPro:IPR003439, InterPro:IPR011527, I…
comp116712_c0	FBtr0307549
comp11687_c0	FBtr0110888	CG34133	0	0	0
comp11689_c0	FBtr0303100	CG42321	phospholipid transport ; GO:0015914 | inferred from electronic annotation with InterPro:IPR006539 <newline> cation transport ; GO:0006812 | inferred from electronic annotation with InterPro:IPR001757	integral to membrane ; GO:0016021 | inferred from electronic annotation with InterPro:IPR006539	ATPase activity, coupled to transmembrane movement of ions, phosphorylative mechanism ; GO:0015662 | inferred from sequence or structural similarity with EMBL:AF067820; protein_id:AAD34706.1 <newline> ATP binding ; GO:0005524 | inferred from electronic annotation with InterPro:IPR001757, InterPro:IPR006539, InterPro:IPR018303 <newline> magnesium ion binding ; GO:0000287 | inferred from electronic…
comp11690_c0	FBtr0072261	CG3362	guanosine-containing compound catabolic process ; GO:1901069 | inferred from direct assay <newline> ribonucleoside monophosphate catabolic process ; GO:0009158 | inferred from direct assay	cytosol ; GO:0005829 | inferred from direct assay	magnesium ion binding ; GO:0000287 | inferred from electronic annotation with InterPro:IPR006434 <newline> 5'-nucleotidase activity ; GO:0008253 | inferred from direct assay
comp11693_c0	FBtr0076060	Pop2	regulation of transcription from RNA polymerase II promoter ; GO:0006357 | inferred from sequence or structural similarity with UniProtKB:Q60809 <newline> neuron development ; GO:0048666 | inferred from mutant phenotype <newline> muscle organ development ; GO:0007517 | inferred from mutant phenotype <newline> nuclear-transcribed mRNA poly(A) tail shortening ; GO:0000289 | inferred from mutant phe…	cytoplasm ; GO:0005737 | inferred from direct assay <newline> nucleus ; GO:0005634 | inferred from sequence or structural similarity with UniProtKB:Q60809 <newline> CCR4-NOT complex ; GO:0030014 | inferred from direct assay	poly(A)-specific ribonuclease activity ; GO:0004535 | inferred from mutant phenotype <newline> nucleic acid binding ; GO:0003676 | inferred from electronic annotation with InterPro:IPR012337 <newline> protein binding ; GO:0005515 | inferred from physical interaction with UniProtKB:Q8SY33
comp11693_c0	FBtr0300272	Pop2	regulation of transcription from RNA polymerase II promoter ; GO:0006357 | inferred from sequence or structural similarity with UniProtKB:Q60809 <newline> neuron development ; GO:0048666 | inferred from mutant phenotype <newline> muscle organ development ; GO:0007517 | inferred from mutant phenotype <newline> nuclear-transcribed mRNA poly(A) tail shortening ; GO:0000289 | inferred from mutant phe…	cytoplasm ; GO:0005737 | inferred from direct assay <newline> nucleus ; GO:0005634 | inferred from sequence or structural similarity with UniProtKB:Q60809 <newline> CCR4-NOT complex ; GO:0030014 | inferred from direct assay	poly(A)-specific ribonuclease activity ; GO:0004535 | inferred from mutant phenotype <newline> nucleic acid binding ; GO:0003676 | inferred from electronic annotation with InterPro:IPR012337 <newline> protein binding ; GO:0005515 | inferred from physical interaction with UniProtKB:Q8SY33
comp11710_c0	FBtr0088449	CG1441	0	0	nucleotide binding ; GO:0000166 | inferred from electronic annotation with InterPro:IPR016040 <newline> fatty-acyl-CoA reductase (alcohol-forming) activity ; GO:0080019 | inferred from electronic annotation with InterPro:IPR026055
comp11711_c0	FBtr0087097	Syn2	regulation of synaptic growth at neuromuscular junction ; GO:0008582 | inferred from genetic interaction with Nsf2 <newline> eye development ; GO:0001654 | inferred from mutant phenotype <newline> rhabdomere development ; GO:0042052 | inferred from mutant phenotype	syntrophin complex ; GO:0016013 | inferred from sequence or structural similarity with HGNC_gene:SNTG1; HGNC:13740; OMIM:608714 AND inferred from sequence or structural similarity with HGNC_gene:SNTG2; HGNC:13741; OMIM:608715 <newline> syntrophin complex ; GO:0016013 | non-traceable author statement <newline> syntrophin complex ; GO:0016013 | inferred from sequence or structural similarity	structural constituent of muscle ; GO:0008307 | inferred from sequence or structural similarity with HGNC_gene:SNTG1; HGNC:13740; OMIM:608714 AND inferred from sequence or structural similarity with HGNC_gene:SNTG2; HGNC:13741; OMIM:608715 <newline> cytoskeletal protein binding ; GO:0008092 | inferred from sequence or structural similarity
comp11719_c0	FBtr0331786	hipk	protein phosphorylation ; GO:0006468 | non-traceable author statement <newline> positive regulation of Notch signaling pathway ; GO:0045747 | inferred from genetic interaction with Dl inferred from genetic interaction with N inferred from genetic interaction with gro inferred from genetic interaction with H <newline> compound eye development ; GO:0048749 | inferred from mutant phenotype <newline>…	0	protein kinase activity ; GO:0004672 | non-traceable author statement <newline> protein serine/threonine kinase activity ; GO:0004674 | inferred from sequence or structural similarity with SGD_LOCUS:YAK1; SGD:S0003677 <newline> protein serine/threonine kinase activity ; GO:0004674 | inferred from direct assay <newline> beta-catenin binding ; GO:0008013 | inferred from physical interaction with ar…
comp11721_c0	FBtr0073842	g	determination of adult lifespan ; GO:0008340 | inferred from mutant phenotype <newline> eye pigment biosynthetic process ; GO:0006726 | inferred from direct assay <newline> ocellus pigment biosynthetic process ; GO:0008055 | inferred from direct assay <newline> ommochrome biosynthetic process ; GO:0006727 | inferred from mutant phenotype <newline> eye pigment biosynthetic process ; GO:0006726 | i…	AP-3 adaptor complex ; GO:0030123 | non-traceable author statement <newline> clathrin adaptor complex ; GO:0030131 | inferred from sequence or structural similarity with EMBL:AF002163; protein_id:AAC51761.1 <newline> Golgi-associated vesicle ; GO:0005798 | non-traceable author statement <newline> Golgi stack ; GO:0005795 | inferred from direct assay <newline> endoplasmic reticulum ; GO:0005783 | …	protein transporter activity ; GO:0008565 | inferred from electronic annotation with InterPro:IPR017105
comp11723_c0	FBtr0089814	CG32809	biological_process ; GO:0008150 | no biological data available	cellular_component ; GO:0005575 | no biological data available	molecular_function ; GO:0003674 | no biological data available
comp11728_c0	FBtr0299935
comp117334_c0	FBtr0081288	Hs2st	signal transduction ; GO:0007165 | non-traceable author statement <newline> open tracheal system development ; GO:0007424 | inferred from mutant phenotype inferred from genetic interaction with Hs6st	integral to membrane ; GO:0016021 | inferred from electronic annotation with InterPro:IPR005331, InterPro:IPR007734	heparan sulfate 2-O-sulfotransferase activity ; GO:0004394 | inferred from sequence or structural similarity with EMBL:AF060178 <newline> heparan sulfate 2-O-sulfotransferase activity ; GO:0004394 | inferred from direct assay
comp11744_c0	FBtr0080570	Arpc1	actin filament polymerization ; GO:0030041 | non-traceable author statement <newline> actin filament-based process ; GO:0030029 | inferred from mutant phenotype <newline> pseudocleavage involved in syncytial blastoderm formation ; GO:0030589 | inferred from mutant phenotype <newline> cytoskeleton organization ; GO:0007010 | inferred from sequence or structural similarity <newline> positive regula…	Arp2/3 protein complex ; GO:0005885 | traceable author statement <newline> Arp2/3 protein complex ; GO:0005885 | non-traceable author statement <newline> Arp2/3 protein complex ; GO:0005885 | inferred from sequence or structural similarity with HGNC_gene:ARPC1B; HGNC:704	actin binding ; GO:0003779 | inferred from sequence or structural similarity <newline> actin binding ; GO:0003779 | inferred from electronic annotation with InterPro:IPR017383 <newline> structural constituent of cytoskeleton ; GO:0005200 | inferred from sequence or structural similarity with HGNC_gene:ARPC1B; HGNC:704
comp11745_c0	FBtr0331432	PpV	protein dephosphorylation ; GO:0006470 | non-traceable author statement <newline> mitotic cell cycle ; GO:0000278 | inferred from mutant phenotype <newline> protein dephosphorylation ; GO:0006470 | inferred from sequence model <newline> G1/S transition of mitotic cell cycle ; GO:0000082 | inferred from genetic interaction with SGD_LOCUS:SIT4; SGD:S000002205	cytoplasm ; GO:0005737 | inferred from direct assay <newline> cytoplasm ; GO:0005737 | non-traceable author statement	protein serine/threonine phosphatase activity ; GO:0004722 | non-traceable author statement <newline> protein serine/threonine phosphatase activity ; GO:0004722 | inferred from sequence model <newline> hydrolase activity ; GO:0016787 | inferred from electronic annotation with InterPro:IPR004843, InterPro:IPR006186
comp11751_c0	FBtr0078557	slif	lipid metabolic process ; GO:0006629 | inferred from mutant phenotype <newline> amino acid transport ; GO:0006865 | inferred from direct assay <newline> growth ; GO:0040007 | inferred from mutant phenotype <newline> amino acid transmembrane transport ; GO:0003333 | inferred from electronic annotation with InterPro:IPR002293	membrane ; GO:0016020 | inferred from electronic annotation with InterPro:IPR002293, InterPro:IPR004841	cationic amino acid transmembrane transporter activity ; GO:0015326 | inferred from sequence or structural similarity with EMBL:AB000113; protein_id:BAA20133 <newline> cationic amino acid transmembrane transporter activity ; GO:0015326 | inferred from direct assay
comp11752_c0	FBtr0085241	ALiX	apoptotic process ; GO:0006915 | non-traceable author statement <newline> positive regulation of JNK cascade ; GO:0046330 | non-traceable author statement <newline> actin filament polymerization ; GO:0030041 | inferred from mutant phenotype <newline> positive regulation of JNK cascade ; GO:0046330 | inferred from direct assay	cellular_component ; GO:0005575 | no biological data available	signal transducer activity ; GO:0004871 | inferred from sequence or structural similarity with UniProtKB:Q94159
comp11754_c0	FBtr0301349	E(bx)	nucleosome mobilization ; GO:0042766 | inferred from direct assay <newline> nucleosome assembly ; GO:0006334 | non-traceable author statement <newline> chromatin remodeling ; GO:0006338 | inferred from mutant phenotype <newline> hemopoiesis ; GO:0030097 | inferred from mutant phenotype <newline> nucleosome mobilization ; GO:0042766 | traceable author statement <newline> ecdysone receptor-mediated…	NURF complex ; GO:0016589 | non-traceable author statement <newline> NURF complex ; GO:0016589 | traceable author statement <newline> NURF complex ; GO:0016589 | inferred from direct assay	ligand-dependent nuclear receptor binding ; GO:0016922 | inferred from physical interaction with EcR <newline> DNA binding ; GO:0003677 | inferred from electronic annotation with InterPro:IPR017956 <newline> zinc ion binding ; GO:0008270 | inferred from electronic annotation with InterPro:IPR001965
comp11755_c0	FBtr0300616	CG5919	isoprenoid biosynthetic process ; GO:0008299 | inferred from electronic annotation with InterPro:IPR011876	0	isopentenyl-diphosphate delta-isomerase activity ; GO:0004452 | inferred from sequence or structural similarity with EMBL:AF003836 <newline> hydrolase activity ; GO:0016787 | inferred from electronic annotation with InterPro:IPR000086, InterPro:IPR015797
comp11758_c0	FBtr0310332	Myo10A	dorsal closure ; GO:0007391 | inferred from mutant phenotype <newline> intracellular protein transport ; GO:0006886 | inferred from mutant phenotype <newline> filopodium assembly ; GO:0046847 | inferred from mutant phenotype	filopodium ; GO:0030175 | inferred from direct assay <newline> neuronal cell body ; GO:0043025 | inferred from direct assay <newline> myosin complex ; GO:0016459 | inferred from sequence or structural similarity <newline> unconventional myosin complex ; GO:0016461 | non-traceable author statement <newline> unconventional myosin complex ; GO:0016461 | inferred from sequence or structural similarit…	protein binding ; GO:0005515 | inferred from physical interaction with tgo inferred from physical interaction with Socs16D inferred from physical interaction with smg inferred from physical interaction with shg inferred from physical interaction with RpL34a inferred from physical interaction with RpL23 inferred from physical interaction with Nedd4 inferred from physical interaction with milt infe…
comp11785_c0	FBtr0299534	mmd	membrane protein ectodomain proteolysis ; GO:0006509 | inferred from sequence or structural similarity with HGNC_gene:ADAM17; HGNC:195	integral to membrane ; GO:0016021 | inferred from sequence or structural similarity with HGNC_gene:ADAM17; HGNC:195	metalloendopeptidase activity ; GO:0004222 | inferred from sequence or structural similarity <newline> metalloendopeptidase activity ; GO:0004222 | inferred from sequence or structural similarity with UniProtKB:Q61824 <newline> zinc ion binding ; GO:0008270 | inferred from electronic annotation with InterPro:IPR002870
comp11787_c0	FBtr0070316	Rbcn-3B	G-protein coupled receptor signaling pathway ; GO:0007186 | inferred from sequence or structural similarity <newline> vacuolar acidification ; GO:0007035 | inferred from mutant phenotype <newline> regulation of Notch signaling pathway ; GO:0008593 | inferred from mutant phenotype	heterotrimeric G-protein complex ; GO:0005834 | inferred from sequence or structural similarity	GTPase activity ; GO:0003924 | inferred from sequence or structural similarity
comp11792_c0	FBtr0075337	CG9951	biological_process ; GO:0008150 | no biological data available	cellular_component ; GO:0005575 | no biological data available	molecular_function ; GO:0003674 | no biological data available
comp11794_c0	FBtr0331838	lqf	neurotransmitter secretion ; GO:0007269 | non-traceable author statement <newline> synaptic vesicle endocytosis ; GO:0048488 | non-traceable author statement <newline> endocytosis ; GO:0006897 | inferred from mutant phenotype <newline> negative regulation of cardioblast cell fate specification ; GO:0009997 | inferred from mutant phenotype <newline> regulation of Notch signaling pathway ; GO:00085…	0	0
comp117962_c0	FBtr0076570	CG6511	0	0	0
comp11802_c0	FBtr0089224	plexA	axon midline choice point recognition ; GO:0016199 | inferred from mutant phenotype <newline> axon guidance ; GO:0007411 | inferred from mutant phenotype <newline> motor neuron axon guidance ; GO:0008045 | non-traceable author statement <newline> semaphorin-plexin signaling pathway involved in regulation of photoreceptor cell axon guidance ; GO:2000305 | inferred from genetic interaction with Sem…	intracellular ; GO:0005622 | inferred from electronic annotation with InterPro:IPR008936 <newline> membrane ; GO:0016020 | inferred from electronic annotation with InterPro:IPR002165, InterPro:IPR016201	axon guidance receptor activity ; GO:0008046 | non-traceable author statement <newline> semaphorin receptor activity ; GO:0017154 | traceable author statement <newline> semaphorin receptor activity ; GO:0017154 | inferred from sequence or structural similarity with UniProtKB:P70207 <newline> protein binding ; GO:0005515 | inferred from physical interaction with Sema-2a <newline> 14-3-3 protein bi…
comp11804_c0	FBtr0100220	loqs	pre-miRNA processing ; GO:0031054 | inferred from mutant phenotype <newline> pre-miRNA processing ; GO:0031054 | inferred from direct assay <newline> central nervous system development ; GO:0007417 | inferred from mutant phenotype <newline> germ-line stem cell maintenance ; GO:0030718 | inferred from mutant phenotype <newline> female germ-line stem cell division ; GO:0048132 | inferred from mutan…	cytoplasm ; GO:0005737 | inferred from direct assay <newline> RNA-induced silencing complex ; GO:0016442 | colocalizes_with inferred from physical interaction with Dcr-1	double-stranded RNA binding ; GO:0003725 | inferred from sequence or structural similarity <newline> double-stranded RNA binding ; GO:0003725 | inferred from sequence or structural similarity with UniProtKB:Q91836 <newline> protein binding ; GO:0005515 | inferred from physical interaction with Dcr-1
comp118088_c0	FBtr0332020	Ca-alpha1D	calcium ion transport ; GO:0006816 | non-traceable author statement <newline> muscle contraction ; GO:0006936 | traceable author statement <newline> epithelial fluid transport ; GO:0042045 | inferred from direct assay AND inferred from expression pattern <newline> embryo development ; GO:0009790 | non-traceable author statement <newline> calcium ion transmembrane transport ; GO:0070588 | inferred…	voltage-gated calcium channel complex ; GO:0005891 | inferred from sequence or structural similarity <newline> voltage-gated calcium channel complex ; GO:0005891 | non-traceable author statement <newline> apical plasma membrane ; GO:0016324 | inferred from direct assay <newline> basolateral plasma membrane ; GO:0016323 | inferred from direct assay <newline> voltage-gated calcium channel complex ;…	voltage-gated calcium channel activity ; GO:0005245 | inferred from sequence or structural similarity <newline> voltage-gated calcium channel activity ; GO:0005245 | non-traceable author statement <newline> voltage-gated calcium channel activity ; GO:0005245 | inferred from electronic annotation with InterPro:IPR002077, InterPro:IPR005446
comp11815_c0	FBtr0113091	Mapmodulin	microtubule-based process ; GO:0007017 | inferred from sequence or structural similarity <newline> nucleocytoplasmic transport ; GO:0006913 | inferred from sequence or structural similarity with UniProtKB:P39687	microtubule associated complex ; GO:0005875 | inferred from sequence or structural similarity <newline> nucleus ; GO:0005634 | inferred from sequence or structural similarity with UniProtKB:P39687 <newline> cytoplasm ; GO:0005737 | inferred from sequence or structural similarity with UniProtKB:P39687 <newline> endoplasmic reticulum ; GO:0005783 | inferred from sequence or structural similarity wi…	microtubule binding ; GO:0008017 | inferred from sequence or structural similarity <newline> phosphatase inhibitor activity ; GO:0019212 | inferred from sequence or structural similarity with HGNC_gene:ANP32A; HGNC:13233; OMIM:600832
comp11817_c0	FBtr0081690	Ccp84Ad	multicellular organism reproduction ; GO:0032504 | inferred from expression pattern	extracellular space ; GO:0005615 | inferred from direct assay	structural constituent of chitin-based larval cuticle ; GO:0008010 | inferred from sequence or structural similarity with UniProtKB:P80682 <newline> structural constituent of chitin-based cuticle ; GO:0005214 | inferred from sequence or structural similarity with Pfam:PF00379 inferred from sequence or structural similarity with InterPro:IPR000618
comp11829_c0	FBtr0331335	Sp1	regulation of transcription, DNA-dependent ; GO:0006355 | inferred from sequence or structural similarity with btd <newline> imaginal disc-derived leg morphogenesis ; GO:0007480 | inferred from mutant phenotype	nucleus ; GO:0005634 | inferred from sequence or structural similarity with btd	sequence-specific DNA binding ; GO:0043565 | inferred from direct assay <newline> sequence-specific DNA binding transcription factor activity ; GO:0003700 | inferred from direct assay <newline> sequence-specific DNA binding transcription factor activity ; GO:0003700 | inferred from sequence or structural similarity with btd <newline> zinc ion binding ; GO:0008270 | inferred from electronic annota…
comp11832_c0	FBtr0075274	CG7728	neurogenesis ; GO:0022008 | inferred from mutant phenotype <newline> ribosome biogenesis ; GO:0042254 | inferred from electronic annotation with InterPro:IPR012948	nucleus ; GO:0005634 | inferred from electronic annotation with InterPro:IPR012948	0
comp11833_c0	FBtr0306559	Ptpmeg	protein dephosphorylation ; GO:0006470 | non-traceable author statement <newline> autophagic cell death ; GO:0048102 | inferred from expression pattern <newline> salivary gland cell autophagic cell death ; GO:0035071 | inferred from expression pattern <newline> axon extension involved in axon guidance ; GO:0048846 | inferred from mutant phenotype <newline> mushroom body development ; GO:0016319 |…	cytoskeleton ; GO:0005856 | inferred from electronic annotation with InterPro:IPR000299	protein tyrosine phosphatase activity ; GO:0004725 | non-traceable author statement <newline> protein tyrosine phosphatase activity ; GO:0004725 | inferred from sequence or structural similarity with UniProtKB:P29074 <newline> cytoskeletal protein binding ; GO:0008092 | inferred from sequence or structural similarity <newline> protein tyrosine phosphatase activity ; GO:0004725 | inferred from seq…
comp118490_c0	FBtr0301864	tutl	adult locomotory behavior ; GO:0008344 | inferred from mutant phenotype <newline> flight behavior ; GO:0007629 | inferred from mutant phenotype <newline> larval behavior ; GO:0030537 | inferred from mutant phenotype <newline> peripheral nervous system development ; GO:0007422 | non-traceable author statement <newline> lateral inhibition ; GO:0046331 | inferred from mutant phenotype <newline> regu…	cellular_component ; GO:0005575 | no biological data available	molecular_function ; GO:0003674 | no biological data available
comp118532_c0	FBtr0330158	RhoBTB	small GTPase mediated signal transduction ; GO:0007264 | inferred from electronic annotation with InterPro:IPR001806, InterPro:IPR003578 <newline> melanotic encapsulation of foreign target ; GO:0035011 | inferred from mutant phenotype	intracellular ; GO:0005622 | inferred from electronic annotation with InterPro:IPR003578	GTPase activity ; GO:0003924 | non-traceable author statement <newline> GTPase activity ; GO:0003924 | inferred from sequence or structural similarity <newline> GTPase activity ; GO:0003924 | inferred from sequence or structural similarity with EMBL:AF014371 <newline> GTP binding ; GO:0005525 | inferred from electronic annotation with InterPro:IPR001806, InterPro:IPR003578, InterPro:IPR005225
comp118545_c0	FBtr0076382	LanB2	embryonic morphogenesis ; GO:0048598 | non-traceable author statement <newline> organ morphogenesis ; GO:0009887 | non-traceable author statement <newline> tissue development ; GO:0009888 | non-traceable author statement	basement membrane ; GO:0005604 | inferred from sequence or structural similarity <newline> basal lamina ; GO:0005605 | inferred from direct assay <newline> basement membrane ; GO:0005604 | inferred from sequence or structural similarity with MGD:Lamc1; MGI:MGI:99914 <newline> basement membrane ; GO:0005604 | non-traceable author statement <newline> basement membrane ; GO:0005604 | inferred from d…	0
comp118549_c0	FBtr0100316	CadN	calcium-dependent cell-cell adhesion ; GO:0016339 | inferred from physical interaction with α-Cat AND inferred from physical interaction with arm AND inferred from sequence or structural similarity with shg AND inferred from sequence or structural similarity with MGD:Cdh2; MGI:MGI:88355 <newline> homophilic cell adhesion ; GO:0007156 | inferred from direct assay <newline> calcium-dependent cell-c…	integral to membrane ; GO:0016021 | inferred from sequence or structural similarity with MGD:Cdh2; MGI:MGI:88355 <newline> cell-cell junction ; GO:0005911 | inferred from direct assay <newline> plasma membrane ; GO:0005886 | inferred from sequence or structural similarity with shg <newline> integral to plasma membrane ; GO:0005887 | inferred from sequence or structural similarity <newline> plasma…	cell adhesion molecule binding ; GO:0050839 | inferred from sequence or structural similarity <newline> receptor activity ; GO:0004872 | inferred from sequence or structural similarity <newline> beta-catenin binding ; GO:0008013 | non-traceable author statement <newline> cadherin binding ; GO:0045296 | inferred from physical interaction with CadN <newline> protein homodimerization activity ; GO:0…
comp118591_c0	FBtr0078466	S1P	sterol regulatory element binding protein cleavage ; GO:0035103 | non-traceable author statement <newline> proteolysis ; GO:0006508 | inferred from biological aspect of ancestor with PANTHER:PTN000083280 <newline> lipid metabolic process ; GO:0006629 | inferred from biological aspect of ancestor with PANTHER:PTN000083280	Golgi apparatus ; GO:0005794 | inferred from biological aspect of ancestor with PANTHER:PTN000083280	serine-type endopeptidase activity ; GO:0004252 | non-traceable author statement <newline> serine-type endopeptidase activity ; GO:0004252 | inferred from sequence or structural similarity with EMBL:AF094820; protein_id:AAD27010.1 <newline> serine-type endopeptidase activity ; GO:0004252 | inferred from biological aspect of ancestor with PANTHER:PTN00008284
comp11861_c0	FBtr0082371	CG6672	cation transport ; GO:0006812 | inferred from electronic annotation with InterPro:IPR002524 <newline> transmembrane transport ; GO:0055085 | inferred from electronic annotation with InterPro:IPR002524	integral to membrane ; GO:0016021 | inferred from electronic annotation with InterPro:IPR002524	zinc ion transmembrane transporter activity ; GO:0005385 | inferred from sequence or structural similarity with NCBI_gi:227157
comp11864_c0	FBtr0082655	Past1	endocytosis ; GO:0006897 | non-traceable author statement <newline> endocytosis ; GO:0006897 | inferred from mutant phenotype <newline> oogenesis ; GO:0048477 | inferred from mutant phenotype <newline> sperm individualization ; GO:0007291 | inferred from mutant phenotype <newline> imaginal disc-derived wing margin morphogenesis ; GO:0008587 | inferred from genetic interaction with N <newline> ima…	0	calcium ion binding ; GO:0005509 | inferred from sequence or structural similarity with InterPro:IPR002048 <newline> GTP binding ; GO:0005525 | inferred from electronic annotation with InterPro:IPR001401 <newline> GTPase activity ; GO:0003924 | inferred from electronic annotation with InterPro:IPR001401
comp11869_c0	FBtr0073620	FucT6	protein glycosylation ; GO:0006486 | inferred from sequence or structural similarity <newline> protein glycosylation in Golgi ; GO:0033578 | inferred from electronic annotation with InterPro:IPR015827	integral to Golgi membrane ; GO:0030173 | inferred from sequence or structural similarity <newline> integral to membrane ; GO:0016021 | inferred from electronic annotation with InterPro:IPR015827 <newline> Golgi cisterna membrane ; GO:0032580 | inferred from electronic annotation with InterPro:IPR015827	galactoside 6-L-fucosyltransferase activity ; GO:0046702 | non-traceable author statement <newline> glycoprotein 6-alpha-L-fucosyltransferase activity ; GO:0008424 | inferred from sequence or structural similarity with HGNC_gene:FUT8; HGNC:4019; OMIM:602589 <newline> alpha-(1->6)-fucosyltransferase activity ; GO:0046921 | inferred from sequence or structural similarity <newline> fucosyltransferas…
comp11880_c0	FBtr0302188	CG31195	biological_process ; GO:0008150 | no biological data available	cellular_component ; GO:0005575 | no biological data available	molecular_function ; GO:0003674 | no biological data available
comp11882_c0	FBtr0305089	JhI-21	leucine import ; GO:0060356 | inferred from mutant phenotype <newline> amino acid transmembrane transport ; GO:0003333 | inferred from electronic annotation with InterPro:IPR002293	membrane ; GO:0016020 | inferred from electronic annotation with InterPro:IPR002293, InterPro:IPR004841	amino acid transmembrane transporter activity ; GO:0015171 | non-traceable author statement <newline> L-amino acid transmembrane transporter activity ; GO:0015179 | inferred from sequence or structural similarity with EMBL:AF019906; protein_id:AAB93541
comp11885_c0	FBtr0306024	Esyt2	biological_process ; GO:0008150 | no biological data available	cellular_component ; GO:0005575 | no biological data available	molecular_function ; GO:0003674 | no biological data available
comp11905_c0	FBtr0332583	arm	Wnt receptor signaling pathway ; GO:0016055 | inferred from sequence or structural similarity with MGD:Catnb; MGI:MGI:88276 <newline> cytoskeletal anchoring at plasma membrane ; GO:0007016 | inferred from sequence or structural similarity <newline> dorsal closure ; GO:0007391 | inferred from mutant phenotype <newline> cell adhesion ; GO:0007155 | inferred from mutant phenotype <newline> regulatio…	zonula adherens ; GO:0005915 | inferred from direct assay <newline> catenin complex ; GO:0016342 | inferred from sequence or structural similarity <newline> adherens junction ; GO:0005912 | non-traceable author statement <newline> catenin complex ; GO:0016342 | non-traceable author statement <newline> cytoplasm ; GO:0005737 | non-traceable author statement <newline> membrane ; GO:0016020 | non-tr…	cytoskeletal protein binding ; GO:0008092 | inferred from sequence or structural similarity <newline> alpha-catenin binding ; GO:0045294 | non-traceable author statement <newline> protein binding ; GO:0005515 | inferred from physical interaction with UniProtKB:P22265 <newline> protein binding ; GO:0005515 | inferred from physical interaction with Apc2 <newline> transcription coactivator activity …
comp11919_c0	FBtr0301277	Clbn	protein export from nucleus ; GO:0006611 | inferred from mutant phenotype	0	0
comp11920_c0	FBtr0077673	okr	response to ionizing radiation ; GO:0010212 | inferred from mutant phenotype <newline> dorsal appendage formation ; GO:0046843 | inferred from mutant phenotype <newline> DNA recombination ; GO:0006310 | inferred from sequence or structural similarity <newline> double-strand break repair ; GO:0006302 | inferred from mutant phenotype <newline> intracellular mRNA localization ; GO:0008298 | traceabl…	0	ATP-dependent DNA helicase activity ; GO:0004003 | inferred from sequence or structural similarity with SGD_LOCUS:RAD54; SGD:S0003131 <newline> ATP-dependent DNA helicase activity ; GO:0004003 | inferred from sequence or structural similarity <newline> ATP binding ; GO:0005524 | inferred from electronic annotation with InterPro:IPR000330, InterPro:IPR001650 <newline> DNA binding ; GO:0003677 | in…
comp119252_c0	FBtr0077168	Aats-ala-m	alanyl-tRNA aminoacylation ; GO:0006419 | inferred from sequence or structural similarity with SGD_LOCUS:ALA1; SGD:S0005862	mitochondrion ; GO:0005739 | inferred from sequence or structural similarity with SGD_LOCUS:ALA1; SGD:S0005862	alanine-tRNA ligase activity ; GO:0004813 | non-traceable author statement <newline> alanine-tRNA ligase activity ; GO:0004813 | inferred from sequence or structural similarity with SGD_LOCUS:ALA1; SGD:S0005862 <newline> ATP binding ; GO:0005524 | inferred from electronic annotation with InterPro:IPR012947, InterPro:IPR018162, InterPro:IPR018164, InterPro:IPR018165 <newline> nucleic acid binding …
comp11937_c0	FBtr0080851	CG5869	gliogenesis ; GO:0042063 | inferred from sequence or structural similarity with EMBL:BC005359; protein_id:AAH05359.1	intracellular ; GO:0005622 | inferred from electronic annotation with InterPro:IPR002108	actin binding ; GO:0003779 | inferred from sequence or structural similarity <newline> actin binding ; GO:0003779 | inferred from electronic annotation with InterPro:IPR002108
comp11946_c0	FBtr0070745	rg	protein localization ; GO:0008104 | inferred from direct assay <newline> protein localization ; GO:0008104 | non-traceable author statement <newline> compound eye cone cell differentiation ; GO:0042675 | inferred from mutant phenotype <newline> olfactory learning ; GO:0008355 | inferred from mutant phenotype <newline> mushroom body development ; GO:0016319 | inferred from mutant phenotype <newlin…	cytoplasm ; GO:0005737 | inferred from direct assay <newline> integral to membrane ; GO:0016021 | inferred from direct assay <newline> neuronal cell body ; GO:0043025 | inferred from direct assay	protein kinase A binding ; GO:0051018 | inferred from direct assay <newline> protein kinase A binding ; GO:0051018 | non-traceable author statement
comp11949_c0	FBtr0079257	Fic	protein adenylylation ; GO:0018117 | inferred from direct assay <newline> detection of light stimulus involved in visual perception ; GO:0050908 | inferred from mutant phenotype <newline> visual behavior ; GO:0007632 | inferred from mutant phenotype <newline> histamine transport ; GO:0051608 | inferred from mutant phenotype	plasma membrane ; GO:0005886 | inferred from direct assay	protein adenylyltransferase activity ; GO:0070733 | inferred from direct assay
comp119517_c0	FBtr0303251	Wnt6	Wnt receptor signaling pathway ; GO:0016055 | inferred from sequence or structural similarity with wg <newline> canonical Wnt receptor signaling pathway ; GO:0060070 | inferred from biological aspect of ancestor with PANTHER:PTN000246517 <newline> negative regulation of transcription from RNA polymerase II promoter ; GO:0000122 | inferred from biological aspect of ancestor with PANTHER:PTN0002465…	extracellular region ; GO:0005576 | inferred from sequence or structural similarity with wg <newline> plasma membrane ; GO:0005886 | inferred from biological aspect of ancestor with PANTHER:PTN000246517 <newline> extracellular space ; GO:0005615 | inferred from biological aspect of ancestor with PANTHER:PTN000246517	receptor binding ; GO:0005102 | inferred from sequence or structural similarity with wg <newline> G-protein coupled receptor binding ; GO:0001664 | inferred from biological aspect of ancestor with PANTHER:PTN000246517
comp11952_c0	FBtr0072194	HSPC300	regulation of cell shape ; GO:0008360 | inferred from mutant phenotype <newline> central nervous system morphogenesis ; GO:0021551 | inferred from mutant phenotype <newline> regulation of synaptic growth at neuromuscular junction ; GO:0008582 | inferred from mutant phenotype <newline> positive regulation of filopodium assembly ; GO:0051491 | inferred from mutant phenotype <newline> positive regul…	cellular_component ; GO:0005575 | no biological data available	molecular_function ; GO:0003674 | no biological data available
comp119581_c0	FBtr0305967	l(2)k14710	neurogenesis ; GO:0022008 | inferred from mutant phenotype	0	0
comp119585_c0	FBtr0112943
comp11959_c0	FBtr0080983	CG5110	phosphorylation ; GO:0016310 | inferred from sequence or structural similarity with UniProtKB:Q9UHA4 <newline> cellular response to amino acid stimulus ; GO:0071230 | inferred from mutant phenotype <newline> regulation of TOR signaling cascade ; GO:0032006 | inferred from electronic annotation with InterPro:IPR015019	0	SH3/SH2 adaptor activity ; GO:0005070 | inferred from sequence or structural similarity with UniProtKB:Q9UHA4
comp11966_c0	FBtr0080547	CenG1A	small GTPase mediated signal transduction ; GO:0007264 | non-traceable author statement <newline> regulation of ARF GTPase activity ; GO:0032312 | inferred from electronic annotation with InterPro:IPR001164	nucleus ; GO:0005634 | non-traceable author statement <newline> intracellular ; GO:0005622 | inferred from electronic annotation with InterPro:IPR013684	ARF GTPase activator activity ; GO:0008060 | non-traceable author statement <newline> ARF GTPase activator activity ; GO:0008060 | inferred from sequence or structural similarity with EMBL:AF075462 <newline> GTP binding ; GO:0005525 | inferred from electronic annotation with InterPro:IPR013684 <newline> zinc ion binding ; GO:0008270 | inferred from electronic annotation with InterPro:IPR001164 <n…
comp1197_c0	FBtr0077989	mtRNApol	transcription, DNA-dependent ; GO:0006351 | inferred from sequence or structural similarity with UniProtKB:O00411	mitochondrion ; GO:0005739 | inferred from sequence or structural similarity with UniProtKB:P13433 <newline> mitochondrion ; GO:0005739 | inferred from sequence or structural similarity with UniProtKB:O00411	DNA-directed RNA polymerase activity ; GO:0003899 | inferred from sequence or structural similarity with UniProtKB:O00411 <newline> DNA binding ; GO:0003677 | inferred from electronic annotation with InterPro:IPR002092
comp119785_c0	FBtr0300553	dpr12	sensory perception of chemical stimulus ; GO:0007606 | inferred from sequence or structural similarity with dpr <newline> synaptic target recognition ; GO:0008039 | inferred from mutant phenotype	cellular_component ; GO:0005575 | no biological data available	molecular_function ; GO:0003674 | no biological data available
comp11980_c0	FBtr0086709	sec6	neurotransmitter secretion ; GO:0007269 | non-traceable author statement <newline> synaptic vesicle docking involved in exocytosis ; GO:0016081 | non-traceable author statement <newline> synaptic vesicle targeting ; GO:0016080 | non-traceable author statement <newline> vesicle-mediated transport ; GO:0016192 | inferred from sequence or structural similarity <newline> synaptic vesicle docking invo…	exocyst ; GO:0000145 | non-traceable author statement <newline> exocyst ; GO:0000145 | inferred from sequence or structural similarity <newline> exocyst ; GO:0000145 | inferred from sequence or structural similarity with UniProtKB:P32844 <newline> exocyst ; GO:0000145 | inferred from sequence or structural similarity with UniProtKB:O60645 <newline> zonula adherens ; GO:0005915 | inferred from dir…	0
comp11981_c0	FBtr0331693	PpD3	protein dephosphorylation ; GO:0006470 | inferred from sequence or structural similarity <newline> protein dephosphorylation ; GO:0006470 | non-traceable author statement <newline> mitotic cell cycle ; GO:0000278 | inferred from mutant phenotype <newline> protein dephosphorylation ; GO:0006470 | inferred from electronic annotation with InterPro:IPR011236	nucleus ; GO:0005634 | inferred from direct assay <newline> cytoplasm ; GO:0005737 | inferred from direct assay	protein serine/threonine phosphatase activity ; GO:0004722 | inferred from sequence or structural similarity <newline> protein serine/threonine phosphatase activity ; GO:0004722 | non-traceable author statement <newline> protein serine/threonine phosphatase activity ; GO:0004722 | inferred from sequence or structural similarity with EMBL:AF018262
comp119841_c0	FBtr0076648	GAPsec	selenocysteine incorporation ; GO:0001514 | NOT inferred from direct assay <newline> translational readthrough ; GO:0006451 | inferred from direct assay <newline> regulation of Rab GTPase activity ; GO:0032313 | inferred from electronic annotation with InterPro:IPR000195	intracellular ; GO:0005622 | inferred from electronic annotation with InterPro:IPR000195	Rab GTPase activator activity ; GO:0005097 | inferred from electronic annotation with InterPro:IPR000195
comp11986_c0	FBtr0273236	Dhc93AB	microtubule-based movement ; GO:0007018 | inferred from sequence or structural similarity <newline> microtubule-based movement ; GO:0007018 | inferred from electronic annotation with InterPro:IPR004273 <newline> sensory perception of sound ; GO:0007605 | inferred from mutant phenotype	microtubule associated complex ; GO:0005875 | inferred from sequence or structural similarity <newline> axonemal dynein complex ; GO:0005858 | inferred from sequence or structural similarity with EMBL:Z83813; protein_id:CAB06067 <newline> microtubule associated complex ; GO:0005875 | inferred from sequence or structural similarity with SGD_LOCUS:DYN1; SGD:S0001762	ATPase activity, coupled ; GO:0042623 | inferred from sequence or structural similarity <newline> motor activity ; GO:0003774 | inferred from sequence or structural similarity with SGD_LOCUS:DYN1; SGD:S0001762 <newline> ATP binding ; GO:0005524 | inferred from electronic annotation with InterPro:IPR011704 <newline> ATPase activity ; GO:0016887 | inferred from electronic annotation with InterPro:I…
comp11987_c0	FBtr0073480	Gtp-bp	axonogenesis ; GO:0007409 | inferred from expression pattern <newline> regulation of protein secretion ; GO:0050708 | inferred from expression pattern <newline> SRP-dependent cotranslational protein targeting to membrane ; GO:0006614 | inferred from electronic annotation with InterPro:IPR000897, InterPro:IPR013822 <newline> GTP catabolic process ; GO:0006184 | inferred from electronic annotation …	endoplasmic reticulum membrane ; GO:0005789 | inferred from direct assay <newline> signal recognition particle receptor complex ; GO:0005785 | inferred from sequence or structural similarity with NCBI_gi:4507223 <newline> lipid particle ; GO:0005811 | inferred from direct assay	GTP binding ; GO:0005525 | non-traceable author statement <newline> mRNA binding ; GO:0003729 | non-traceable author statement <newline> signal recognition particle binding ; GO:0005047 | inferred from sequence or structural similarity with NCBI_gi:4507223 <newline> GTP binding ; GO:0005525 | inferred from electronic annotation with InterPro:IPR000897, InterPro:IPR007222, InterPro:IPR013822 <newl…
comp11991_c0	FBtr0307210	Rab3-GEF	neurotransmitter secretion ; GO:0007269 | non-traceable author statement <newline> vesicle-mediated transport ; GO:0016192 | non-traceable author statement <newline> activation of MAPK activity ; GO:0000187 | inferred from sequence or structural similarity with UniProtKB:Q8WXG6 <newline> regulation of apoptotic process ; GO:0042981 | inferred from sequence or structural similarity with UniProtKB:…	synaptic vesicle ; GO:0008021 | non-traceable author statement <newline> integral to membrane ; GO:0016021 | inferred from sequence or structural similarity with UniProtKB:Q8WXG6	Rab guanyl-nucleotide exchange factor activity ; GO:0017112 | inferred from sequence or structural similarity with EMBL:U72995 <newline> Rab guanyl-nucleotide exchange factor activity ; GO:0017112 | inferred from sequence or structural similarity with UniProtKB:Q8WXG6
comp12000_c0	FBtr0300076	Dll	proboscis development ; GO:0048728 | inferred from mutant phenotype <newline> leg disc proximal/distal pattern formation ; GO:0007479 | traceable author statement <newline> analia development ; GO:0007487 | traceable author statement <newline> antennal development ; GO:0007469 | traceable author statement <newline> genital disc development ; GO:0035215 | traceable author statement <newline> imagi…	nucleus ; GO:0005634 | non-traceable author statement <newline> nucleus ; GO:0005634 | inferred from direct assay	sequence-specific DNA binding transcription factor activity ; GO:0003700 | non-traceable author statement <newline> transcription regulatory region sequence-specific DNA binding ; GO:0000976 | inferred from electronic annotation with InterPro:IPR000047 <newline> sequence-specific DNA binding transcription factor activity ; GO:0003700 | inferred from electronic annotation with InterPro:IPR001356
comp12021_c0	FBtr0082433	CG6923	0	0	zinc ion binding ; GO:0008270 | inferred from electronic annotation with InterPro:IPR001841
comp12022_c0	FBtr0082010	Prosbeta3	proteolysis ; GO:0006508 | non-traceable author statement <newline> response to DNA damage stimulus ; GO:0006974 | inferred from mutant phenotype <newline> neurogenesis ; GO:0022008 | inferred from mutant phenotype <newline> proteolysis involved in cellular protein catabolic process ; GO:0051603 | inferred from electronic annotation with InterPro:IPR001353, InterPro:IPR016050	proteasome core complex ; GO:0005839 | inferred from sequence or structural similarity with EMBL:AF058707 <newline> proteasome complex ; GO:0000502 | non-traceable author statement	endopeptidase activity ; GO:0004175 | inferred from sequence or structural similarity with EMBL:AF058707 <newline> endopeptidase activity ; GO:0004175 | non-traceable author statement <newline> threonine-type endopeptidase activity ; GO:0004298 | inferred from electronic annotation with InterPro:IPR001353, InterPro:IPR023333
comp12024_c0	FBtr0331182	CG32206	lateral inhibition ; GO:0046331 | inferred from mutant phenotype <newline> canonical Wnt receptor signaling pathway ; GO:0060070 | inferred from biological aspect of ancestor with PANTHER:PTN000056248 <newline> Wnt receptor signaling pathway involved in dorsal/ventral axis specification ; GO:0044332 | inferred from biological aspect of ancestor with PANTHER:PTN000056248	0	Wnt-activated receptor activity ; GO:0042813 | inferred from biological aspect of ancestor with PANTHER:PTN000056248 <newline> Wnt-protein binding ; GO:0017147 | inferred from biological aspect of ancestor with PANTHER:PTN000056248
comp12026_c0	FBtr0331186	CG16947	0	0	zinc ion binding ; GO:0008270 | inferred from electronic annotation with InterPro:IPR001841, InterPro:IPR008913
comp12033_c0	FBtr0309240	CG14614	0	0	0
comp120352_c0	FBtr0308597	Octbeta3R	G-protein coupled receptor signaling pathway ; GO:0007186 | inferred from sequence or structural similarity with UniProtKB:Q9NJS6 <newline> G-protein coupled receptor signaling pathway ; GO:0007186 | inferred from sequence or structural similarity	integral to membrane ; GO:0016021 | inferred from sequence or structural similarity with UniProtKB:Q9NJS6 <newline> integral to membrane ; GO:0016021 | inferred from sequence or structural similarity	G-protein coupled amine receptor activity ; GO:0008227 | inferred from sequence or structural similarity with UniProtKB:Q9NJS6 <newline> G-protein coupled amine receptor activity ; GO:0008227 | inferred from sequence or structural similarity <newline> octopamine receptor activity ; GO:0004989 | inferred from direct assay
comp120383_c0	FBtr0079576	CG8668	protein glycosylation ; GO:0006486 | inferred from electronic annotation with InterPro:IPR002659 <newline> synaptic target recognition ; GO:0008039 | inferred from mutant phenotype	membrane ; GO:0016020 | inferred from electronic annotation with InterPro:IPR002659	UDP-galactose:beta-N-acetylglucosamine beta-1,3-galactosyltransferase activity ; GO:0008499 | inferred from sequence or structural similarity with EMBL:AF029790
comp12039_c0	FBtr0083987	CG3822	ion transport ; GO:0006811 | inferred from electronic annotation with InterPro:IPR001508 <newline> regulation of synaptic activity ; GO:0060025 | inferred from sequence or structural similarity with GluRIIA	plasma membrane ; GO:0005886 | inferred from sequence or structural similarity with GluRIIA	kainate selective glutamate receptor activity ; GO:0015277 | inferred from sequence or structural similarity <newline> extracellular-glutamate-gated ion channel activity ; GO:0005234 | inferred from electronic annotation with InterPro:IPR001320, InterPro:IPR001508, InterPro:IPR019594 <newline> kainate selective glutamate receptor activity ; GO:0015277 | inferred from sequence or structural simila…
comp120397_c0	FBtr0301344	HERC2	protein ubiquitination involved in ubiquitin-dependent protein catabolic process ; GO:0042787 | inferred from biological aspect of ancestor with PANTHER:PTN000134256	nucleus ; GO:0005634 | inferred from biological aspect of ancestor with PANTHER:PTN000134256 <newline> cytoplasm ; GO:0005737 | inferred from biological aspect of ancestor with PANTHER:PTN000134256	guanyl-nucleotide exchange factor activity ; GO:0005085 | non-traceable author statement <newline> ubiquitin-protein ligase activity ; GO:0004842 | non-traceable author statement <newline> heme binding ; GO:0020037 | inferred from electronic annotation with InterPro:IPR001199 <newline> metal ion binding ; GO:0046872 | inferred from electronic annotation with InterPro:IPR010606 <newline> ubiquitin…
comp12044_c0	FBtr0070674	CG3556	cobalamin transport ; GO:0015889 | inferred from electronic annotation with InterPro:IPR002157	cellular_component ; GO:0005575 | no biological data available	cobalamin binding ; GO:0031419 | inferred from electronic annotation with InterPro:IPR002157
comp12045_c0	FBtr0331407	CG7028	protein phosphorylation ; GO:0006468 | non-traceable author statement <newline> cell adhesion ; GO:0007155 | inferred from mutant phenotype <newline> regulation of cell shape ; GO:0008360 | inferred from mutant phenotype <newline> mRNA splicing, via spliceosome ; GO:0000398 | inferred by curator from GO:0071011|GO:0071013 <newline> neurogenesis ; GO:0022008 | inferred from mutant phenotype <newli…	precatalytic spliceosome ; GO:0071011 | inferred from direct assay <newline> catalytic step 2 spliceosome ; GO:0071013 | inferred from direct assay	protein kinase activity ; GO:0004672 | non-traceable author statement <newline> protein serine/threonine kinase activity ; GO:0004674 | inferred from sequence or structural similarity with EMBL:AF033663 <newline> ATP binding ; GO:0005524 | inferred from electronic annotation with InterPro:IPR000719, InterPro:IPR002290
comp12047_c0	FBtr0077657	v(2)k05816	oxidation-reduction process ; GO:0055114 | inferred from electronic annotation with InterPro:IPR013149, InterPro:IPR023102 <newline> biosynthetic process ; GO:0009058 | inferred from electronic annotation with InterPro:IPR000794, InterPro:IPR001031	lipid particle ; GO:0005811 | inferred from direct assay	3-oxoacyl-[acyl-carrier-protein] synthase activity ; GO:0004315 | inferred from sequence or structural similarity with UniProtKB:P12785 <newline> [acyl-carrier-protein] S-acetyltransferase activity ; GO:0004313 | inferred from sequence or structural similarity with UniProtKB:P12785 <newline> [acyl-carrier-protein] S-malonyltransferase activity ; GO:0004314 | inferred from sequence or structural s…
comp120519_c0	FBtr0100324	Ac3	cAMP biosynthetic process ; GO:0006171 | inferred from direct assay <newline> intracellular signal transduction ; GO:0035556 | inferred from electronic annotation with InterPro:IPR001054, InterPro:IPR018297 <newline> locomotor rhythm ; GO:0045475 | inferred from mutant phenotype	integral to membrane ; GO:0016021 | non-traceable author statement	adenylate cyclase activity ; GO:0004016 | inferred from direct assay <newline> adenylate cyclase activity ; GO:0004016 | non-traceable author statement <newline> adenylate cyclase activity ; GO:0004016 | inferred from sequence or structural similarity with UniProtKB:P21932
comp12061_c0	FBtr0077083	Sras	proteolysis ; GO:0006508 | non-traceable author statement	integral to endoplasmic reticulum membrane ; GO:0030176 | non-traceable author statement <newline> membrane ; GO:0016020 | inferred from electronic annotation with InterPro:IPR003675	metalloendopeptidase activity ; GO:0004222 | non-traceable author statement <newline> metalloendopeptidase activity ; GO:0004222 | inferred from sequence or structural similarity with NCBI_gi:4826976
comp12062_c0	FBtr0080724	ck	sensory perception of sound ; GO:0007605 | inferred from mutant phenotype <newline> antennal morphogenesis ; GO:0048800 | inferred from mutant phenotype <newline> actin filament-based movement ; GO:0030048 | inferred from direct assay <newline> chaeta morphogenesis ; GO:0008407 | inferred from mutant phenotype <newline> imaginal disc-derived wing hair organization ; GO:0035317 | inferred from gen…	unconventional myosin complex ; GO:0016461 | inferred from sequence or structural similarity with NCBI_gi:613788 <newline> myosin complex ; GO:0016459 | inferred from sequence or structural similarity <newline> unconventional myosin complex ; GO:0016461 | inferred from sequence or structural similarity with EMBL:U81453 <newline> unconventional myosin complex ; GO:0016461 | inferred from sequence …	actin binding ; GO:0003779 | inferred from sequence or structural similarity with NCBI_gi:613788 <newline> motor activity ; GO:0003774 | inferred from sequence or structural similarity with NCBI_gi:613788 <newline> ATPase activity, coupled ; GO:0042623 | inferred from sequence or structural similarity <newline> myosin light chain binding ; GO:0032027 | inferred from physical interaction with Mlc-…
comp120691_c0	FBtr0273236	Dhc93AB	microtubule-based movement ; GO:0007018 | inferred from sequence or structural similarity <newline> microtubule-based movement ; GO:0007018 | inferred from electronic annotation with InterPro:IPR004273 <newline> sensory perception of sound ; GO:0007605 | inferred from mutant phenotype	microtubule associated complex ; GO:0005875 | inferred from sequence or structural similarity <newline> axonemal dynein complex ; GO:0005858 | inferred from sequence or structural similarity with EMBL:Z83813; protein_id:CAB06067 <newline> microtubule associated complex ; GO:0005875 | inferred from sequence or structural similarity with SGD_LOCUS:DYN1; SGD:S0001762	ATPase activity, coupled ; GO:0042623 | inferred from sequence or structural similarity <newline> motor activity ; GO:0003774 | inferred from sequence or structural similarity with SGD_LOCUS:DYN1; SGD:S0001762 <newline> ATP binding ; GO:0005524 | inferred from electronic annotation with InterPro:IPR011704 <newline> ATPase activity ; GO:0016887 | inferred from electronic annotation with InterPro:I…
comp12077_c0	FBtr0072078	Pde8	mesoderm development ; GO:0007498 | inferred from expression pattern <newline> regulation of transcription, DNA-dependent ; GO:0006355 | inferred from electronic annotation with InterPro:IPR001789, InterPro:IPR013767 <newline> phosphorelay signal transduction system ; GO:0000160 | inferred from electronic annotation with InterPro:IPR001789 <newline> cAMP metabolic process ; GO:0046058 | inferred …	0	3',5'-cyclic-AMP phosphodiesterase activity ; GO:0004115 | inferred from sequence or structural similarity with HGNC_gene:PDE8A; HGNC:8793; OMIM:602972 <newline> 3',5'-cyclic-AMP phosphodiesterase activity ; GO:0004115 | inferred from sequence or structural similarity with EMBL:AF067806 <newline> phosphorelay response regulator activity ; GO:0000156 | inferred from electronic annotation with Inte…
comp12080_c0	FBtr0332180	CG15270	0	0	0
comp120810_c0	FBtr0333858	fry	rhabdomere development ; GO:0042052 | inferred from mutant phenotype <newline> regulation of dendrite morphogenesis ; GO:0048814 | inferred from mutant phenotype <newline> antennal morphogenesis ; GO:0048800 | inferred from mutant phenotype <newline> positive regulation of protein kinase activity ; GO:0045860 | inferred from mutant phenotype <newline> regulation of dendrite development ; GO:00507…	cytoplasm ; GO:0005737 | inferred from direct assay <newline> cell cortex ; GO:0005938 | inferred from direct assay <newline> apical part of cell ; GO:0045177 | inferred from direct assay	protein binding ; GO:0005515 | inferred from physical interaction with trc
comp12086_c0	FBtr0079887	CG4658	0	0	0
comp12086_c0	FBtr0306347	Cortactin	regulation of cell shape ; GO:0008360 | inferred from mutant phenotype <newline> border follicle cell migration ; GO:0007298 | inferred from mutant phenotype <newline> female germline ring canal formation ; GO:0007301 | inferred from mutant phenotype <newline> cytoskeleton organization ; GO:0007010 | inferred from sequence or structural similarity with UniProtKB:Q60598 <newline> positive regulati…	cytoskeleton ; GO:0005856 | inferred from sequence or structural similarity with UniProtKB:Q60598 <newline> sperm individualization complex ; GO:0070864 | inferred from direct assay <newline> protein complex ; GO:0043234 | inferred from physical interaction with mim <newline> lamellipodium ; GO:0030027 | inferred from electronic annotation with InterPro:IPR015503 <newline> ruffle ; GO:0001726 | i…	proline-rich region binding ; GO:0070064 | inferred from genetic interaction with mim
comp12094_c0	FBtr0307530	vlc	imaginal disc-derived leg morphogenesis ; GO:0007480 | non-traceable author statement <newline> cell-cell signaling ; GO:0007267 | inferred from electronic annotation with InterPro:IPR005026	septate junction ; GO:0005918 | inferred from sequence or structural similarity	0
comp12101_c0	FBtr0303486	CG42788	signal transduction ; GO:0007165 | inferred from electronic annotation with InterPro:IPR000159	cytoskeleton ; GO:0005856 | inferred from electronic annotation with InterPro:IPR000299	0
comp12112_c0	FBtr0087843	Iswi	nucleosome assembly ; GO:0006334 | inferred from direct assay <newline> nucleosome positioning ; GO:0016584 | inferred from direct assay <newline> regulation of transcription, DNA-dependent ; GO:0006355 | inferred from direct assay <newline> chromatin assembly or disassembly ; GO:0006333 | inferred from direct assay <newline> nucleosome mobilization ; GO:0042766 | inferred from direct assay <newl…	NURF complex ; GO:0016589 | inferred from direct assay <newline> ACF complex ; GO:0016590 | inferred from direct assay <newline> NURF complex ; GO:0016589 | traceable author statement <newline> chromatin accessibility complex ; GO:0008623 | inferred from direct assay <newline> ACF complex ; GO:0016590 | traceable author statement <newline> chromatin accessibility complex ; GO:0008623 | traceable …	ATP binding ; GO:0005524 | inferred from sequence or structural similarity with SGD_LOCUS:SNF2; SGD:S0005816 <newline> DNA-dependent ATPase activity ; GO:0008094 | inferred from direct assay AND inferred from genetic interaction with His3 AND inferred from genetic interaction with His4 <newline> nucleotide binding ; GO:0000166 | traceable author statement <newline> DNA-dependent ATPase activity ;…
comp12116_c0	FBtr0079847	pelo	male meiosis ; GO:0007140 | inferred from mutant phenotype <newline> spermatogenesis ; GO:0007283 | inferred from mutant phenotype <newline> compound eye morphogenesis ; GO:0001745 | inferred from mutant phenotype <newline> meiosis ; GO:0007126 | inferred from mutant phenotype <newline> meiotic nuclear envelope disassembly ; GO:0051078 | inferred from mutant phenotype <newline> meiotic spindle or…	cytoplasm ; GO:0005737 | inferred from direct assay <newline> nucleus ; GO:0005634 | non-traceable author statement	0
comp12129_c0	FBtr0070992	CG3224	neurogenesis ; GO:0022008 | inferred from mutant phenotype	intracellular ; GO:0005622 | inferred from electronic annotation with InterPro:IPR007087, InterPro:IPR015880	zinc ion binding ; GO:0008270 | inferred from electronic annotation with InterPro:IPR003604, InterPro:IPR007087, InterPro:IPR015880 <newline> nucleic acid binding ; GO:0003676 | inferred from electronic annotation with InterPro:IPR003604
comp12133_c0	FBtr0071837	dnr1	immune response ; GO:0006955 | inferred from mutant phenotype <newline> negative regulation of biosynthetic process of antibacterial peptides active against Gram-negative bacteria ; GO:0002814 | inferred from mutant phenotype <newline> sleep ; GO:0030431 | inferred from mutant phenotype <newline> imaginal disc-derived wing morphogenesis ; GO:0007476 | inferred from mutant phenotype	cytoskeleton ; GO:0005856 | inferred from electronic annotation with InterPro:IPR000299	zinc ion binding ; GO:0008270 | inferred from electronic annotation with InterPro:IPR001841
comp12136_c0	FBtr0089749	Hrs	border follicle cell migration ; GO:0007298 | inferred from mutant phenotype <newline> endosome to lysosome transport ; GO:0008333 | traceable author statement <newline> neurotransmitter secretion ; GO:0007269 | non-traceable author statement <newline> synaptic vesicle priming ; GO:0016082 | non-traceable author statement <newline> synaptic vesicle exocytosis ; GO:0016079 | inferred from sequence…	cytoplasm ; GO:0005737 | non-traceable author statement <newline> early endosome ; GO:0005769 | non-traceable author statement <newline> late endosome ; GO:0005770 | non-traceable author statement <newline> synaptic vesicle ; GO:0008021 | non-traceable author statement <newline> endosome ; GO:0005768 | traceable author statement <newline> ESCRT-0 complex ; GO:0033565 | inferred from direct assay	metal ion binding ; GO:0046872 | inferred from electronic annotation with InterPro:IPR000306
comp121408_c0	FBtr0080724	ck	sensory perception of sound ; GO:0007605 | inferred from mutant phenotype <newline> antennal morphogenesis ; GO:0048800 | inferred from mutant phenotype <newline> actin filament-based movement ; GO:0030048 | inferred from direct assay <newline> chaeta morphogenesis ; GO:0008407 | inferred from mutant phenotype <newline> imaginal disc-derived wing hair organization ; GO:0035317 | inferred from gen…	unconventional myosin complex ; GO:0016461 | inferred from sequence or structural similarity with NCBI_gi:613788 <newline> myosin complex ; GO:0016459 | inferred from sequence or structural similarity <newline> unconventional myosin complex ; GO:0016461 | inferred from sequence or structural similarity with EMBL:U81453 <newline> unconventional myosin complex ; GO:0016461 | inferred from sequence …	actin binding ; GO:0003779 | inferred from sequence or structural similarity with NCBI_gi:613788 <newline> motor activity ; GO:0003774 | inferred from sequence or structural similarity with NCBI_gi:613788 <newline> ATPase activity, coupled ; GO:0042623 | inferred from sequence or structural similarity <newline> myosin light chain binding ; GO:0032027 | inferred from physical interaction with Mlc-…
comp12149_c0	FBtr0070235	CG12773	amino acid transmembrane transport ; GO:0003333 | inferred from sequence or structural similarity with Eaat1	membrane ; GO:0016020 | inferred from electronic annotation with InterPro:IPR004841	sodium:potassium:chloride symporter activity ; GO:0008511 | inferred from sequence or structural similarity with NCBI_gi:4506975 <newline> amino acid transmembrane transporter activity ; GO:0015171 | inferred from sequence or structural similarity with Eaat1
comp12152_c0	FBtr0088833	sax	decapentaplegic signaling pathway ; GO:0008101 | inferred from mutant phenotype inferred from genetic interaction with dpp <newline> dorsal/ventral pattern formation ; GO:0009953 | inferred from mutant phenotype inferred from genetic interaction with dpp <newline> maternal determination of anterior/posterior axis, embryo ; GO:0008358 | inferred from mutant phenotype <newline> maternal determinati…	plasma membrane ; GO:0005886 | inferred from sequence or structural similarity <newline> plasma membrane ; GO:0005886 | inferred from sequence or structural similarity with MGD:AcvrI; MGI:MGI:87911 <newline> integral to plasma membrane ; GO:0005887 | inferred from sequence or structural similarity with MGD:Acvr1; MGI:MGI:87911	transforming growth factor beta receptor activity, type I ; GO:0005025 | inferred from direct assay <newline> transforming growth factor beta receptor activity, type I ; GO:0005025 | non-traceable author statement <newline> protein kinase activity ; GO:0004672 | non-traceable author statement <newline> protein serine/threonine kinase activity ; GO:0004674 | non-traceable author statement <newline…
comp12158_c0	FBtr0073054	ZnT63C	cellular zinc ion homeostasis ; GO:0006882 | inferred from mutant phenotype <newline> cation transport ; GO:0006812 | inferred from electronic annotation with InterPro:IPR002524 <newline> transmembrane transport ; GO:0055085 | inferred from electronic annotation with InterPro:IPR002524	plasma membrane ; GO:0005886 | inferred from direct assay <newline> integral to membrane ; GO:0016021 | inferred from electronic annotation with InterPro:IPR002524	zinc ion transmembrane transporter activity ; GO:0005385 | inferred from sequence or structural similarity with UniProtKB:Q60738
comp121602_c0	FBtr0273009	CG9791	0	0	ATP-dependent RNA helicase activity ; GO:0004004 | inferred from sequence or structural similarity with SGD_LOCUS:SUV3; SGD:S0005950 <newline> ATP binding ; GO:0005524 | inferred from electronic annotation with InterPro:IPR001650 <newline> nucleic acid binding ; GO:0003676 | inferred from electronic annotation with InterPro:IPR001650
comp12161_c0	FBtr0076601	Cpr66Cb	0	0	structural constituent of chitin-based cuticle ; GO:0005214 | inferred from sequence or structural similarity with UniProtKB:P45583 <newline> structural constituent of chitin-based cuticle ; GO:0005214 | inferred from sequence or structural similarity with Pfam:PF00379 inferred from sequence or structural similarity with InterPro:IPR000618
comp12163_c0	FBtr0082142	CG8526	cellular amino acid metabolic process ; GO:0006520 | inferred from electronic annotation with InterPro:IPR006033, InterPro:IPR006034, InterPro:IPR020827	0	lysophospholipase activity ; GO:0004622 | inferred from sequence or structural similarity with EMBL:AB009372; protein_id:BAA31197 <newline> asparaginase activity ; GO:0004067 | inferred from electronic annotation with InterPro:IPR006033
comp12171_c0	FBtr0085465	Bub3	mitotic cell cycle checkpoint ; GO:0007093 | non-traceable author statement <newline> mitotic cell cycle spindle assembly checkpoint ; GO:0007094 | inferred from direct assay <newline> mitotic spindle organization ; GO:0007052 | inferred from mutant phenotype	kinetochore ; GO:0000776 | inferred from direct assay <newline> nucleoplasm ; GO:0005654 | inferred from direct assay <newline> microtubule associated complex ; GO:0005875 | inferred from direct assay	0
comp12173_c0	FBtr0308623	scrib	Malpighian tubule development ; GO:0072002 | inferred from mutant phenotype <newline> stem cell proliferation ; GO:0072089 | inferred from mutant phenotype <newline> stem cell differentiation ; GO:0048863 | inferred from mutant phenotype <newline> cell cycle process ; GO:0022402 | inferred from mutant phenotype <newline> establishment of epithelial cell apical/basal polarity ; GO:0045198 | inferr…	basolateral plasma membrane ; GO:0016323 | inferred from direct assay <newline> septate junction ; GO:0005918 | inferred from direct assay <newline> apicolateral plasma membrane ; GO:0016327 | inferred from direct assay <newline> lateral plasma membrane ; GO:0016328 | inferred from direct assay <newline> septate junction ; GO:0005918 | traceable author statement <newline> septate junction ; GO:00…	protein binding ; GO:0005515 | inferred from physical interaction with gukh
comp12175_c0	FBtr0332940	CG3420	0	intracellular membrane-bounded organelle ; GO:0043231 | inferred from electronic annotation with InterPro:IPR006622, InterPro:IPR018967	2 iron, 2 sulfur cluster binding ; GO:0051537 | inferred from electronic annotation with InterPro:IPR006622, InterPro:IPR018967
comp12187_c0	FBtr0082384	mRpL40	translation ; GO:0006412 | inferred from sequence or structural similarity with EMBL:AI760300 <newline> neurogenesis ; GO:0022008 | inferred from mutant phenotype	mitochondrial large ribosomal subunit ; GO:0005762 | inferred from sequence or structural similarity with EMBL:AI760300	structural constituent of ribosome ; GO:0003735 | inferred from sequence or structural similarity with EMBL:AI760300
comp12205_c0	FBtr0301516	Pkc98E	protein phosphorylation ; GO:0006468 | inferred from sequence or structural similarity <newline> protein phosphorylation ; GO:0006468 | non-traceable author statement <newline> response to ethanol ; GO:0045471 | inferred from direct assay <newline> Golgi organization ; GO:0007030 | inferred from mutant phenotype <newline> negative regulation of cell proliferation ; GO:0008285 | inferred from muta…	0	protein kinase C activity ; GO:0004697 | inferred from sequence or structural similarity <newline> protein serine/threonine kinase activity ; GO:0004674 | non-traceable author statement <newline> diacylglycerol binding ; GO:0019992 | inferred from sequence or structural similarity with InterPro:IPR002219 <newline> calcium-dependent protein kinase C activity ; GO:0004698 | non-traceable author sta…
comp122126_c0	FBtr0302964	Cfp1	histone H3-K4 methylation ; GO:0051568 | inferred from direct assay	Set1C/COMPASS complex ; GO:0048188 | inferred from direct assay	DNA binding ; GO:0003677 | inferred from electronic annotation with InterPro:IPR002857 <newline> zinc ion binding ; GO:0008270 | inferred from electronic annotation with InterPro:IPR001965, InterPro:IPR002857
comp12216_c0	FBtr0306111	wun	germ cell migration ; GO:0008354 | non-traceable author statement <newline> dephosphorylation ; GO:0016311 | non-traceable author statement <newline> pole cell migration ; GO:0007280 | traceable author statement <newline> germ cell migration ; GO:0008354 | traceable author statement <newline> germ cell programmed cell death ; GO:0035234 | traceable author statement <newline> germ cell repulsion ;…	plasma membrane ; GO:0005886 | inferred from sequence or structural similarity <newline> integral to membrane ; GO:0016021 | non-traceable author statement <newline> apical part of cell ; GO:0045177 | inferred from direct assay <newline> septate junction ; GO:0005918 | inferred from direct assay <newline> membrane ; GO:0016020 | inferred from electronic annotation with InterPro:IPR000326	phosphatase activity ; GO:0016791 | inferred from direct assay <newline> phosphatidate phosphatase activity ; GO:0008195 | non-traceable author statement <newline> phosphatidate phosphatase activity ; GO:0008195 | inferred from sequence or structural similarity <newline> protein homodimerization activity ; GO:0042803 | traceable author statement
comp12218_c0	FBtr0083559	CG7985	carbohydrate metabolic process ; GO:0005975 | inferred from electronic annotation with InterPro:IPR013781	0	hydrolase activity, hydrolyzing O-glycosyl compounds ; GO:0004553 | inferred from electronic annotation with InterPro:IPR015883
comp12220_c0	FBtr0075756	Gl	centrosome separation ; GO:0051299 | inferred from mutant phenotype <newline> spindle assembly ; GO:0051225 | inferred from mutant phenotype <newline> kinetochore organization ; GO:0051383 | inferred from mutant phenotype <newline> intracellular protein transport ; GO:0006886 | inferred from mutant phenotype <newline> cell fate determination ; GO:0001709 | inferred from mutant phenotype <newline>…	kinetochore ; GO:0000776 | inferred from direct assay <newline> spindle pole centrosome ; GO:0031616 | inferred from direct assay <newline> kinetochore microtubule ; GO:0005828 | inferred from direct assay <newline> dynactin complex ; GO:0005869 | inferred from sequence or structural similarity <newline> cytoplasm ; GO:0005737 | non-traceable author statement <newline> dynactin complex ; GO:00058…	dynein binding ; GO:0045502 | traceable author statement <newline> microtubule motor activity ; GO:0003777 | non-traceable author statement
comp122241_c0	FBtr0333026	CG17364	0	0	0
comp12232_c0	FBtr0078687	Itp-r83A	flight behavior ; GO:0007629 | inferred from mutant phenotype <newline> molting cycle, chitin-based cuticle ; GO:0007591 | inferred from genetic interaction with rut <newline> response to oxidative stress ; GO:0006979 | inferred from mutant phenotype <newline> mushroom body development ; GO:0016319 | inferred from mutant phenotype <newline> nuclear division ; GO:0000280 | inferred from direct ass…	endoplasmic reticulum membrane ; GO:0005789 | non-traceable author statement <newline> endoplasmic reticulum ; GO:0005783 | inferred from direct assay <newline> membrane ; GO:0016020 | inferred from electronic annotation with InterPro:IPR000493, InterPro:IPR000699, InterPro:IPR003608, InterPro:IPR005821, InterPro:IPR016093	inositol 1,4,5-trisphosphate-sensitive calcium-release channel activity ; GO:0005220 | inferred from direct assay <newline> calcium channel activity ; GO:0005262 | non-traceable author statement <newline> inositol 1,4,5-trisphosphate-sensitive calcium-release channel activity ; GO:0005220 | non-traceable author statement <newline> inositol 1,4,5-trisphosphate-sensitive calcium-release channel act…
comp12233_c0	FBtr0078068	CG2807	mRNA splicing, via spliceosome ; GO:0000398 | inferred from sequence or structural similarity with EMBL:AF054284 <newline> mRNA splicing, via spliceosome ; GO:0000398 | inferred from sequence or structural similarity with NCBI_NP:036565 AND inferred from sequence or structural similarity with SGD_LOCUS:HSH155; SGD:S0004901 <newline> mRNA splicing, via spliceosome ; GO:0000398 | inferred by curato…	spliceosomal complex ; GO:0005681 | inferred from sequence or structural similarity with EMBL:AF054284 <newline> U2 snRNP ; GO:0005686 | inferred from sequence or structural similarity with NCBI_NP:036565 AND inferred from sequence or structural similarity with SGD_LOCUS:HSH155; SGD:S0004901 <newline> precatalytic spliceosome ; GO:0071011 | inferred from direct assay <newline> catalytic step 2 sp…	0
comp12235_c0	FBtr0082199	Fmr1	mushroom body development ; GO:0016319 | inferred from mutant phenotype <newline> oocyte dorsal/ventral axis specification ; GO:0007310 | inferred from genetic interaction with orb <newline> germarium-derived oocyte fate determination ; GO:0007294 | inferred from mutant phenotype <newline> germ cell development ; GO:0007281 | inferred from mutant phenotype <newline> regulation of translation ; GO…	cytoplasm ; GO:0005737 | inferred from direct assay <newline> RNA-induced silencing complex ; GO:0016442 | traceable author statement <newline> micro-ribonucleoprotein complex ; GO:0035068 | traceable author statement <newline> lipid particle ; GO:0005811 | inferred from direct assay <newline> RNA-induced silencing complex ; GO:0016442 | inferred from physical interaction with AGO2	mRNA binding ; GO:0003729 | non-traceable author statement <newline> mRNA binding ; GO:0003729 | inferred from sequence or structural similarity with UniProtKB:P51116 <newline> RNA binding ; GO:0003723 | inferred from direct assay <newline> protein self-association ; GO:0043621 | inferred from direct assay <newline> protein binding ; GO:0005515 | inferred from physical interaction with piwi infer…
comp122483_c0	FBtr0085691	CG2224	0	0	0
comp12254_c0	FBtr0082163	Snap24	neurotransmitter secretion ; GO:0007269 | non-traceable author statement <newline> vesicle-mediated transport ; GO:0016192 | non-traceable author statement	secretory granule ; GO:0030141 | colocalizes_with inferred from direct assay	soluble NSF attachment protein activity ; GO:0005483 | inferred from sequence or structural similarity
comp122549_c0	FBtr0114492	Pld	Golgi organization ; GO:0007030 | inferred from mutant phenotype <newline> positive regulation of Golgi vesicle fusion to target membrane ; GO:0048215 | inferred from mutant phenotype <newline> cellularization ; GO:0007349 | inferred from mutant phenotype <newline> gastrulation involving germ band extension ; GO:0010004 | inferred from mutant phenotype <newline> phototransduction ; GO:0007602 | i…	cytoplasmic vesicle ; GO:0031410 | inferred from direct assay	phospholipase D activity ; GO:0004630 | inferred from sequence or structural similarity with SGD_LOCUS:SPO14; SGD:S0001739 <newline> phospholipase D activity ; GO:0004630 | inferred from direct assay <newline> phosphatidylinositol binding ; GO:0035091 | inferred from electronic annotation with InterPro:IPR001683
comp12258_c0	FBtr0083736	cry	entrainment of circadian clock by photoperiod ; GO:0043153 | inferred from mutant phenotype <newline> locomotor rhythm ; GO:0045475 | inferred from mutant phenotype <newline> circadian rhythm ; GO:0007623 | inferred from expression pattern <newline> circadian rhythm ; GO:0007623 | inferred from genetic interaction with per AND inferred from genetic interaction with tim <newline> UV-A, blue light …	cytoplasm ; GO:0005737 | inferred from direct assay <newline> nuclear envelope lumen ; GO:0005641 | inferred from direct assay <newline> nucleus ; GO:0005634 | inferred from direct assay <newline> protein complex ; GO:0043234 | inferred from physical interaction with tim	G-protein coupled photoreceptor activity ; GO:0008020 | inferred from sequence or structural similarity with HGNC_gene:CRY1; HGNC:2384; OMIM:601933 AND inferred from sequence or structural similarity with HGNC_gene:CRY2; HGNC:2385; OMIM:603732 <newline> DNA photolyase activity ; GO:0003913 | inferred from sequence or structural similarity <newline> photoreceptor activity ; GO:0009881 | non-tracea…
comp12263_c0	FBtr0089592	spin	glial cell migration ; GO:0008347 | inferred from mutant phenotype <newline> glial cell differentiation ; GO:0010001 | inferred from mutant phenotype <newline> negative regulation of decapentaplegic signaling pathway ; GO:0090099 | inferred from genetic interaction with dpp inferred from genetic interaction with Mad inferred from genetic interaction with tkv inferred from genetic interaction with…	vesicle ; GO:0031982 | inferred from direct assay <newline> plasma membrane ; GO:0005886 | non-traceable author statement <newline> integral to membrane ; GO:0016021 | inferred from electronic annotation with InterPro:IPR011701	0
comp12264_c0	FBtr0086773	Dgp-1	0	cellular_component ; GO:0005575 | no biological data available	GTP binding ; GO:0005525 | inferred from sequence or structural similarity with NCBI_gi:4758490 <newline> GTPase activity ; GO:0003924 | inferred from electronic annotation with InterPro:IPR000795
comp12266_c0	FBtr0079616	Btk29A	protein phosphorylation ; GO:0006468 | inferred from sequence or structural similarity with UniProtKB:Q06187 <newline> head involution ; GO:0008258 | inferred from mutant phenotype <newline> female germline ring canal formation ; GO:0007301 | inferred from mutant phenotype <newline> female germline ring canal formation ; GO:0007301 | inferred from expression pattern <newline> determination of adu…	cytoplasm ; GO:0005737 | inferred from direct assay <newline> plasma membrane ; GO:0005886 | inferred from direct assay <newline> germline ring canal ; GO:0045172 | inferred from direct assay <newline> germline ring canal ; GO:0045172 | traceable author statement	protein tyrosine kinase activity ; GO:0004713 | inferred from sequence or structural similarity with UniProtKB:Q06187 <newline> protein tyrosine kinase activity ; GO:0004713 | inferred from direct assay <newline> protein tyrosine kinase activity ; GO:0004713 | non-traceable author statement <newline> protein tyrosine kinase activity ; GO:0004713 | inferred from sequence or structural similarity w…
comp12267_c0	FBtr0085304	CG9986	biological_process ; GO:0008150 | no biological data available	cellular_component ; GO:0005575 | no biological data available	molecular_function ; GO:0003674 | no biological data available
comp122692_c0	FBtr0088759	Mal-A1	glucose metabolic process ; GO:0006006 | non-traceable author statement <newline> carbohydrate metabolic process ; GO:0005975 | inferred from electronic annotation with InterPro:IPR006047, InterPro:IPR006589, InterPro:IPR013780, InterPro:IPR013781	0	alpha-glucosidase activity ; GO:0004558 | non-traceable author statement <newline> cation binding ; GO:0043169 | inferred from electronic annotation with InterPro:IPR006047, InterPro:IPR006589, InterPro:IPR013780, InterPro:IPR013781 <newline> catalytic activity ; GO:0003824 | inferred from electronic annotation with InterPro:IPR006047, InterPro:IPR006589, InterPro:IPR013780, InterPro:IPR013781
comp12272_c0	FBtr0088126	san	mitotic sister chromatid cohesion ; GO:0007064 | inferred from mutant phenotype <newline> mitosis ; GO:0007067 | inferred from mutant phenotype <newline> lateral inhibition ; GO:0046331 | inferred from mutant phenotype <newline> neuron projection morphogenesis ; GO:0048812 | inferred from mutant phenotype	cohesin core heterodimer ; GO:0008280 | inferred from direct assay <newline> cytoplasm ; GO:0005737 | inferred from direct assay <newline> protein acetyltransferase complex ; GO:0031248 | inferred from physical interaction with vnc inferred from physical interaction with Nat1	N-acetyltransferase activity ; GO:0008080 | inferred from sequence or structural similarity <newline> fatty acid binding ; GO:0005504 | inferred from direct assay <newline> N-acetyltransferase activity ; GO:0008080 | inferred from sequence model <newline> N-acetyltransferase activity ; GO:0008080 | inferred from electronic annotation with InterPro:IPR000182
comp122790_c0	FBtr0071898	fd59A	regulation of transcription from RNA polymerase II promoter ; GO:0006357 | inferred from sequence or structural similarity with MGD:Hfhbf2; MGI:MGI:99895 <newline> embryo development ; GO:0009790 | non-traceable author statement <newline> positive regulation of transcription from RNA polymerase II promoter ; GO:0045944 | inferred from biological aspect of ancestor with PANTHER:PTN000215899 <newli…	nucleus ; GO:0005634 | inferred from sequence or structural similarity with EMBL:AF223426 <newline> nucleus ; GO:0005634 | non-traceable author statement <newline> transcription factor complex ; GO:0005667 | inferred from biological aspect of ancestor with PANTHER:PTN000215024	sequence-specific DNA binding transcription factor activity ; GO:0003700 | inferred from sequence or structural similarity with EMBL:AF223426 <newline> sequence-specific DNA binding ; GO:0043565 | inferred from electronic annotation with InterPro:IPR001766, InterPro:IPR018122 <newline> transcription factor binding ; GO:0008134 | inferred from biological aspect of ancestor with PANTHER:PTN00021502…
comp12280_c0	FBtr0290120	CG9850	cell proliferation ; GO:0008283 | non-traceable author statement <newline> proteolysis ; GO:0006508 | inferred from electronic annotation with InterPro:IPR001590	cellular_component ; GO:0005575 | no biological data available	metalloendopeptidase activity ; GO:0004222 | inferred from electronic annotation with InterPro:IPR001590
comp12280_c0	FBtr0310330	CG9850	cell proliferation ; GO:0008283 | non-traceable author statement <newline> proteolysis ; GO:0006508 | inferred from electronic annotation with InterPro:IPR001590	cellular_component ; GO:0005575 | no biological data available	metalloendopeptidase activity ; GO:0004222 | inferred from electronic annotation with InterPro:IPR001590
comp122823_c0	FBtr0331596	NetB	axon guidance ; GO:0007411 | inferred from sequence or structural similarity <newline> motor neuron axon guidance ; GO:0008045 | inferred from mutant phenotype <newline> salivary gland boundary specification ; GO:0007432 | inferred from mutant phenotype <newline> synaptic target attraction ; GO:0016200 | traceable author statement <newline> axon guidance ; GO:0007411 | non-traceable author statem…	extracellular region ; GO:0005576 | inferred from sequence or structural similarity with WB:unc-6; WP:CE04538 <newline> proteinaceous extracellular matrix ; GO:0005578 | inferred from sequence or structural similarity	0
comp12292_c0	FBtr0085158	CG5934	0	0	0
comp12294_c0	FBtr0083601	CG7146	neuron projection morphogenesis ; GO:0048812 | inferred from mutant phenotype	0	small GTPase regulator activity ; GO:0005083 | inferred from electronic annotation with InterPro:IPR001180
comp12296_c0	FBtr0113419	A2bp1	nervous system development ; GO:0007399 | inferred from mutant phenotype <newline> imaginal disc-derived wing vein specification ; GO:0007474 | inferred from mutant phenotype <newline> positive regulation of transcription, DNA-dependent ; GO:0045893 | inferred from mutant phenotype <newline> oogenesis ; GO:0048477 | inferred from mutant phenotype	nucleus ; GO:0005634 | inferred from direct assay <newline> cytoplasm ; GO:0005737 | inferred from direct assay	mRNA binding ; GO:0003729 | inferred from sequence or structural similarity <newline> transcription factor binding ; GO:0008134 | inferred from physical interaction with ci <newline> transcription regulatory region DNA binding ; GO:0044212 | inferred from direct assay <newline> nucleotide binding ; GO:0000166 | inferred from electronic annotation with InterPro:IPR012677
comp12296_c0	FBtr0305094	A2bp1	nervous system development ; GO:0007399 | inferred from mutant phenotype <newline> imaginal disc-derived wing vein specification ; GO:0007474 | inferred from mutant phenotype <newline> positive regulation of transcription, DNA-dependent ; GO:0045893 | inferred from mutant phenotype <newline> oogenesis ; GO:0048477 | inferred from mutant phenotype	nucleus ; GO:0005634 | inferred from direct assay <newline> cytoplasm ; GO:0005737 | inferred from direct assay	mRNA binding ; GO:0003729 | inferred from sequence or structural similarity <newline> transcription factor binding ; GO:0008134 | inferred from physical interaction with ci <newline> transcription regulatory region DNA binding ; GO:0044212 | inferred from direct assay <newline> nucleotide binding ; GO:0000166 | inferred from electronic annotation with InterPro:IPR012677
comp12297_c0	FBtr0079402	Mnn1	negative regulation of JNK cascade ; GO:0046329 | inferred from genetic interaction with Jra <newline> positive regulation of JNK cascade ; GO:0046330 | inferred from genetic interaction with kay <newline> nucleotide-excision repair ; GO:0006289 | inferred from mutant phenotype <newline> response to ionizing radiation ; GO:0010212 | inferred from mutant phenotype <newline> response to DNA damage …	nucleus ; GO:0005634 | inferred from direct assay <newline> MLL1/2 complex ; GO:0044665 | inferred from direct assay	0
comp12300_c0	FBtr0333609	CG9674	oxidation-reduction process ; GO:0055114 | inferred from electronic annotation with InterPro:IPR001327, InterPro:IPR002489, InterPro:IPR002932, InterPro:IPR006005, InterPro:IPR006982, InterPro:IPR012220, InterPro:IPR012285, InterPro:IPR023753 <newline> glutamate biosynthetic process ; GO:0006537 | inferred from electronic annotation with InterPro:IPR002932, InterPro:IPR006005, InterPro:IPR012220	0	glutamate synthase (NADPH) activity ; GO:0004355 | inferred from sequence or structural similarity with UniProtKB:Q03460 <newline> iron-sulfur cluster binding ; GO:0051536 | inferred from electronic annotation with InterPro:IPR009051, InterPro:IPR012285 <newline> glutamate synthase (NADH) activity ; GO:0016040 | inferred from electronic annotation with InterPro:IPR012220 <newline> flavin adenine …
comp12301_c0	FBtr0330378	PSR	negative regulation of apoptotic process ; GO:0043066 | inferred from mutant phenotype inferred from genetic interaction with W <newline> negative regulation of JNK cascade ; GO:0046329 | inferred from genetic interaction with puc <newline> cell competition in a multicellular organism ; GO:0035212 | inferred from mutant phenotype	nucleus ; GO:0005634 | inferred from sequence or structural similarity with UniProtKB:Q6NYC1 <newline> nucleus ; GO:0005634 | inferred from direct assay	molecular_function ; GO:0003674 | no biological data available
comp12303_c0	FBtr0333974	CG43980	biological_process ; GO:0008150 | no biological data available	cellular_component ; GO:0005575 | no biological data available	protein heterodimerization activity ; GO:0046982 | inferred from electronic annotation with InterPro:IPR009072
comp12309_c0	FBtr0303119	Ank2	cytoskeletal anchoring at plasma membrane ; GO:0007016 | inferred from sequence or structural similarity <newline> cytoskeletal anchoring at plasma membrane ; GO:0007016 | non-traceable author statement <newline> axon extension ; GO:0048675 | inferred from mutant phenotype <newline> neuromuscular junction development ; GO:0007528 | inferred from mutant phenotype <newline> microtubule cytoskeleton…	neuromuscular junction ; GO:0031594 | inferred from direct assay <newline> presynaptic membrane ; GO:0042734 | inferred from direct assay <newline> plasma membrane ; GO:0005886 | inferred from sequence or structural similarity <newline> terminal button ; GO:0043195 | inferred from direct assay <newline> plasma membrane ; GO:0005886 | inferred from direct assay <newline> presynaptic periactive zon…	structural constituent of cytoskeleton ; GO:0005200 | non-traceable author statement <newline> cytoskeletal protein binding ; GO:0008092 | inferred from sequence or structural similarity <newline> structural constituent of cytoskeleton ; GO:0005200 | inferred from sequence or structural similarity with EMBL:L40632 <newline> P-P-bond-hydrolysis-driven protein transmembrane transporter activity ; G…
comp12309_c0	FBtr0303118	Ank2	cytoskeletal anchoring at plasma membrane ; GO:0007016 | inferred from sequence or structural similarity <newline> cytoskeletal anchoring at plasma membrane ; GO:0007016 | non-traceable author statement <newline> axon extension ; GO:0048675 | inferred from mutant phenotype <newline> neuromuscular junction development ; GO:0007528 | inferred from mutant phenotype <newline> microtubule cytoskeleton…	neuromuscular junction ; GO:0031594 | inferred from direct assay <newline> presynaptic membrane ; GO:0042734 | inferred from direct assay <newline> plasma membrane ; GO:0005886 | inferred from sequence or structural similarity <newline> terminal button ; GO:0043195 | inferred from direct assay <newline> plasma membrane ; GO:0005886 | inferred from direct assay <newline> presynaptic periactive zon…	structural constituent of cytoskeleton ; GO:0005200 | non-traceable author statement <newline> cytoskeletal protein binding ; GO:0008092 | inferred from sequence or structural similarity <newline> structural constituent of cytoskeleton ; GO:0005200 | inferred from sequence or structural similarity with EMBL:L40632 <newline> P-P-bond-hydrolysis-driven protein transmembrane transporter activity ; G…
comp12336_c0	FBtr0071316	CG17754	phagocytosis, engulfment ; GO:0006911 | inferred from mutant phenotype	0	0
comp123386_c0	FBtr0075411	CG4573	glutamyl-tRNA aminoacylation ; GO:0006424 | inferred from electronic annotation with InterPro:IPR004527	cytoplasm ; GO:0005737 | inferred from electronic annotation with InterPro:IPR000924, InterPro:IPR001412, InterPro:IPR004527, InterPro:IPR008925, InterPro:IPR020058, InterPro:IPR020061	glutamate-tRNA ligase activity ; GO:0004818 | inferred from sequence or structural similarity with EMBL:L39015 <newline> ATP binding ; GO:0005524 | inferred from electronic annotation with InterPro:IPR000924, InterPro:IPR001412, InterPro:IPR004527, InterPro:IPR008925, InterPro:IPR020058, InterPro:IPR020061 <newline> tRNA binding ; GO:0000049 | inferred from electronic annotation with InterPro:IPR…
comp123523_c0	FBtr0073270	Chd64	smooth muscle contraction ; GO:0006939 | inferred from sequence or structural similarity <newline> juvenile hormone mediated signaling pathway ; GO:0035626 | inferred from mutant phenotype	striated muscle thin filament ; GO:0005865 | inferred from sequence or structural similarity	actin binding ; GO:0003779 | inferred from sequence or structural similarity <newline> juvenile hormone response element binding ; GO:0070594 | inferred from direct assay <newline> protein binding ; GO:0005515 | inferred from physical interaction with FK506-bp1
comp12356_c0	FBtr0085581	AdoR	G-protein coupled receptor signaling pathway ; GO:0007186 | inferred from sequence or structural similarity <newline> neurogenesis ; GO:0022008 | inferred from mutant phenotype <newline> associative learning ; GO:0008306 | inferred from mutant phenotype <newline> synaptic transmission ; GO:0007268 | inferred from mutant phenotype <newline> negative regulation of calcium ion import ; GO:0090281 | …	integral to membrane ; GO:0016021 | inferred from sequence or structural similarity <newline> integral to membrane ; GO:0016021 | inferred from electronic annotation with InterPro:IPR000276 <newline> integral to membrane ; GO:0016021 | inferred from sequence model	G-protein coupled adenosine receptor activity ; GO:0001609 | inferred from sequence or structural similarity <newline> G-protein coupled adenosine receptor activity ; GO:0001609 | inferred from direct assay
comp12359_c0	FBtr0072250	enok	mushroom body development ; GO:0016319 | inferred from mutant phenotype <newline> neuroblast proliferation ; GO:0007405 | inferred from mutant phenotype <newline> dorsal/ventral axon guidance ; GO:0033563 | inferred from mutant phenotype <newline> regulation of JAK-STAT cascade ; GO:0046425 | inferred from mutant phenotype <newline> nucleosome assembly ; GO:0006334 | inferred from electronic anno…	histone acetyltransferase complex ; GO:0000123 | inferred from sequence or structural similarity with SGD_LOCUS:ESA1; SGD:S0005770 <newline> nucleosome ; GO:0000786 | inferred from electronic annotation with InterPro:IPR005818	histone acetyltransferase activity ; GO:0004402 | inferred from sequence or structural similarity with SGD_LOCUS:ESA1; SGD:S0005770 <newline> DNA binding ; GO:0003677 | inferred from electronic annotation with InterPro:IPR005818 <newline> zinc ion binding ; GO:0008270 | inferred from electronic annotation with InterPro:IPR001965
comp1237_c0	FBtr0081758	lds	DNA-dependent transcription, termination ; GO:0006353 | inferred from direct assay <newline> termination of RNA polymerase II transcription ; GO:0006369 | inferred from sequence or structural similarity with NCBI_gi:4507717 <newline> spermatogenesis ; GO:0007283 | inferred from mutant phenotype <newline> female meiosis ; GO:0007143 | inferred from mutant phenotype <newline> microtubule anchoring …	nucleus ; GO:0005634 | non-traceable author statement <newline> nucleus ; GO:0005634 | inferred from direct assay <newline> cytoplasm ; GO:0005737 | inferred from direct assay	DNA-dependent ATPase activity ; GO:0008094 | inferred from direct assay <newline> DNA-dependent ATPase activity ; GO:0008094 | inferred from sequence or structural similarity with NCBI_gi:4507717 <newline> ATP binding ; GO:0005524 | inferred from electronic annotation with InterPro:IPR000330, InterPro:IPR001650 <newline> DNA binding ; GO:0003677 | inferred from electronic annotation with InterPro…
comp12372_c0	FBtr0088091	tou	chromatin remodeling ; GO:0006338 | non-traceable author statement <newline> nervous system development ; GO:0007399 | inferred from mutant phenotype <newline> positive regulation of transcription from RNA polymerase II promoter ; GO:0045944 | inferred from mutant phenotype	nucleus ; GO:0005634 | inferred from electronic annotation with InterPro:IPR001739	chromatin binding ; GO:0003682 | non-traceable author statement <newline> transcription factor binding ; GO:0008134 | inferred from physical interaction with pnr <newline> protein binding ; GO:0005515 | inferred from physical interaction with Iswi inferred from physical interaction with Chi <newline> DNA binding ; GO:0003677 | inferred from electronic annotation with InterPro:IPR001739, InterPro:…
comp12379_c0	FBtr0072150	Fmo-1	oxidation-reduction process ; GO:0055114 | inferred from electronic annotation with InterPro:IPR000960, InterPro:IPR020946	cytosol ; GO:0005829 | inferred from direct assay <newline> mitochondrion ; GO:0005739 | inferred from direct assay <newline> intracellular membrane-bounded organelle ; GO:0043231 | inferred from direct assay	monooxygenase activity ; GO:0004497 | inferred from direct assay <newline> N,N-dimethylaniline monooxygenase activity ; GO:0004499 | inferred from sequence or structural similarity with UniProtKB:P32417 <newline> NADP binding ; GO:0050661 | inferred from electronic annotation with InterPro:IPR000960, InterPro:IPR020946 <newline> flavin adenine dinucleotide binding ; GO:0050660 | inferred from ele…
comp123850_c0	FBtr0299589	rg	protein localization ; GO:0008104 | inferred from direct assay <newline> protein localization ; GO:0008104 | non-traceable author statement <newline> compound eye cone cell differentiation ; GO:0042675 | inferred from mutant phenotype <newline> olfactory learning ; GO:0008355 | inferred from mutant phenotype <newline> mushroom body development ; GO:0016319 | inferred from mutant phenotype <newlin…	cytoplasm ; GO:0005737 | inferred from direct assay <newline> integral to membrane ; GO:0016021 | inferred from direct assay <newline> neuronal cell body ; GO:0043025 | inferred from direct assay	protein kinase A binding ; GO:0051018 | inferred from direct assay <newline> protein kinase A binding ; GO:0051018 | non-traceable author statement
comp123867_c0	FBtr0300967	CdGAPr	retinal ganglion cell axon guidance ; GO:0031290 | inferred from mutant phenotype <newline> signal transduction ; GO:0007165 | inferred from electronic annotation with InterPro:IPR000198, InterPro:IPR008936	intracellular ; GO:0005622 | inferred from electronic annotation with InterPro:IPR000198, InterPro:IPR008936	GTPase activator activity ; GO:0005096 | inferred from sequence or structural similarity <newline> GTPase activator activity ; GO:0005096 | inferred from sequence or structural similarity with SGD_LOCUS:RGA1; SGD:S0005653
comp12389_c0	FBtr0081206	Rab9	retrograde transport, endosome to Golgi ; GO:0042147 | traceable author statement <newline> small GTPase mediated signal transduction ; GO:0007264 | inferred from electronic annotation with InterPro:IPR001806, InterPro:IPR003579 <newline> protein transport ; GO:0015031 | inferred from electronic annotation with InterPro:IPR003579	vesicle ; GO:0031982 | inferred from sequence or structural similarity with Rab11	GTPase activity ; GO:0003924 | inferred from sequence or structural similarity with SGD_LOCUS:YPT7; SGD:S0004460 <newline> GTPase activity ; GO:0003924 | inferred from sequence or structural similarity <newline> GTP binding ; GO:0005525 | inferred from electronic annotation with InterPro:IPR001806, InterPro:IPR003579, InterPro:IPR005225
comp12396_c0	FBtr0071501	Tango5	Golgi organization ; GO:0007030 | inferred from mutant phenotype <newline> protein secretion ; GO:0009306 | inferred from mutant phenotype	endoplasmic reticulum ; GO:0005783 | inferred from direct assay	molecular_function ; GO:0003674 | no biological data available
comp123977_c0	FBtr0307115	CG7368	phagocytosis, engulfment ; GO:0006911 | inferred from mutant phenotype	intracellular ; GO:0005622 | inferred from electronic annotation with InterPro:IPR007087, InterPro:IPR015880	zinc ion binding ; GO:0008270 | inferred from electronic annotation with InterPro:IPR007087, InterPro:IPR015880 <newline> nucleic acid binding ; GO:0003676 | inferred from electronic annotation with InterPro:IPR013087
comp12401_c0	FBtr0304121	trh	lateral inhibition ; GO:0046331 | inferred from mutant phenotype <newline> regulation of transcription, DNA-dependent ; GO:0006355 | inferred from sequence or structural similarity with UniProtKB:P05709 <newline> salivary gland development ; GO:0007431 | inferred from mutant phenotype <newline> open tracheal system development ; GO:0007424 | inferred from mutant phenotype <newline> epithelial cel…	nucleus ; GO:0005634 | inferred from direct assay <newline> nucleus ; GO:0005634 | non-traceable author statement <newline> nucleus ; GO:0005634 | traceable author statement <newline> nucleus ; GO:0005634 | inferred from sequence or structural similarity with sim inferred from sequence or structural similarity with HGNC_gene:HIF1A; HGNC:4910	sequence-specific DNA binding transcription factor activity ; GO:0003700 | non-traceable author statement <newline> protein heterodimerization activity ; GO:0046982 | traceable author statement <newline> sequence-specific DNA binding transcription factor activity ; GO:0003700 | traceable author statement <newline> sequence-specific DNA binding ; GO:0043565 | inferred from direct assay <newline> s…
comp124104_c0	FBtr0087775	TppII	proteolysis ; GO:0006508 | inferred from direct assay <newline> protein homooligomerization ; GO:0051260 | inferred from direct assay	cytoplasm ; GO:0005737 | non-traceable author statement <newline> extracellular space ; GO:0005615 | inferred from biological aspect of ancestor with PANTHER:PTN000083373	exopeptidase activity ; GO:0008238 | inferred from direct assay <newline> tripeptidyl-peptidase activity ; GO:0008240 | inferred from sequence or structural similarity <newline> tripeptidyl-peptidase activity ; GO:0008240 | inferred from direct assay <newline> tripeptidyl-peptidase activity ; GO:0008240 | inferred from sequence or structural similarity with HGNC_gene:TPP2; HGNC:12016; OMIM:190470…
comp124142_c0	FBtr0081478	Hr39	regulation of transcription, DNA-dependent ; GO:0006355 | non-traceable author statement <newline> female meiosis chromosome segregation ; GO:0016321 | inferred from mutant phenotype <newline> ecdysone-mediated induction of salivary gland cell autophagic cell death ; GO:0035072 | inferred from mutant phenotype <newline> activation of cysteine-type endopeptidase activity involved in apoptotic proc…	nucleus ; GO:0005634 | inferred from direct assay <newline> nucleus ; GO:0005634 | inferred from sequence or structural similarity with UniProtKB:P51128 <newline> nucleus ; GO:0005634 | non-traceable author statement	ligand-activated sequence-specific DNA binding RNA polymerase II transcription factor activity ; GO:0004879 | inferred from direct assay <newline> ligand-activated sequence-specific DNA binding RNA polymerase II transcription factor activity ; GO:0004879 | inferred from sequence or structural similarity with UniProtKB:P51128 <newline> sequence-specific DNA binding transcription factor activity ; …
comp12419_c0	FBtr0333088	poe	spermatid development ; GO:0007286 | inferred from mutant phenotype <newline> sperm individualization ; GO:0007291 | inferred from mutant phenotype <newline> perineurial glial growth ; GO:0042066 | inferred from genetic interaction with ine inferred from genetic interaction with eag inferred from genetic interaction with Nf1 inferred from mutant phenotype	0	calmodulin binding ; GO:0005516 | inferred from direct assay <newline> zinc ion binding ; GO:0008270 | inferred from electronic annotation with InterPro:IPR003126 <newline> ubiquitin-protein ligase activity ; GO:0004842 | inferred from electronic annotation with InterPro:IPR003126
comp124246_c0	FBtr0084667	CG5794	regulation of gene silencing ; GO:0060968 | inferred from mutant phenotype <newline> ubiquitin-dependent protein catabolic process ; GO:0006511 | inferred from electronic annotation with InterPro:IPR001394, InterPro:IPR018200 <newline> protein ubiquitination ; GO:0016567 | inferred from mutant phenotype	0	ubiquitin thiolesterase activity ; GO:0004221 | inferred from electronic annotation with InterPro:IPR001394, InterPro:IPR018200
comp12427_c0	FBtr0302310	n-syb	neurotransmitter secretion ; GO:0007269 | non-traceable author statement <newline> vesicle-mediated transport ; GO:0016192 | non-traceable author statement <newline> synaptic vesicle docking involved in exocytosis ; GO:0016081 | inferred from sequence or structural similarity <newline> vesicle-mediated transport ; GO:0016192 | inferred from sequence or structural similarity <newline> vesicle-medi…	plasma membrane ; GO:0005886 | non-traceable author statement <newline> synaptic vesicle ; GO:0008021 | non-traceable author statement <newline> synaptic vesicle ; GO:0008021 | inferred from sequence or structural similarity <newline> synaptic vesicle ; GO:0008021 | inferred from direct assay <newline> plasma membrane ; GO:0005886 | inferred from direct assay <newline> terminal button ; GO:004319…	SNAP receptor activity ; GO:0005484 | inferred from sequence or structural similarity <newline> SNAP receptor activity ; GO:0005484 | non-traceable author statement
comp124307_c0	FBtr0303923	d	leg disc development ; GO:0035218 | inferred from mutant phenotype <newline> wing disc development ; GO:0035220 | inferred from mutant phenotype <newline> imaginal disc-derived wing vein morphogenesis ; GO:0008586 | inferred from mutant phenotype <newline> establishment of ommatidial planar polarity ; GO:0042067 | inferred from mutant phenotype <newline> positive regulation of growth ; GO:0045927…	myosin complex ; GO:0016459 | non-traceable author statement <newline> myosin complex ; GO:0016459 | inferred from sequence or structural similarity <newline> cytoplasm ; GO:0005737 | inferred from direct assay <newline> myosin complex ; GO:0016459 | inferred from electronic annotation with InterPro:IPR001609	ATPase activity, coupled ; GO:0042623 | non-traceable author statement <newline> ATPase activity, coupled ; GO:0042623 | inferred from sequence or structural similarity <newline> ATP binding ; GO:0005524 | inferred from electronic annotation with InterPro:IPR001609 <newline> motor activity ; GO:0003774 | inferred from electronic annotation with InterPro:IPR001609
comp12431_c0	FBtr0089641	CG11319	proteolysis ; GO:0006508 | inferred from electronic annotation with InterPro:IPR001375, InterPro:IPR002469	membrane ; GO:0016020 | inferred from electronic annotation with InterPro:IPR002469	dipeptidyl-peptidase activity ; GO:0008239 | inferred from sequence or structural similarity with UniProtKB:P46101 <newline> serine-type peptidase activity ; GO:0008236 | inferred from electronic annotation with InterPro:IPR001375
comp12439_c0	FBtr0084756	Hr96	response to starvation ; GO:0042594 | inferred from mutant phenotype <newline> regulation of glycogen metabolic process ; GO:0070873 | inferred from mutant phenotype <newline> triglyceride homeostasis ; GO:0070328 | inferred from mutant phenotype <newline> cholesterol homeostasis ; GO:0042632 | inferred from mutant phenotype <newline> steroid hormone mediated signaling pathway ; GO:0043401 | infe…	nucleus ; GO:0005634 | inferred from sequence or structural similarity with UniProtKB:Q94407 <newline> nucleus ; GO:0005634 | non-traceable author statement	ligand-activated sequence-specific DNA binding RNA polymerase II transcription factor activity ; GO:0004879 | inferred from sequence or structural similarity with UniProtKB:Q94407 <newline> sequence-specific DNA binding transcription factor activity ; GO:0003700 | inferred from sequence or structural similarity with UniProtKB:Q94407 <newline> DNA binding ; GO:0003677 | non-traceable author statem…
comp12446_c0	FBtr0080131	CG7329	lipid metabolic process ; GO:0006629 | inferred from electronic annotation with InterPro:IPR006693	0	triglyceride lipase activity ; GO:0004806 | inferred from sequence or structural similarity with EMBL:Z31689; protein_id:CAA83494
comp12447_c0	FBtr0302979	CG42708	glutamine metabolic process ; GO:0006541 | inferred from sequence or structural similarity with UniProtKB:O94925 <newline> imaginal disc-derived wing morphogenesis ; GO:0007476 | inferred from mutant phenotype	mitochondrion ; GO:0005739 | inferred from sequence or structural similarity with UniProtKB:P13264 <newline> mitochondrion ; GO:0005739 | inferred from sequence or structural similarity with UniProtKB:O94925	glutaminase activity ; GO:0004359 | inferred from sequence or structural similarity with UniProtKB:P13264 <newline> glutaminase activity ; GO:0004359 | inferred from sequence or structural similarity with UniProtKB:O94925
comp12448_c0	FBtr0333694	mtd	cell wall macromolecule catabolic process ; GO:0016998 | inferred from electronic annotation with InterPro:IPR002482, InterPro:IPR018392 <newline> defense response to Gram-negative bacterium ; GO:0050829 | inferred from mutant phenotype <newline> activation of innate immune response ; GO:0002218 | inferred from mutant phenotype <newline> imaginal disc-derived wing morphogenesis ; GO:0007476 | inf…	nucleus ; GO:0005634 | inferred from direct assay <newline> cytoplasm ; GO:0005737 | inferred from direct assay	0
comp12449_c0	FBtr0087374	mus210	nucleotide-excision repair ; GO:0006289 | inferred from sequence or structural similarity <newline> nucleotide-excision repair ; GO:0006289 | inferred from sequence or structural similarity with SGD_LOCUS:RAD4; SGD:S0000964	nucleus ; GO:0005634 | non-traceable author statement <newline> nucleus ; GO:0005634 | inferred from electronic annotation with InterPro:IPR004583, InterPro:IPR018325	damaged DNA binding ; GO:0003684 | inferred from sequence or structural similarity with SGD_LOCUS:RAD4; SGD:S0000964
comp12454_c0	FBtr0080893	CG17912	0	intracellular ; GO:0005622 | inferred from electronic annotation with InterPro:IPR007087, InterPro:IPR015880	DNA binding ; GO:0003677 | inferred from electronic annotation with InterPro:IPR003656 <newline> zinc ion binding ; GO:0008270 | inferred from electronic annotation with InterPro:IPR007087, InterPro:IPR015880
comp124577_c0	FBtr0303118	Ank2	cytoskeletal anchoring at plasma membrane ; GO:0007016 | inferred from sequence or structural similarity <newline> cytoskeletal anchoring at plasma membrane ; GO:0007016 | non-traceable author statement <newline> axon extension ; GO:0048675 | inferred from mutant phenotype <newline> neuromuscular junction development ; GO:0007528 | inferred from mutant phenotype <newline> microtubule cytoskeleton…	neuromuscular junction ; GO:0031594 | inferred from direct assay <newline> presynaptic membrane ; GO:0042734 | inferred from direct assay <newline> plasma membrane ; GO:0005886 | inferred from sequence or structural similarity <newline> terminal button ; GO:0043195 | inferred from direct assay <newline> plasma membrane ; GO:0005886 | inferred from direct assay <newline> presynaptic periactive zon…	structural constituent of cytoskeleton ; GO:0005200 | non-traceable author statement <newline> cytoskeletal protein binding ; GO:0008092 | inferred from sequence or structural similarity <newline> structural constituent of cytoskeleton ; GO:0005200 | inferred from sequence or structural similarity with EMBL:L40632 <newline> P-P-bond-hydrolysis-driven protein transmembrane transporter activity ; G…
comp12460_c0	FBtr0081011	Rpb11	transcription from RNA polymerase II promoter ; GO:0006366 | inferred from sequence or structural similarity with HGNC_gene:POLR2A; HGNC:9187; OMIM:180660 AND inferred from sequence or structural similarity with SGD_LOCUS:RPB11; SGD:S0005365 <newline> transcription, DNA-dependent ; GO:0006351 | non-traceable author statement	DNA-directed RNA polymerase II, core complex ; GO:0005665 | inferred from sequence or structural similarity with HGNC_gene:POLR2A; HGNC:9187; OMIM:180660 AND inferred from sequence or structural similarity with SGD_LOCUS:RPB11; SGD:S0005365 <newline> nucleus ; GO:0005634 | non-traceable author statement	DNA-directed RNA polymerase activity ; GO:0003899 | inferred from sequence or structural similarity with HGNC_gene:POLR2A; HGNC:9187; OMIM:180660 AND inferred from sequence or structural similarity with SGD_LOCUS:RPB11; SGD:S0005365 <newline> DNA-directed RNA polymerase activity ; GO:0003899 | non-traceable author statement <newline> DNA binding ; GO:0003677 | inferred from electronic annotation …
comp12463_c0	FBtr0077562	CG33123	neurogenesis ; GO:0022008 | inferred from mutant phenotype <newline> leucyl-tRNA aminoacylation ; GO:0006429 | inferred from electronic annotation with InterPro:IPR004493 <newline> wound healing ; GO:0042060 | inferred from mutant phenotype	microtubule associated complex ; GO:0005875 | inferred from direct assay <newline> cytoplasm ; GO:0005737 | inferred from electronic annotation with InterPro:IPR001412, InterPro:IPR002300, InterPro:IPR004493, InterPro:IPR009008, InterPro:IPR009080, InterPro:IPR013155, InterPro:IPR015413	leucine-tRNA ligase activity ; GO:0004823 | inferred from sequence or structural similarity with NCBI_NP:064502 <newline> ATP binding ; GO:0005524 | inferred from electronic annotation with InterPro:IPR001412, InterPro:IPR002300, InterPro:IPR004493, InterPro:IPR009008, InterPro:IPR009080, InterPro:IPR013155, InterPro:IPR015413 <newline> aminoacyl-tRNA editing activity ; GO:0002161 | inferred from…
comp12465_c0	FBtr0080043	CG5337	regulation of Rab GTPase activity ; GO:0032313 | inferred from electronic annotation with InterPro:IPR000195	intracellular ; GO:0005622 | inferred from electronic annotation with InterPro:IPR000195	GTPase activator activity ; GO:0005096 | inferred from sequence or structural similarity with SGD_LOCUS:GYP7; SGD:S0002393 <newline> Rab GTPase activator activity ; GO:0005097 | inferred from electronic annotation with InterPro:IPR000195
comp124655_c0	FBtr0084168	GABA-B-R2	G-protein coupled receptor signaling pathway ; GO:0007186 | inferred from sequence or structural similarity <newline> olfactory behavior ; GO:0042048 | inferred from direct assay <newline> negative regulation of synaptic vesicle fusion to presynaptic membrane ; GO:0031631 | inferred from direct assay <newline> G-protein coupled receptor signaling pathway ; GO:0007186 | inferred from electronic an…	integral to membrane ; GO:0016021 | inferred from sequence or structural similarity <newline> integral to membrane ; GO:0016021 | inferred from electronic annotation with InterPro:IPR002455, InterPro:IPR002456, InterPro:IPR017978, InterPro:IPR017979	G-protein coupled GABA receptor activity ; GO:0004965 | inferred from sequence or structural similarity <newline> G-protein coupled GABA receptor activity ; GO:0004965 | inferred from sequence or structural similarity with EMBL:AF074482
comp12474_c0	FBtr0309254	AP-1gamma	neurotransmitter secretion ; GO:0007269 | non-traceable author statement <newline> synaptic vesicle coating ; GO:0016183 | traceable author statement <newline> vesicle coating ; GO:0006901 | traceable author statement <newline> intracellular protein transport ; GO:0006886 | inferred from electronic annotation with InterPro:IPR002553, InterPro:IPR008152 <newline> vesicle-mediated transport ; GO:00…	coated vesicle ; GO:0030135 | traceable author statement <newline> synaptic vesicle ; GO:0008021 | traceable author statement <newline> trans-Golgi network ; GO:0005802 | inferred from direct assay <newline> recycling endosome ; GO:0055037 | inferred from direct assay <newline> clathrin adaptor complex ; GO:0030131 | inferred from electronic annotation with InterPro:IPR008152 <newline> Golgi appa…	protein transporter activity ; GO:0008565 | inferred from electronic annotation with InterPro:IPR017107
comp124790_c0	FBtr0332020	Ca-alpha1D	calcium ion transport ; GO:0006816 | non-traceable author statement <newline> muscle contraction ; GO:0006936 | traceable author statement <newline> epithelial fluid transport ; GO:0042045 | inferred from direct assay AND inferred from expression pattern <newline> embryo development ; GO:0009790 | non-traceable author statement <newline> calcium ion transmembrane transport ; GO:0070588 | inferred…	voltage-gated calcium channel complex ; GO:0005891 | inferred from sequence or structural similarity <newline> voltage-gated calcium channel complex ; GO:0005891 | non-traceable author statement <newline> apical plasma membrane ; GO:0016324 | inferred from direct assay <newline> basolateral plasma membrane ; GO:0016323 | inferred from direct assay <newline> voltage-gated calcium channel complex ;…	voltage-gated calcium channel activity ; GO:0005245 | inferred from sequence or structural similarity <newline> voltage-gated calcium channel activity ; GO:0005245 | non-traceable author statement <newline> voltage-gated calcium channel activity ; GO:0005245 | inferred from electronic annotation with InterPro:IPR002077, InterPro:IPR005446
comp12490_c0	FBtr0332085	FR	G-protein coupled receptor signaling pathway ; GO:0007186 | inferred from sequence or structural similarity <newline> G-protein coupled receptor signaling pathway ; GO:0007186 | inferred from sequence or structural similarity with WB:C26F1.6; WP:CE06880	integral to membrane ; GO:0016021 | inferred from sequence or structural similarity <newline> integral to membrane ; GO:0016021 | inferred from sequence or structural similarity with WB:C26F1.6; WP:CE06880	G-protein coupled receptor activity ; GO:0004930 | inferred from sequence or structural similarity <newline> neuropeptide receptor activity ; GO:0008188 | inferred from sequence or structural similarity <newline> opioid receptor activity ; GO:0004985 | non-traceable author statement <newline> neuropeptide receptor activity ; GO:0008188 | inferred from direct assay <newline> G-protein coupled rece…
comp12494_c0	FBtr0087735	Aats-val	valyl-tRNA aminoacylation ; GO:0006438 | inferred from sequence or structural similarity with SGD_LOCUS:VAS1; SGD:S0003326 <newline> neurogenesis ; GO:0022008 | inferred from mutant phenotype	cytoplasm ; GO:0005737 | inferred from electronic annotation with InterPro:IPR001412, InterPro:IPR002300, InterPro:IPR002303, InterPro:IPR009008, InterPro:IPR009080, InterPro:IPR013155, InterPro:IPR019499	glutamate-tRNA ligase activity ; GO:0004818 | inferred from sequence or structural similarity <newline> valine-tRNA ligase activity ; GO:0004832 | inferred from sequence or structural similarity with SGD_LOCUS:VAS1; SGD:S0003326 <newline> ATP binding ; GO:0005524 | inferred from electronic annotation with InterPro:IPR001412, InterPro:IPR002300, InterPro:IPR002303, InterPro:IPR009008, InterPro:IPR…
comp12497_c0	FBtr0070745	rg	protein localization ; GO:0008104 | inferred from direct assay <newline> protein localization ; GO:0008104 | non-traceable author statement <newline> compound eye cone cell differentiation ; GO:0042675 | inferred from mutant phenotype <newline> olfactory learning ; GO:0008355 | inferred from mutant phenotype <newline> mushroom body development ; GO:0016319 | inferred from mutant phenotype <newlin…	cytoplasm ; GO:0005737 | inferred from direct assay <newline> integral to membrane ; GO:0016021 | inferred from direct assay <newline> neuronal cell body ; GO:0043025 | inferred from direct assay	protein kinase A binding ; GO:0051018 | inferred from direct assay <newline> protein kinase A binding ; GO:0051018 | non-traceable author statement
comp124971_c0	FBtr0084667	CG5794	regulation of gene silencing ; GO:0060968 | inferred from mutant phenotype <newline> ubiquitin-dependent protein catabolic process ; GO:0006511 | inferred from electronic annotation with InterPro:IPR001394, InterPro:IPR018200 <newline> protein ubiquitination ; GO:0016567 | inferred from mutant phenotype	0	ubiquitin thiolesterase activity ; GO:0004221 | inferred from electronic annotation with InterPro:IPR001394, InterPro:IPR018200
comp12501_c0	FBtr0113702	rl	imaginal disc-derived wing vein specification ; GO:0007474 | inferred from mutant phenotype <newline> transmembrane receptor protein tyrosine kinase signaling pathway ; GO:0007169 | inferred from mutant phenotype <newline> anterior/posterior axis specification, embryo ; GO:0008595 | traceable author statement <newline> torso signaling pathway ; GO:0008293 | non-traceable author statement <newline…	cytoplasm ; GO:0005737 | inferred from direct assay <newline> nucleus ; GO:0005634 | inferred from direct assay <newline> nucleus ; GO:0005634 | traceable author statement <newline> cytoplasm ; GO:0005737 | non-traceable author statement <newline> nucleus ; GO:0005634 | non-traceable author statement <newline> cell junction ; GO:0030054 | inferred from direct assay	MAP kinase activity ; GO:0004707 | inferred from sequence or structural similarity <newline> MAP kinase activity ; GO:0004707 | non-traceable author statement <newline> protein serine/threonine kinase activity ; GO:0004674 | non-traceable author statement <newline> JUN kinase activity ; GO:0004705 | inferred from direct assay <newline> transcription factor binding ; GO:0008134 | inferred from phy…
comp12516_c0	FBtr0082371	CG6672	cation transport ; GO:0006812 | inferred from electronic annotation with InterPro:IPR002524 <newline> transmembrane transport ; GO:0055085 | inferred from electronic annotation with InterPro:IPR002524	integral to membrane ; GO:0016021 | inferred from electronic annotation with InterPro:IPR002524	zinc ion transmembrane transporter activity ; GO:0005385 | inferred from sequence or structural similarity with NCBI_gi:227157
comp12518_c0	FBtr0307308	CG12082	protein deubiquitination ; GO:0016579 | traceable author statement <newline> neuron projection morphogenesis ; GO:0048812 | inferred from mutant phenotype <newline> ubiquitin-dependent protein catabolic process ; GO:0006511 | inferred from electronic annotation with InterPro:IPR001394, InterPro:IPR018200	0	ubiquitin thiolesterase activity ; GO:0004221 | traceable author statement <newline> ubiquitin thiolesterase activity ; GO:0004221 | inferred from electronic annotation with InterPro:IPR001394, InterPro:IPR018200 <newline> zinc ion binding ; GO:0008270 | inferred from electronic annotation with InterPro:IPR001607 <newline> omega peptidase activity ; GO:0008242 | inferred from electronic annotatio…
comp125335_c0	FBtr0301485	Nrx-1	synaptic transmission ; GO:0007268 | inferred from direct assay <newline> synapse organization ; GO:0050808 | inferred from direct assay <newline> associative learning ; GO:0008306 | inferred from direct assay <newline> synapse assembly ; GO:0007416 | inferred from direct assay	plasma membrane ; GO:0005886 | non-traceable author statement <newline> plasma membrane ; GO:0005886 | inferred from direct assay <newline> neuromuscular junction ; GO:0031594 | inferred from direct assay	0
comp12534_c0	FBtr0303014	CG42724	DNA-dependent transcription, elongation ; GO:0006354 | inferred from sequence or structural similarity with NCBI_NP:006697 <newline> regulation of transcription, DNA-dependent ; GO:0006355 | inferred from sequence or structural similarity with UniProtKB:O14776 <newline> mRNA splicing, via spliceosome ; GO:0000398 | inferred by curator from GO:0071011|GO:0071013	nucleus ; GO:0005634 | inferred from sequence or structural similarity with NCBI_NP:006697 inferred from sequence or structural similarity with UniProtKB:O14776 <newline> precatalytic spliceosome ; GO:0071011 | inferred from direct assay <newline> catalytic step 2 spliceosome ; GO:0071013 | inferred from direct assay	sequence-specific DNA binding transcription factor activity ; GO:0003700 | inferred from sequence or structural similarity with NCBI_NP:006697 inferred from sequence or structural similarity with UniProtKB:O14776
comp12539_c0	FBtr0112645	CG34396	potassium ion transmembrane transport ; GO:0071805 | inferred from electronic annotation with InterPro:IPR003280	membrane ; GO:0016020 | inferred from electronic annotation with InterPro:IPR003280	open rectifier potassium channel activity ; GO:0005252 | inferred from sequence or structural similarity with EMBL:AF031384
comp12544_c0	FBtr0080580	CG31814	0	0	0
comp12545_c0	FBtr0083889	CG4288	transmembrane transport ; GO:0055085 | inferred from electronic annotation with InterPro:IPR011701	integral to membrane ; GO:0016021 | inferred from electronic annotation with InterPro:IPR011701	high affinity inorganic phosphate:sodium symporter activity ; GO:0005316 | inferred from sequence or structural similarity with UniProtKB:O00624
comp12546_c0	FBtr0114623	ena	dendrite morphogenesis ; GO:0048813 | inferred from mutant phenotype <newline> axon guidance ; GO:0007411 | inferred from genetic interaction with robo <newline> axonogenesis ; GO:0007409 | inferred from mutant phenotype <newline> actin filament organization ; GO:0007015 | inferred from mutant phenotype <newline> regulation of cell shape ; GO:0008360 | inferred from mutant phenotype <newline> axo…	adherens junction ; GO:0005912 | inferred from direct assay <newline> cell leading edge ; GO:0031252 | inferred from direct assay <newline> filopodium tip ; GO:0032433 | inferred from direct assay <newline> cell-cell junction ; GO:0005911 | inferred from direct assay <newline> axon ; GO:0030424 | inferred from direct assay <newline> lamellipodium ; GO:0030027 | inferred from direct assay	actin binding ; GO:0003779 | inferred from sequence or structural similarity <newline> SH3 domain binding ; GO:0017124 | inferred from direct assay <newline> protein binding ; GO:0005515 | inferred from physical interaction with UniProtKB:P25843 <newline> protein binding ; GO:0005515 | inferred from physical interaction with Zyx102EF <newline> SH3 domain binding ; GO:0017124 | inferred from physi…
comp12551_c0	FBtr0334065	mnd	amino acid transport ; GO:0006865 | traceable author statement <newline> leucine import ; GO:0060356 | inferred from mutant phenotype <newline> amino acid transmembrane transport ; GO:0003333 | inferred from electronic annotation with InterPro:IPR002293	membrane ; GO:0016020 | inferred from electronic annotation with InterPro:IPR002293, InterPro:IPR004841	amino acid transmembrane transporter activity ; GO:0015171 | non-traceable author statement <newline> amino acid transmembrane transporter activity ; GO:0015171 | inferred from sequence or structural similarity with EMBL:AB015432; protein_id:BAA33035 <newline> amino acid transmembrane transporter activity ; GO:0015171 | traceable author statement
comp12552_c0	FBtr0089407	sw	eye photoreceptor cell differentiation ; GO:0001754 | inferred from genetic interaction with Gl <newline> cytoplasmic transport ; GO:0016482 | inferred from mutant phenotype <newline> sperm individualization ; GO:0007291 | inferred from mutant phenotype <newline> spindle organization ; GO:0007051 | inferred from mutant phenotype <newline> centrosome localization ; GO:0051642 | inferred from mutan…	cytoplasmic dynein complex ; GO:0005868 | non-traceable author statement <newline> microtubule associated complex ; GO:0005875 | inferred from direct assay <newline> cytoplasmic dynein complex ; GO:0005868 | inferred from electronic annotation with InterPro:IPR025956	microtubule motor activity ; GO:0003777 | non-traceable author statement <newline> dynein light chain binding ; GO:0045503 | inferred from physical interaction with Dlc90F inferred from physical interaction with ctp
comp12552_c0	FBtr0089409	sw	eye photoreceptor cell differentiation ; GO:0001754 | inferred from genetic interaction with Gl <newline> cytoplasmic transport ; GO:0016482 | inferred from mutant phenotype <newline> sperm individualization ; GO:0007291 | inferred from mutant phenotype <newline> spindle organization ; GO:0007051 | inferred from mutant phenotype <newline> centrosome localization ; GO:0051642 | inferred from mutan…	cytoplasmic dynein complex ; GO:0005868 | non-traceable author statement <newline> microtubule associated complex ; GO:0005875 | inferred from direct assay <newline> cytoplasmic dynein complex ; GO:0005868 | inferred from electronic annotation with InterPro:IPR025956	microtubule motor activity ; GO:0003777 | non-traceable author statement <newline> dynein light chain binding ; GO:0045503 | inferred from physical interaction with Dlc90F inferred from physical interaction with ctp
comp12553_c0	FBtr0078687	Itp-r83A	flight behavior ; GO:0007629 | inferred from mutant phenotype <newline> molting cycle, chitin-based cuticle ; GO:0007591 | inferred from genetic interaction with rut <newline> response to oxidative stress ; GO:0006979 | inferred from mutant phenotype <newline> mushroom body development ; GO:0016319 | inferred from mutant phenotype <newline> nuclear division ; GO:0000280 | inferred from direct ass…	endoplasmic reticulum membrane ; GO:0005789 | non-traceable author statement <newline> endoplasmic reticulum ; GO:0005783 | inferred from direct assay <newline> membrane ; GO:0016020 | inferred from electronic annotation with InterPro:IPR000493, InterPro:IPR000699, InterPro:IPR003608, InterPro:IPR005821, InterPro:IPR016093	inositol 1,4,5-trisphosphate-sensitive calcium-release channel activity ; GO:0005220 | inferred from direct assay <newline> calcium channel activity ; GO:0005262 | non-traceable author statement <newline> inositol 1,4,5-trisphosphate-sensitive calcium-release channel activity ; GO:0005220 | non-traceable author statement <newline> inositol 1,4,5-trisphosphate-sensitive calcium-release channel act…
comp12556_c0	FBtr0331693	PpD3	protein dephosphorylation ; GO:0006470 | inferred from sequence or structural similarity <newline> protein dephosphorylation ; GO:0006470 | non-traceable author statement <newline> mitotic cell cycle ; GO:0000278 | inferred from mutant phenotype <newline> protein dephosphorylation ; GO:0006470 | inferred from electronic annotation with InterPro:IPR011236	nucleus ; GO:0005634 | inferred from direct assay <newline> cytoplasm ; GO:0005737 | inferred from direct assay	protein serine/threonine phosphatase activity ; GO:0004722 | inferred from sequence or structural similarity <newline> protein serine/threonine phosphatase activity ; GO:0004722 | non-traceable author statement <newline> protein serine/threonine phosphatase activity ; GO:0004722 | inferred from sequence or structural similarity with EMBL:AF018262
comp12567_c0	FBtr0332020	Ca-alpha1D	calcium ion transport ; GO:0006816 | non-traceable author statement <newline> muscle contraction ; GO:0006936 | traceable author statement <newline> epithelial fluid transport ; GO:0042045 | inferred from direct assay AND inferred from expression pattern <newline> embryo development ; GO:0009790 | non-traceable author statement <newline> calcium ion transmembrane transport ; GO:0070588 | inferred…	voltage-gated calcium channel complex ; GO:0005891 | inferred from sequence or structural similarity <newline> voltage-gated calcium channel complex ; GO:0005891 | non-traceable author statement <newline> apical plasma membrane ; GO:0016324 | inferred from direct assay <newline> basolateral plasma membrane ; GO:0016323 | inferred from direct assay <newline> voltage-gated calcium channel complex ;…	voltage-gated calcium channel activity ; GO:0005245 | inferred from sequence or structural similarity <newline> voltage-gated calcium channel activity ; GO:0005245 | non-traceable author statement <newline> voltage-gated calcium channel activity ; GO:0005245 | inferred from electronic annotation with InterPro:IPR002077, InterPro:IPR005446
comp12570_c0	FBtr0071057	CG9657	transmembrane transport ; GO:0055085 | inferred from electronic annotation with InterPro:IPR001734	membrane ; GO:0016020 | inferred from electronic annotation with InterPro:IPR001734, InterPro:IPR019900	sodium:iodide symporter activity ; GO:0008507 | inferred from sequence or structural similarity with EMBL:U60282
comp125701_c0	FBtr0332020	Ca-alpha1D	calcium ion transport ; GO:0006816 | non-traceable author statement <newline> muscle contraction ; GO:0006936 | traceable author statement <newline> epithelial fluid transport ; GO:0042045 | inferred from direct assay AND inferred from expression pattern <newline> embryo development ; GO:0009790 | non-traceable author statement <newline> calcium ion transmembrane transport ; GO:0070588 | inferred…	voltage-gated calcium channel complex ; GO:0005891 | inferred from sequence or structural similarity <newline> voltage-gated calcium channel complex ; GO:0005891 | non-traceable author statement <newline> apical plasma membrane ; GO:0016324 | inferred from direct assay <newline> basolateral plasma membrane ; GO:0016323 | inferred from direct assay <newline> voltage-gated calcium channel complex ;…	voltage-gated calcium channel activity ; GO:0005245 | inferred from sequence or structural similarity <newline> voltage-gated calcium channel activity ; GO:0005245 | non-traceable author statement <newline> voltage-gated calcium channel activity ; GO:0005245 | inferred from electronic annotation with InterPro:IPR002077, InterPro:IPR005446
comp12574_c0	FBtr0074240	CG9914	oxidation-reduction process ; GO:0055114 | inferred from electronic annotation with InterPro:IPR006108, InterPro:IPR006176, InterPro:IPR006180, InterPro:IPR008927, InterPro:IPR013328, InterPro:IPR022694 <newline> fatty acid metabolic process ; GO:0006631 | inferred from electronic annotation with InterPro:IPR006108, InterPro:IPR006176, InterPro:IPR006180, InterPro:IPR022694	0	3-hydroxyacyl-CoA dehydrogenase activity ; GO:0003857 | inferred from electronic annotation with InterPro:IPR006108, InterPro:IPR006176, InterPro:IPR006180, InterPro:IPR022694 <newline> NAD+ binding ; GO:0070403 | inferred from electronic annotation with InterPro:IPR022694
comp12584_c0	FBtr0074744	Rcd-1	biological_process ; GO:0008150 | no biological data available	CCR4-NOT complex ; GO:0030014 | inferred from direct assay	molecular_function ; GO:0003674 | no biological data available
comp125852_c0	FBtr0100316	CadN	calcium-dependent cell-cell adhesion ; GO:0016339 | inferred from physical interaction with α-Cat AND inferred from physical interaction with arm AND inferred from sequence or structural similarity with shg AND inferred from sequence or structural similarity with MGD:Cdh2; MGI:MGI:88355 <newline> homophilic cell adhesion ; GO:0007156 | inferred from direct assay <newline> calcium-dependent cell-c…	integral to membrane ; GO:0016021 | inferred from sequence or structural similarity with MGD:Cdh2; MGI:MGI:88355 <newline> cell-cell junction ; GO:0005911 | inferred from direct assay <newline> plasma membrane ; GO:0005886 | inferred from sequence or structural similarity with shg <newline> integral to plasma membrane ; GO:0005887 | inferred from sequence or structural similarity <newline> plasma…	cell adhesion molecule binding ; GO:0050839 | inferred from sequence or structural similarity <newline> receptor activity ; GO:0004872 | inferred from sequence or structural similarity <newline> beta-catenin binding ; GO:0008013 | non-traceable author statement <newline> cadherin binding ; GO:0045296 | inferred from physical interaction with CadN <newline> protein homodimerization activity ; GO:0…
comp12600_c0	FBtr0084735	CG31357	biological_process ; GO:0008150 | no biological data available	cellular_component ; GO:0005575 | no biological data available	molecular_function ; GO:0003674 | no biological data available
comp12606_c0	FBtr0081914	CG8202	biological_process ; GO:0008150 | no biological data available	cellular_component ; GO:0005575 | no biological data available	molecular_function ; GO:0003674 | no biological data available
comp12609_c0	FBtr0301341
comp126160_c0	FBtr0070445	Tsp3A	phagocytosis, engulfment ; GO:0006911 | inferred from mutant phenotype <newline> positive regulation of Notch signaling pathway ; GO:0045747 | inferred from mutant phenotype <newline> border follicle cell migration ; GO:0007298 | inferred from mutant phenotype	integral to membrane ; GO:0016021 | inferred from sequence or structural similarity <newline> integral to membrane ; GO:0016021 | inferred from sequence model <newline> integral to membrane ; GO:0016021 | inferred from electronic annotation with InterPro:IPR000301, InterPro:IPR008952, InterPro:IPR018499	molecular_function ; GO:0003674 | no biological data available
comp12621_c0	FBtr0087196	mrj	protein folding ; GO:0006457 | inferred from sequence or structural similarity with UniProtKB:P08622 <newline> protein folding ; GO:0006457 | inferred from sequence or structural similarity with ECOGENE_G:dnaJ; ECOGENE:EG10240	cellular_component ; GO:0005575 | no biological data available	unfolded protein binding ; GO:0051082 | inferred from sequence or structural similarity with ECOGENE_G:dnaJ; ECOGENE:EG10240
comp12623_c0	FBtr0079327	Oatp26F	organic anion transport ; GO:0015711 | inferred from sequence or structural similarity <newline> organic anion transport ; GO:0015711 | inferred from sequence or structural similarity with UniProtKB:Q8K078	membrane ; GO:0016020 | inferred from electronic annotation with InterPro:IPR004156	organic anion transmembrane transporter activity ; GO:0008514 | inferred from sequence or structural similarity <newline> organic anion transmembrane transporter activity ; GO:0008514 | inferred from sequence or structural similarity with UniProtKB:Q8K078
comp12624_c0	FBtr0075449	Taf4	regulation of transcription, DNA-dependent ; GO:0006355 | inferred from physical interaction with Taf1 <newline> transcription initiation from RNA polymerase II promoter ; GO:0006367 | inferred from physical interaction with Taf1 <newline> transcription initiation from RNA polymerase II promoter ; GO:0006367 | inferred from sequence or structural similarity with HGNC_gene:TAF4; HGNC:11537; OMIM:6…	transcription factor TFIID complex ; GO:0005669 | inferred from physical interaction with Taf1 <newline> transcription factor TFIID complex ; GO:0005669 | inferred from sequence or structural similarity with HGNC_gene:TAF4; HGNC:11537; OMIM:601796AND inferred from sequence or structural similarity with HGNC_gene:TAF4B; HGNC:11538; OMIM:601689 AND inferred from sequence or structural similarity wi…	transcription factor binding ; GO:0008134 | inferred from physical interaction with Dip3 <newline> RNA polymerase II core promoter sequence-specific DNA binding transcription factor activity involved in preinitiation complex assembly ; GO:0001075 | contributes_to inferred from direct assay <newline> TFIIA-class transcription factor binding ; GO:0001092 | inferred from physical interaction with Tf…
comp12626_c0	FBtr0290259	not	axon target recognition ; GO:0007412 | inferred from mutant phenotype <newline> glial cell development ; GO:0021782 | inferred from mutant phenotype <newline> protein deubiquitination ; GO:0016579 | inferred from mutant phenotype <newline> glial cell migration ; GO:0008347 | inferred from mutant phenotype <newline> ubiquitin-dependent protein catabolic process ; GO:0006511 | inferred from genetic…	SAGA complex ; GO:0000124 | inferred from direct assay <newline> nucleus ; GO:0005634 | inferred from direct assay	ubiquitin-specific protease activity ; GO:0004843 | inferred from sequence or structural similarity with Pfam:PF00443 <newline> protein binding ; GO:0005515 | inferred from physical interaction with Sgf11 <newline> ubiquitin thiolesterase activity ; GO:0004221 | inferred from electronic annotation with InterPro:IPR001394, InterPro:IPR018200 <newline> zinc ion binding ; GO:0008270 | inferred from …
comp12633_c0	FBtr0330614	RanBPM	germ-line stem-cell niche homeostasis ; GO:0060250 | inferred from mutant phenotype <newline> cytoskeleton organization ; GO:0007010 | inferred from direct assay <newline> dorsal appendage formation ; GO:0046843 | inferred from mutant phenotype <newline> ovarian follicle cell-cell adhesion ; GO:0007299 | inferred from mutant phenotype <newline> larval feeding behavior ; GO:0030536 | inferred from…	cytoplasm ; GO:0005737 | inferred from direct assay	Ran GTPase binding ; GO:0008536 | inferred from sequence or structural similarity with HGNC_gene:RANBP9; HGNC:13727
comp126340_c0	FBtr0074141	vap	mushroom body development ; GO:0016319 | inferred from mutant phenotype <newline> behavioral response to ethanol ; GO:0048149 | inferred from mutant phenotype <newline> negative regulation of intracellular protein kinase cascade ; GO:0010741 | inferred from genetic interaction with btl inferred from genetic interaction with htl <newline> regulation of growth ; GO:0040008 | inferred from mutant ph…	cytoplasm ; GO:0005737 | inferred from direct assay <newline> intrinsic to internal side of plasma membrane ; GO:0031235 | inferred from biological aspect of ancestor with PANTHER:PTN000022879 <newline> cytoplasm ; GO:0005737 | inferred from biological aspect of ancestor with PANTHER:PTN000022879	Ras GTPase activator activity ; GO:0005099 | inferred from sequence or structural similarity <newline> Ras GTPase activator activity ; GO:0005099 | inferred from sequence or structural similarity with UniProtKB:P50904 <newline> Ras GTPase activator activity ; GO:0005099 | inferred from direct assay <newline> phospholipid binding ; GO:0005543 | inferred from electronic annotation with InterPro:IPR…
comp126366_c0	FBtr0304610	Ca-alpha1T	calcium ion transmembrane transport ; GO:0070588 | inferred from electronic annotation with InterPro:IPR005445	voltage-gated calcium channel complex ; GO:0005891 | non-traceable author statement <newline> voltage-gated calcium channel complex ; GO:0005891 | inferred from electronic annotation with InterPro:IPR005445	calcium channel activity ; GO:0005262 | non-traceable author statement <newline> low voltage-gated calcium channel activity ; GO:0008332 | inferred from sequence or structural similarity with EMBL:AJ012569; protein_id:CAB40793.1 <newline> low voltage-gated calcium channel activity ; GO:0008332 | non-traceable author statement <newline> low voltage-gated calcium channel activity ; GO:0008332 | inf…
comp12640_c0	FBtr0078509	Ten-m	cell adhesion ; GO:0007155 | inferred from mutant phenotype <newline> regulation of cell shape ; GO:0008360 | inferred from mutant phenotype <newline> cell adhesion ; GO:0007155 | inferred from sequence or structural similarity with EMBL:AB025410 <newline> compound eye photoreceptor development ; GO:0042051 | inferred from mutant phenotype <newline> R7 cell development ; GO:0045467 | inferred fro…	proteinaceous extracellular matrix ; GO:0005578 | inferred from sequence or structural similarity <newline> integral to plasma membrane ; GO:0005887 | inferred from direct assay <newline> proteinaceous extracellular matrix ; GO:0005578 | inferred from sequence or structural similarity with EMBL:AB025410 <newline> neuromuscular junction ; GO:0031594 | inferred from direct assay <newline> postsynap…	filamin binding ; GO:0031005 | inferred from direct assay <newline> identical protein binding ; GO:0042802 | inferred from direct assay
comp12643_c0	FBtr0085993	bin3	negative regulation of translation ; GO:0017148 | inferred from mutant phenotype <newline> olfactory behavior ; GO:0042048 | inferred from mutant phenotype <newline> methylation ; GO:0032259 | inferred from sequence or structural similarity with SGD_LOCUS:HMT1; SGD:S000000238	cellular_component ; GO:0005575 | no biological data available	snRNA binding ; GO:0017069 | inferred from direct assay <newline> RNA polymerase II transcription factor binding ; GO:0001085 | inferred from physical interaction with bcd <newline> methyltransferase activity ; GO:0008168 | inferred from sequence or structural similarity with SGD_LOCUS:HMT1; SGD:S000000238
comp12650_c0	FBtr0308219	sdt	zonula adherens assembly ; GO:0045186 | inferred from mutant phenotype <newline> morphogenesis of an epithelium ; GO:0002009 | traceable author statement <newline> zonula adherens assembly ; GO:0045186 | traceable author statement <newline> cell-cell junction assembly ; GO:0007043 | non-traceable author statement <newline> morphogenesis of an epithelium ; GO:0002009 | non-traceable author stateme…	adherens junction ; GO:0005912 | inferred from direct assay <newline> apical cortex ; GO:0045179 | inferred from direct assay <newline> apical plasma membrane ; GO:0016324 | inferred from direct assay <newline> apicolateral plasma membrane ; GO:0016327 | inferred from direct assay <newline> membrane ; GO:0016020 | non-traceable author statement <newline> membrane ; GO:0016020 | inferred from sequ…	guanylate kinase activity ; GO:0004385 | inferred from sequence or structural similarity with MGD:Mpp5; MGI:MGI:1927339 <newline> guanylate kinase activity ; GO:0004385 | non-traceable author statement <newline> guanylate kinase activity ; GO:0004385 | inferred from sequence or structural similarity with EMBL:AF079366 <newline> protein binding ; GO:0005515 | inferred from physical interaction wit…
comp12654_c0	FBtr0074073	Ac13E	cAMP biosynthetic process ; GO:0006171 | inferred from direct assay <newline> intracellular signal transduction ; GO:0035556 | inferred from electronic annotation with InterPro:IPR001054, InterPro:IPR018297	integral to membrane ; GO:0016021 | inferred from sequence model	adenylate cyclase activity ; GO:0004016 | inferred from sequence or structural similarity with MGD:Adcy9; MGI:MGI:108450 <newline> adenylate cyclase activity ; GO:0004016 | non-traceable author statement <newline> adenylate cyclase activity ; GO:0004016 | inferred from direct assay
comp12660_c0	FBtr0084801	Osbp	sperm individualization ; GO:0007291 | inferred from mutant phenotype <newline> intracellular protein transport ; GO:0006886 | inferred from mutant phenotype <newline> Golgi organization ; GO:0007030 | inferred from mutant phenotype	endoplasmic reticulum ; GO:0005783 | inferred from direct assay <newline> Golgi apparatus ; GO:0005794 | inferred from direct assay	oxysterol binding ; GO:0008142 | inferred from sequence or structural similarity with UniProtKB:P16258 <newline> oxysterol binding ; GO:0008142 | non-traceable author statement <newline> phospholipid binding ; GO:0005543 | inferred from electronic annotation with InterPro:IPR001849
comp12675_c0	FBtr0084797	CG11781	0	0	0
comp126753_c0	FBtr0079443	chm	negative regulation of transcription, DNA-dependent ; GO:0045892 | traceable author statement <newline> gene silencing ; GO:0016458 | inferred from genetic interaction with Pc <newline> gene silencing ; GO:0016458 | traceable author statement <newline> dendrite morphogenesis ; GO:0048813 | inferred from mutant phenotype <newline> neuron development ; GO:0048666 | inferred from mutant phenotype <n…	nucleus ; GO:0005634 | inferred from direct assay	histone acetyltransferase activity ; GO:0004402 | non-traceable author statement <newline> histone acetyltransferase activity ; GO:0004402 | inferred from sequence or structural similarity <newline> transcription coactivator activity ; GO:0003713 | inferred from direct assay <newline> histone acetyltransferase activity ; GO:0004402 | inferred from sequence or structural similarity with EMBL:AF074…
comp12676_c0	FBtr0088257	Rab3	neurotransmitter secretion ; GO:0007269 | non-traceable author statement <newline> vesicle-mediated transport ; GO:0016192 | non-traceable author statement <newline> protein transport ; GO:0015031 | non-traceable author statement <newline> maintenance of presynaptic active zone structure ; GO:0048790 | inferred from mutant phenotype <newline> small GTPase mediated signal transduction ; GO:0007264…	synaptic vesicle ; GO:0008021 | non-traceable author statement <newline> presynaptic active zone ; GO:0048786 | inferred from direct assay <newline> presynaptic active zone ; GO:0048786 | colocalizes_with inferred from direct assay <newline> synaptic vesicle ; GO:0008021 | colocalizes_with inferred from direct assay <newline> vesicle ; GO:0031982 | inferred from sequence or structural similarity …	GTPase activity ; GO:0003924 | inferred from sequence or structural similarity <newline> GTPase activity ; GO:0003924 | inferred from sequence or structural similarity with MGD:Rab3a; MGI:MGI:97843 <newline> GTPase activity ; GO:0003924 | non-traceable author statement <newline> GTP binding ; GO:0005525 | inferred from electronic annotation with InterPro:IPR001806, InterPro:IPR003579, InterPro:IP…
comp12696_c0	FBtr0302933	CG14010	0	0	0
comp127006_c0	FBtr0071636	Magi	0	membrane ; GO:0016020 | non-traceable author statement <newline> membrane ; GO:0016020 | inferred from sequence or structural similarity with EMBL:AF027503	guanylate kinase activity ; GO:0004385 | non-traceable author statement <newline> guanylate kinase activity ; GO:0004385 | inferred from sequence or structural similarity with EMBL:AF027503 <newline> Ral GTPase binding ; GO:0017160 | inferred from physical interaction with Rala
comp12712_c0	FBtr0110958
comp12716_c0	FBtr0084311	Usp12-46	ubiquitin-dependent protein catabolic process ; GO:0006511 | inferred from electronic annotation with InterPro:IPR001394, InterPro:IPR018200 <newline> negative regulation of Notch signaling pathway ; GO:0045746 | inferred from genetic interaction with N inferred from genetic interaction with spdo inferred from mutant phenotype	0	ubiquitin thiolesterase activity ; GO:0004221 | inferred from electronic annotation with InterPro:IPR001394, InterPro:IPR018200
comp127184_c0	FBtr0084550	CG6178	fatty-acyl-CoA biosynthetic process ; GO:0046949 | inferred from direct assay <newline> long-chain fatty acid metabolic process ; GO:0001676 | inferred from direct assay <newline> acyl-CoA metabolic process ; GO:0006637 | inferred from direct assay	0	luciferin monooxygenase activity ; GO:0045289 | NOT inferred from direct assay <newline> long-chain fatty acid-CoA ligase activity ; GO:0004467 | inferred from direct assay <newline> fatty-acyl-CoA synthase activity ; GO:0004321 | inferred from direct assay
comp12721_c0	FBtr0304750	CG14762	neuron projection morphogenesis ; GO:0048812 | inferred from mutant phenotype	0	0
comp12726_c0	FBtr0089449	CG32000	cation transport ; GO:0006812 | inferred from sequence or structural similarity with UniProtKB:Q9H7F0	integral to membrane ; GO:0016021 | inferred from sequence or structural similarity with UniProtKB:Q9H7F0	ATPase activity, coupled to transmembrane movement of ions ; GO:0042625 | inferred from sequence or structural similarity with UniProtKB:Q9H7F0 <newline> metal ion binding ; GO:0046872 | inferred from electronic annotation with InterPro:IPR008250 <newline> nucleotide binding ; GO:0000166 | inferred from electronic annotation with InterPro:IPR008250 <newline> cation-transporting ATPase activity ; …
comp12727_c0	FBtr0300378	CaMKII	long-term memory ; GO:0007616 | inferred from mutant phenotype <newline> protein phosphorylation ; GO:0006468 | inferred from electronic annotation with InterPro:IPR000719, InterPro:IPR002290, InterPro:IPR008271, InterPro:IPR013543 <newline> regulation of ovulation ; GO:0060278 | inferred from genetic interaction with Oamb <newline> male courtship behavior ; GO:0008049 | inferred from mutant phen…	calcium- and calmodulin-dependent protein kinase complex ; GO:0005954 | inferred from sequence or structural similarity <newline> postsynaptic membrane ; GO:0045211 | inferred from direct assay <newline> presynaptic active zone ; GO:0048786 | inferred from direct assay <newline> axon ; GO:0030424 | inferred from direct assay <newline> dendrite ; GO:0030425 | inferred from direct assay <newline> p…	calmodulin binding ; GO:0005516 | inferred from electronic annotation with InterPro:IPR013543 <newline> ATP binding ; GO:0005524 | inferred from electronic annotation with InterPro:IPR000719, InterPro:IPR002290, InterPro:IPR017441 <newline> protein serine/threonine kinase activity ; GO:0004674 | inferred from direct assay <newline> protein serine/threonine kinase activity ; GO:0004674 | non-trace…
comp12733_c0	FBtr0083529	CG7379	0	Sin3-type complex ; GO:0070822 | inferred from direct assay	zinc ion binding ; GO:0008270 | inferred from electronic annotation with InterPro:IPR001965
comp12736_c0	FBtr0074199
comp12743_c0	FBtr0076125	CG11658	0	0	0
comp12757_c0	FBtr0076879	Srp19	SRP-dependent cotranslational protein targeting to membrane ; GO:0006614 | inferred from sequence or structural similarity with NCBI_gi:4507213	signal recognition particle, endoplasmic reticulum targeting ; GO:0005786 | inferred from sequence or structural similarity with NCBI_gi:4507213	7S RNA binding ; GO:0008312 | inferred from sequence or structural similarity with NCBI_gi:4507213 <newline> 7S RNA binding ; GO:0008312 | non-traceable author statement
comp127575_c0	FBtr0076585	Mcm7	pre-replicative complex assembly ; GO:0006267 | non-traceable author statement <newline> pre-replicative complex assembly ; GO:0006267 | inferred from sequence or structural similarity with UniProtKB:P33993 <newline> mitotic cell cycle G2/M transition DNA damage checkpoint ; GO:0007095 | inferred from genetic interaction with nbs <newline> DNA replication initiation ; GO:0006270 | inferred from e…	pre-replicative complex ; GO:0005656 | non-traceable author statement <newline> nucleus ; GO:0005634 | inferred from sequence or structural similarity with MGD:Mcmd7; MGI:MGI:1298398 <newline> pre-replicative complex ; GO:0005656 | inferred from sequence or structural similarity with UniProtKB:P33993 <newline> microtubule associated complex ; GO:0005875 | inferred from direct assay <newline> MCM …	chromatin binding ; GO:0003682 | non-traceable author statement <newline> chromatin binding ; GO:0003682 | inferred from sequence or structural similarity with UniProtKB:P33993 <newline> 3'-5' DNA helicase activity ; GO:0043138 | contributes_to inferred from direct assay <newline> ATP binding ; GO:0005524 | inferred from electronic annotation with InterPro:IPR001208, InterPro:IPR008050, InterPro:…
comp127660_c0	FBtr0302270
comp12770_c0	FBtr0087097	Syn2	regulation of synaptic growth at neuromuscular junction ; GO:0008582 | inferred from genetic interaction with Nsf2 <newline> eye development ; GO:0001654 | inferred from mutant phenotype <newline> rhabdomere development ; GO:0042052 | inferred from mutant phenotype	syntrophin complex ; GO:0016013 | inferred from sequence or structural similarity with HGNC_gene:SNTG1; HGNC:13740; OMIM:608714 AND inferred from sequence or structural similarity with HGNC_gene:SNTG2; HGNC:13741; OMIM:608715 <newline> syntrophin complex ; GO:0016013 | non-traceable author statement <newline> syntrophin complex ; GO:0016013 | inferred from sequence or structural similarity	structural constituent of muscle ; GO:0008307 | inferred from sequence or structural similarity with HGNC_gene:SNTG1; HGNC:13740; OMIM:608714 AND inferred from sequence or structural similarity with HGNC_gene:SNTG2; HGNC:13741; OMIM:608715 <newline> cytoskeletal protein binding ; GO:0008092 | inferred from sequence or structural similarity
comp12772_c0	FBtr0084567	twin	nuclear-transcribed mRNA poly(A) tail shortening ; GO:0000289 | inferred from mutant phenotype <newline> nuclear-transcribed mRNA catabolic process, deadenylation-dependent decay ; GO:0000288 | inferred from sequence or structural similarity with SGD_LOCUS:CCR4; SGD:S0000019 <newline> regulation of transcription from RNA polymerase II promoter ; GO:0006357 | inferred from sequence or structural s…	cytoplasm ; GO:0005737 | inferred from direct assay <newline> CCR4-NOT complex ; GO:0030014 | inferred from sequence or structural similarity with SGD_LOCUS:CCR4; SGD:S0000019 <newline> cytoplasm ; GO:0005737 | inferred from sequence or structural similarity with SGD_LOCUS:CCR4; SGD:S0000019 <newline> CCR4-NOT complex ; GO:0030014 | inferred from direct assay	protein binding ; GO:0005515 | inferred from physical interaction with UniProtKB:Q8SY33
comp127762_c0	FBtr0332355	dp	chitin-based embryonic cuticle biosynthetic process ; GO:0008362 | inferred from mutant phenotype <newline> chitin-based cuticle attachment to epithelium ; GO:0040005 | inferred from mutant phenotype <newline> apposition of dorsal and ventral imaginal disc-derived wing surfaces ; GO:0007475 | inferred from mutant phenotype <newline> open tracheal system development ; GO:0007424 | inferred from mu…	proteinaceous extracellular matrix ; GO:0005578 | non-traceable author statement <newline> extracellular matrix ; GO:0031012 | inferred from sequence model	endonuclease activity ; GO:0004519 | inferred from electronic annotation with InterPro:IPR003651 <newline> 4 iron, 4 sulfur cluster binding ; GO:0051539 | inferred from electronic annotation with InterPro:IPR003651 <newline> calcium ion binding ; GO:0005509 | inferred from electronic annotation with InterPro:IPR001881, InterPro:IPR018097 <newline> serine-type endopeptidase inhibitor activity ; GO…
comp12779_c0	FBtr0088786	Pabp2	mRNA polyadenylation ; GO:0006378 | inferred from sequence or structural similarity <newline> mRNA polyadenylation ; GO:0006378 | inferred from direct assay <newline> mRNA polyadenylation ; GO:0006378 | inferred from mutant phenotype <newline> nuclear-transcribed mRNA poly(A) tail shortening ; GO:0000289 | inferred from mutant phenotype <newline> mRNA splicing, via spliceosome ; GO:0000398 | infe…	nucleus ; GO:0005634 | inferred from sequence or structural similarity <newline> nucleus ; GO:0005634 | inferred from direct assay <newline> cytoplasm ; GO:0005737 | inferred from direct assay <newline> precatalytic spliceosome ; GO:0071011 | inferred from direct assay <newline> catalytic step 2 spliceosome ; GO:0071013 | inferred from direct assay	poly(A) RNA binding ; GO:0008143 | inferred from sequence or structural similarity with EMBL:U93050 <newline> poly(A) RNA binding ; GO:0008143 | inferred from sequence or structural similarity <newline> mRNA binding ; GO:0003729 | inferred from sequence or structural similarity <newline> poly(A) RNA binding ; GO:0008143 | inferred from sequence or structural similarity with SGD_LOCUS:SGN1; SGD:S0…
comp12780_c0	FBtr0333236	Sfmbt	chromatin silencing ; GO:0006342 | inferred from direct assay <newline> imaginal disc growth ; GO:0007446 | inferred from mutant phenotype <newline> oogenesis ; GO:0048477 | inferred from mutant phenotype <newline> negative regulation of gene expression ; GO:0010629 | inferred from mutant phenotype <newline> chromatin silencing ; GO:0006342 | inferred from genetic interaction with Scm	nucleus ; GO:0005634 | inferred from direct assay	methylated histone residue binding ; GO:0035064 | inferred from direct assay <newline> protein binding ; GO:0005515 | inferred from physical interaction with Scm <newline> chromatin binding ; GO:0003682 | inferred from direct assay <newline> zinc ion binding ; GO:0008270 | inferred from electronic annotation with InterPro:IPR012313
comp127833_c0	FBtr0076814	CG7457	biological_process ; GO:0008150 | no biological data available	cellular_component ; GO:0005575 | no biological data available	molecular_function ; GO:0003674 | no biological data available
comp127874_c0	FBtr0299534	mmd	membrane protein ectodomain proteolysis ; GO:0006509 | inferred from sequence or structural similarity with HGNC_gene:ADAM17; HGNC:195	integral to membrane ; GO:0016021 | inferred from sequence or structural similarity with HGNC_gene:ADAM17; HGNC:195	metalloendopeptidase activity ; GO:0004222 | inferred from sequence or structural similarity <newline> metalloendopeptidase activity ; GO:0004222 | inferred from sequence or structural similarity with UniProtKB:Q61824 <newline> zinc ion binding ; GO:0008270 | inferred from electronic annotation with InterPro:IPR002870
comp12788_c0	FBtr0273257	ATP7	copper ion transport ; GO:0006825 | inferred from mutant phenotype <newline> adult chitin-containing cuticle pigmentation ; GO:0048085 | inferred from mutant phenotype <newline> larval development ; GO:0002164 | inferred from mutant phenotype <newline> developmental pigmentation ; GO:0048066 | inferred from mutant phenotype <newline> cellular copper ion homeostasis ; GO:0006878 | inferred from mu…	plasma membrane ; GO:0005886 | inferred from direct assay <newline> cytoplasm ; GO:0005737 | inferred from direct assay <newline> integral to membrane ; GO:0016021 | inferred from electronic annotation with InterPro:IPR006416	copper ion transmembrane transporter activity ; GO:0005375 | inferred from mutant phenotype <newline> copper-exporting ATPase activity ; GO:0004008 | inferred from sequence or structural similarity with EMBL:U38477 <newline> copper ion binding ; GO:0005507 | inferred from sequence or structural similarity with UniProtKB:P35670 <newline> nucleotide binding ; GO:0000166 | inferred from electronic a…
comp12790_c0	FBtr0305076	Dyb	0	dystrophin-associated glycoprotein complex ; GO:0016010 | inferred from sequence or structural similarity with HGNC_gene:DTNA; HGNC:3057; OMIM:601239 AND inferred from sequence or structural similarity with HGNC_gene:DTNB; HGNC:3058; OMIM:602415 <newline> dystrobrevin complex ; GO:0016014 | non-traceable author statement <newline> dystrobrevin complex ; GO:0016014 | inferred from sequence or stru…	structural constituent of muscle ; GO:0008307 | inferred from sequence or structural similarity with HGNC_gene:DTNA; HGNC:3057; OMIM:601239 <newline> cytoskeletal protein binding ; GO:0008092 | inferred from sequence or structural similarity <newline> zinc ion binding ; GO:0008270 | inferred from electronic annotation with InterPro:IPR000433 <newline> calcium ion binding ; GO:0005509 | inferred f…
comp12791_c0	FBtr0301228	CG8177	anion transport ; GO:0006820 | inferred from electronic annotation with InterPro:IPR001717, InterPro:IPR003020, InterPro:IPR011531, InterPro:IPR013769	integral to membrane ; GO:0016021 | inferred from electronic annotation with InterPro:IPR011531, InterPro:IPR013769	anion:anion antiporter activity ; GO:0015301 | inferred from sequence or structural similarity with UniProtKB:Q63694 <newline> inorganic anion exchanger activity ; GO:0005452 | inferred from electronic annotation with InterPro:IPR001717, InterPro:IPR003020
comp12794_c0	FBtr0081657	Scr	segment specification ; GO:0007379 | non-traceable author statement <newline> sex comb development ; GO:0045498 | non-traceable author statement <newline> specification of segmental identity, labial segment ; GO:0007381 | traceable author statement <newline> sex comb development ; GO:0045498 | inferred from mutant phenotype <newline> regulation of transcription from RNA polymerase II promoter ; G…	nucleus ; GO:0005634 | inferred from sequence or structural similarity with UniProtKB:P10628 <newline> nucleus ; GO:0005634 | non-traceable author statement	sequence-specific DNA binding transcription factor activity ; GO:0003700 | inferred from sequence or structural similarity with UniProtKB:P10628 <newline> sequence-specific DNA binding transcription factor activity ; GO:0003700 | non-traceable author statement <newline> sequence-specific DNA binding ; GO:0043565 | inferred from direct assay <newline> RNA polymerase II regulatory region sequence-s…
comp127943_c0	FBtr0329963	CG10188	regulation of Rho protein signal transduction ; GO:0035023 | inferred from electronic annotation with InterPro:IPR000219	intracellular ; GO:0005622 | inferred from electronic annotation with InterPro:IPR000219	Rho guanyl-nucleotide exchange factor activity ; GO:0005089 | inferred from sequence or structural similarity with EMBL:U73199 <newline> phospholipid binding ; GO:0005543 | inferred from electronic annotation with InterPro:IPR001849
comp127962_c0	FBtr0329895	ush	terminal region determination ; GO:0007362 | inferred from genetic interaction with tor <newline> torso signaling pathway ; GO:0008293 | inferred from genetic interaction with tor <newline> amnioserosa maintenance ; GO:0046665 | inferred from mutant phenotype <newline> germ-band shortening ; GO:0007390 | inferred from mutant phenotype <newline> head involution ; GO:0008258 | non-traceable author …	nucleus ; GO:0005634 | inferred from direct assay <newline> nucleus ; GO:0005634 | non-traceable author statement	transcription factor binding ; GO:0008134 | inferred from mutant phenotype <newline> ligand-activated sequence-specific DNA binding RNA polymerase II transcription factor activity ; GO:0004879 | non-traceable author statement <newline> sequence-specific DNA binding transcription factor activity ; GO:0003700 | non-traceable author statement <newline> protein binding ; GO:0005515 | inferred from ph…
comp12798_c0	FBtr0072661	CG9134	0	0	carbohydrate binding ; GO:0030246 | inferred from sequence or structural similarity with EMBL:U56734 <newline> carbohydrate binding ; GO:0030246 | inferred from sequence or structural similarity with Lectin-galC1
comp12800_c0	FBtr0112641	CG34394	0	0	0
comp12801_c0	FBtr0077245	Cbs	determination of adult lifespan ; GO:0008340 | inferred from mutant phenotype <newline> cysteine biosynthetic process via cystathionine ; GO:0019343 | inferred from electronic annotation with InterPro:IPR005857 <newline> cysteine biosynthetic process from serine ; GO:0006535 | inferred from electronic annotation with InterPro:IPR001216	cytoplasm ; GO:0005737 | inferred from electronic annotation with InterPro:IPR005857	cystathionine beta-synthase activity ; GO:0004122 | inferred from sequence or structural similarity with EMBL:L19501; protein_id:AAA19874.1
comp128039_c0	FBtr0305068
comp12804_c0	FBtr0082719	CG8031	0	0	0
comp128091_c0	FBtr0302665	rdgA	phosphatidylinositol biosynthetic process ; GO:0006661 | traceable author statement <newline> deactivation of rhodopsin mediated signaling ; GO:0016059 | inferred from genetic interaction with trp <newline> rhodopsin mediated signaling pathway ; GO:0016056 | inferred from mutant phenotype <newline> phosphorylation ; GO:0016310 | non-traceable author statement <newline> actin filament organization…	membrane ; GO:0016020 | non-traceable author statement <newline> microtubule associated complex ; GO:0005875 | inferred from direct assay	diacylglycerol kinase activity ; GO:0004143 | traceable author statement <newline> diacylglycerol kinase activity ; GO:0004143 | non-traceable author statement <newline> diacylglycerol binding ; GO:0019992 | inferred from sequence or structural similarity with InterPro:IPR002219 <newline> diacylglycerol binding ; GO:0019992 | non-traceable author statement <newline> diacylglycerol kinase activity…
comp128126_c0	FBtr0089279	pb	regulation of transcription from RNA polymerase II promoter ; GO:0006357 | inferred from sequence or structural similarity with UniProtKB:O43364 <newline> specification of segmental identity, labial segment ; GO:0007381 | inferred from mutant phenotype <newline> specification of segmental identity, maxillary segment ; GO:0007382 | non-traceable author statement <newline> specification of segmenta…	nucleus ; GO:0005634 | inferred from sequence or structural similarity with UniProtKB:O43364 <newline> nucleus ; GO:0005634 | non-traceable author statement <newline> nucleus ; GO:0005634 | inferred from direct assay	sequence-specific DNA binding transcription factor activity ; GO:0003700 | inferred from sequence or structural similarity with UniProtKB:O43364 <newline> sequence-specific DNA binding transcription factor activity ; GO:0003700 | non-traceable author statement <newline> sequence-specific DNA binding ; GO:0043565 | inferred from electronic annotation with InterPro:IPR001356, InterPro:IPR017970
comp12816_c0	FBtr0070134	CG5254	autophagic cell death ; GO:0048102 | inferred from expression pattern <newline> salivary gland cell autophagic cell death ; GO:0035071 | inferred from expression pattern	mitochondrial envelope ; GO:0005740 | inferred from sequence or structural similarity	tricarboxylate secondary active transmembrane transporter activity ; GO:0005371 | inferred from sequence or structural similarity with UniProtKB:Q03028 AND inferred from sequence or structural similarity with UniProt:Q9BQT8 <newline> transmembrane transporter activity ; GO:0022857 | inferred from sequence or structural similarity
comp12825_c0	FBtr0071687	clt	male mating behavior ; GO:0060179 | inferred from mutant phenotype <newline> imaginal disc-derived wing morphogenesis ; GO:0007476 | inferred from mutant phenotype	0	carboxylesterase activity ; GO:0004091 | non-traceable author statement <newline> carboxylesterase activity ; GO:0004091 | inferred from sequence or structural similarity with EMBL:AF064523 <newline> carboxylesterase activity ; GO:0004091 | inferred from biological aspect of ancestor with PANTHER:PTN000168392
comp12826_c0	FBtr0332381	pcx	lateral inhibition ; GO:0046331 | inferred from mutant phenotype <newline> Notch signaling pathway ; GO:0007219 | inferred from mutant phenotype <newline> endoplasmic reticulum organization ; GO:0007029 | inferred from mutant phenotype	plasma membrane ; GO:0005886 | non-traceable author statement <newline> integral to plasma membrane ; GO:0005887 | non-traceable author statement <newline> integral to membrane ; GO:0016021 | inferred from electronic annotation with InterPro:IPR007735 <newline> endoplasmic reticulum ; GO:0005783 | inferred from direct assay	0
comp12833_c0	FBtr0305072	gish	spermatogenesis ; GO:0007283 | inferred from mutant phenotype <newline> protein phosphorylation ; GO:0006468 | non-traceable author statement <newline> glial cell migration ; GO:0008347 | inferred from mutant phenotype <newline> Wnt receptor signaling pathway ; GO:0016055 | inferred from mutant phenotype <newline> protein phosphorylation ; GO:0006468 | inferred from direct assay <newline> olfacto…	plasma membrane ; GO:0005886 | inferred from direct assay <newline> nucleus ; GO:0005634 | inferred from direct assay <newline> sperm individualization complex ; GO:0070864 | inferred from mutant phenotype <newline> plasma membrane ; GO:0005886 | colocalizes_with inferred from direct assay	protein serine/threonine kinase activity ; GO:0004674 | inferred from sequence or structural similarity <newline> protein serine/threonine kinase activity ; GO:0004674 | non-traceable author statement <newline> protein serine/threonine kinase activity ; GO:0004674 | inferred from sequence or structural similarity with UniProtKB:Q62763 <newline> ATP binding ; GO:0005524 | inferred from electronic …
comp12838_c0	FBtr0332292	CG11448	neuron projection morphogenesis ; GO:0048812 | inferred from mutant phenotype	cellular_component ; GO:0005575 | no biological data available	molecular_function ; GO:0003674 | no biological data available
comp12843_c0	FBtr0086092	CG10417	protein dephosphorylation ; GO:0006470 | non-traceable author statement <newline> protein dephosphorylation ; GO:0006470 | inferred from electronic annotation with InterPro:IPR000222	0	protein serine/threonine phosphatase activity ; GO:0004722 | non-traceable author statement <newline> protein serine/threonine phosphatase activity ; GO:0004722 | inferred from electronic annotation with InterPro:IPR000222
comp12844_c0	FBtr0301956	hth	peripheral nervous system development ; GO:0007422 | traceable author statement <newline> regulation of transcription from RNA polymerase II promoter ; GO:0006357 | inferred from sequence or structural similarity with MGD:Meis1; MGI:MGI:104717 <newline> brain development ; GO:0007420 | inferred from mutant phenotype <newline> proximal/distal pattern formation ; GO:0009954 | traceable author state…	nucleus ; GO:0005634 | inferred from sequence or structural similarity with MGD:Meis1; MGI:MGI:104717 <newline> nucleus ; GO:0005634 | inferred from direct assay <newline> transcription factor complex ; GO:0005667 | inferred from physical interaction with abd-A inferred from physical interaction with exd <newline> cytoplasm ; GO:0005737 | inferred from direct assay	sequence-specific DNA binding transcription factor activity ; GO:0003700 | inferred from sequence or structural similarity with MGD:Meis1; MGI:MGI:104717 <newline> sequence-specific DNA binding transcription factor activity ; GO:0003700 | traceable author statement <newline> RNA polymerase II distal enhancer sequence-specific DNA binding transcription factor activity ; GO:0003705 | inferred from …
comp12844_c0	FBtr0100455	hth	peripheral nervous system development ; GO:0007422 | traceable author statement <newline> regulation of transcription from RNA polymerase II promoter ; GO:0006357 | inferred from sequence or structural similarity with MGD:Meis1; MGI:MGI:104717 <newline> brain development ; GO:0007420 | inferred from mutant phenotype <newline> proximal/distal pattern formation ; GO:0009954 | traceable author state…	nucleus ; GO:0005634 | inferred from sequence or structural similarity with MGD:Meis1; MGI:MGI:104717 <newline> nucleus ; GO:0005634 | inferred from direct assay <newline> transcription factor complex ; GO:0005667 | inferred from physical interaction with abd-A inferred from physical interaction with exd <newline> cytoplasm ; GO:0005737 | inferred from direct assay	sequence-specific DNA binding transcription factor activity ; GO:0003700 | inferred from sequence or structural similarity with MGD:Meis1; MGI:MGI:104717 <newline> sequence-specific DNA binding transcription factor activity ; GO:0003700 | traceable author statement <newline> RNA polymerase II distal enhancer sequence-specific DNA binding transcription factor activity ; GO:0003705 | inferred from …
comp12852_c0	FBtr0301370	jar	dorsal closure ; GO:0007391 | inferred from expression pattern <newline> spermatid development ; GO:0007286 | inferred from mutant phenotype <newline> border follicle cell migration ; GO:0007298 | inferred from mutant phenotype <newline> establishment of mitotic spindle localization ; GO:0040001 | inferred from mutant phenotype <newline> dorsal closure ; GO:0007391 | inferred from mutant phenotyp…	unconventional myosin complex ; GO:0016461 | non-traceable author statement <newline> endocytic vesicle ; GO:0030139 | inferred from direct assay <newline> microtubule associated complex ; GO:0005875 | inferred from direct assay <newline> myosin complex ; GO:0016459 | inferred from sequence or structural similarity <newline> unconventional myosin complex ; GO:0016461 | inferred from sequence or s…	ATPase activity, coupled ; GO:0042623 | non-traceable author statement <newline> actin binding ; GO:0003779 | non-traceable author statement <newline> actin binding ; GO:0003779 | inferred from direct assay <newline> microtubule binding ; GO:0008017 | inferred from direct assay <newline> protein binding ; GO:0005515 | inferred from physical interaction with CLIP-190 <newline> ATPase activity, cou…
comp12864_c0	FBtr0333071	tou	chromatin remodeling ; GO:0006338 | non-traceable author statement <newline> nervous system development ; GO:0007399 | inferred from mutant phenotype <newline> positive regulation of transcription from RNA polymerase II promoter ; GO:0045944 | inferred from mutant phenotype	nucleus ; GO:0005634 | inferred from electronic annotation with InterPro:IPR001739	chromatin binding ; GO:0003682 | non-traceable author statement <newline> transcription factor binding ; GO:0008134 | inferred from physical interaction with pnr <newline> protein binding ; GO:0005515 | inferred from physical interaction with Iswi inferred from physical interaction with Chi <newline> DNA binding ; GO:0003677 | inferred from electronic annotation with InterPro:IPR001739, InterPro:…
comp12866_c0	FBtr0087598	mam	ectoderm development ; GO:0007398 | traceable author statement <newline> mesodermal cell fate determination ; GO:0007500 | inferred from mutant phenotype <newline> apposition of dorsal and ventral imaginal disc-derived wing surfaces ; GO:0007475 | inferred from mutant phenotype <newline> nervous system development ; GO:0007399 | non-traceable author statement <newline> Notch signaling pathway ; G…	nucleus ; GO:0005634 | inferred from direct assay AND inferred from sequence or structural similarity <newline> nucleus ; GO:0005634 | non-traceable author statement <newline> polytene chromosome puff ; GO:0005703 | inferred from direct assay <newline> polytene chromosome ; GO:0005700 | inferred from direct assay <newline> nuclear speck ; GO:0016607 | inferred from electronic annotation with Inte…	transcription coactivator activity ; GO:0003713 | inferred from electronic annotation with InterPro:IPR019082
comp128685_c0	FBtr0301715	Hel89B	antimicrobial humoral response ; GO:0019730 | inferred from mutant phenotype <newline> Toll signaling pathway ; GO:0008063 | inferred from mutant phenotype <newline> positive regulation of antibacterial peptide biosynthetic process ; GO:0006963 | inferred from mutant phenotype <newline> innate immune response ; GO:0045087 | inferred from mutant phenotype <newline> defense response to bacterium ; …	0	helicase activity ; GO:0004386 | non-traceable author statement <newline> ATP-dependent DNA helicase activity ; GO:0004003 | inferred from sequence or structural similarity with SGD_LOCUS:MOT1; SGD:S0006003 <newline> ATP binding ; GO:0005524 | inferred from electronic annotation with InterPro:IPR000330, InterPro:IPR001650 <newline> DNA binding ; GO:0003677 | inferred from electronic annotation wi…
comp12876_c0	FBtr0089962	Tm1	pole plasm oskar mRNA localization ; GO:0045451 | inferred from mutant phenotype <newline> pole plasm oskar mRNA localization ; GO:0045451 | traceable author statement <newline> muscle contraction ; GO:0006936 | non-traceable author statement <newline> dendrite morphogenesis ; GO:0048813 | inferred from mutant phenotype <newline> pole plasm assembly ; GO:0007315 | non-traceable author statement <…	muscle thin filament tropomyosin ; GO:0005862 | non-traceable author statement <newline> sarcomere ; GO:0030017 | inferred from direct assay <newline> filamentous actin ; GO:0031941 | colocalizes_with inferred from direct assay <newline> investment cone ; GO:0070865 | inferred from direct assay <newline> sarcoplasmic reticulum ; GO:0016529 | colocalizes_with inferred from direct assay	actin binding ; GO:0003779 | inferred from sequence or structural similarity <newline> actin binding ; GO:0003779 | traceable author statement <newline> actin filament binding ; GO:0051015 | inferred from direct assay
comp128789_c0	FBtr0112650	Nox	oxidation-reduction process ; GO:0055114 | inferred from electronic annotation with InterPro:IPR013112, InterPro:IPR013121	0	oxidoreductase activity ; GO:0016491 | inferred from electronic annotation with InterPro:IPR013112, InterPro:IPR013121, InterPro:IPR013130 <newline> calcium ion binding ; GO:0005509 | inferred from electronic annotation with InterPro:IPR001125, InterPro:IPR002048, InterPro:IPR011992
comp12881_c0	FBtr0333628	CG43954	biological_process ; GO:0008150 | no biological data available	integral to membrane ; GO:0016021 | inferred from sequence model	molecular_function ; GO:0003674 | no biological data available
comp12893_c0	FBtr0112980	NFAT	response to salt stress ; GO:0009651 | inferred from mutant phenotype <newline> transcription, DNA-dependent ; GO:0006351 | inferred from sequence or structural similarity <newline> negative regulation of synaptic vesicle exocytosis ; GO:2000301 | inferred from direct assay <newline> regulation of transcription, DNA-dependent ; GO:0006355 | inferred from electronic annotation with InterPro:IPR008…	nucleus ; GO:0005634 | inferred from sequence or structural similarity <newline> nucleus ; GO:0005634 | inferred from sequence or structural similarity with EMBL:AF162853; protein_id:AAD44343.1	sequence-specific DNA binding transcription factor activity ; GO:0003700 | inferred from sequence or structural similarity <newline> sequence-specific DNA binding transcription factor activity ; GO:0003700 | inferred from sequence or structural similarity with EMBL:AF162853; protein_id:AAD44343.1
comp12898_c0	FBtr0333974	CG43980	biological_process ; GO:0008150 | no biological data available	cellular_component ; GO:0005575 | no biological data available	protein heterodimerization activity ; GO:0046982 | inferred from electronic annotation with InterPro:IPR009072
comp129042_c0	FBtr0091492	Vmat	dopamine transport ; GO:0015872 | inferred from mutant phenotype <newline> neurotransmitter transport ; GO:0006836 | inferred from sequence or structural similarity with UniProtKB:Q01827 <newline> monoamine transport ; GO:0015844 | inferred from direct assay <newline> synaptic vesicle amine transport ; GO:0015842 | inferred from direct assay <newline> histamine transport ; GO:0051608 | inferred f…	synaptic vesicle ; GO:0008021 | inferred from direct assay <newline> neuromuscular junction ; GO:0031594 | inferred from direct assay <newline> integral to membrane ; GO:0016021 | inferred from sequence or structural similarity with UniProtKB:Q01827 <newline> synaptic vesicle ; GO:0008021 | inferred from sequence or structural similarity with UniProtKB:Q01827	monoamine transmembrane transporter activity ; GO:0008504 | inferred from direct assay <newline> synaptic vesicle amine transmembrane transporter activity ; GO:0005430 | inferred from direct assay <newline> monoamine transmembrane transporter activity ; GO:0008504 | inferred from sequence or structural similarity with UniProtKB:Q01827 <newline> drug transmembrane transporter activity ; GO:0015238…
comp12905_c0	FBtr0087311	Poxn	regulation of transcription, DNA-dependent ; GO:0006355 | inferred from sequence or structural similarity with MGD:Pax5; MGI:MGI:97489 <newline> antennal morphogenesis ; GO:0048800 | inferred from mutant phenotype <newline> imaginal disc-derived leg morphogenesis ; GO:0007480 | inferred from mutant phenotype <newline> sensory organ development ; GO:0007423 | inferred from mutant phenotype <newlin…	nucleus ; GO:0005634 | inferred from sequence or structural similarity with MGD:Pax5; MGI:MGI:97489 <newline> nucleus ; GO:0005634 | non-traceable author statement <newline> nucleus ; GO:0005634 | inferred from direct assay	sequence-specific DNA binding transcription factor activity ; GO:0003700 | inferred from sequence or structural similarity with MGD:Pax5; MGI:MGI:97489 <newline> DNA binding ; GO:0003677 | inferred from electronic annotation with InterPro:IPR001523
comp12913_c0	FBtr0080000	CG5045	proteolysis ; GO:0006508 | inferred from sequence or structural similarity with UniProtKB:Q16740	mitochondrion ; GO:0005739 | inferred from sequence or structural similarity with EMBL:AJ005253; protein_id:CAA06443 <newline> mitochondrion ; GO:0005739 | inferred from sequence or structural similarity with UniProtKB:Q16740	serine-type endopeptidase activity ; GO:0004252 | inferred from sequence or structural similarity with EMBL:AJ005253; protein_id:CAA06443
comp12920_c0	FBtr0085320	Noa36	biological_process ; GO:0008150 | no biological data available	nucleolus ; GO:0005730 | non-traceable author statement <newline> chromosome, centromeric region ; GO:0000775 | inferred from sequence or structural similarity with UniProtKB:Q9Y3S2 <newline> midbody ; GO:0030496 | inferred from sequence or structural similarity with UniProtKB:Q9Y3S2 <newline> nucleolus ; GO:0005730 | inferred from sequence or structural similarity with UniProtKB:Q9Y3S2	metal ion binding ; GO:0046872 | inferred from sequence or structural similarity with UniProtKB:Q9Y3S2 <newline> zinc ion binding ; GO:0008270 | inferred from electronic annotation with InterPro:IPR010531
comp12921_c0	FBtr0331786	hipk	protein phosphorylation ; GO:0006468 | non-traceable author statement <newline> positive regulation of Notch signaling pathway ; GO:0045747 | inferred from genetic interaction with Dl inferred from genetic interaction with N inferred from genetic interaction with gro inferred from genetic interaction with H <newline> compound eye development ; GO:0048749 | inferred from mutant phenotype <newline>…	0	protein kinase activity ; GO:0004672 | non-traceable author statement <newline> protein serine/threonine kinase activity ; GO:0004674 | inferred from sequence or structural similarity with SGD_LOCUS:YAK1; SGD:S0003677 <newline> protein serine/threonine kinase activity ; GO:0004674 | inferred from direct assay <newline> beta-catenin binding ; GO:0008013 | inferred from physical interaction with ar…
comp129219_c0	FBtr0330382	Spps	regulation of gene silencing ; GO:0060968 | inferred from mutant phenotype	nucleus ; GO:0005634 | inferred from direct assay <newline> polytene chromosome band ; GO:0005704 | inferred from direct assay	sequence-specific DNA binding ; GO:0043565 | inferred from direct assay <newline> zinc ion binding ; GO:0008270 | inferred from electronic annotation with InterPro:IPR007087, InterPro:IPR015880
comp12923_c0	FBtr0086336	Toll-7	defense response ; GO:0006952 | non-traceable author statement <newline> signal transduction ; GO:0007165 | inferred from sequence or structural similarity <newline> signal transduction ; GO:0007165 | inferred from electronic annotation with InterPro:IPR000157 <newline> defense response to virus ; GO:0051607 | inferred from mutant phenotype <newline> positive regulation of autophagy ; GO:0010508 …	plasma membrane ; GO:0005886 | non-traceable author statement <newline> integral to membrane ; GO:0016021 | inferred from sequence or structural similarity <newline> external side of plasma membrane ; GO:0009897 | inferred from direct assay	transmembrane signaling receptor activity ; GO:0004888 | non-traceable author statement <newline> transmembrane signaling receptor activity ; GO:0004888 | inferred from sequence or structural similarity <newline> virion binding ; GO:0046790 | inferred from direct assay <newline> pattern recognition receptor activity ; GO:0008329 | inferred by curator from GO:0009897|GO:0046790|GO:0010508
comp12925_c0	FBtr0072134	Lpt	phagocytosis, engulfment ; GO:0006911 | inferred from mutant phenotype <newline> intracellular signal transduction ; GO:0035556 | inferred from electronic annotation with InterPro:IPR002219 <newline> ecdysis, chitin-based cuticle ; GO:0018990 | inferred from mutant phenotype <newline> imaginal disc-derived wing vein specification ; GO:0007474 | inferred from mutant phenotype <newline> cellular re…	polytene chromosome ; GO:0005700 | inferred from direct assay <newline> ecdysone receptor holocomplex ; GO:0008230 | inferred from physical interaction with EcR, usp <newline> MLL3/4 complex ; GO:0044666 | inferred from direct assay	zinc ion binding ; GO:0008270 | inferred from electronic annotation with InterPro:IPR001841, InterPro:IPR001965 <newline> ligand-dependent nuclear receptor transcription coactivator activity ; GO:0030374 | inferred from direct assay <newline> chromatin binding ; GO:0003682 | inferred from direct assay <newline> histone binding ; GO:0042393 | inferred from direct assay
comp12926_c0	FBtr0077959	CG4749	0	0	0
comp12927_c0	FBtr0080116	UbcD2	lipid storage ; GO:0019915 | inferred from direct assay	0	ubiquitin-protein ligase activity ; GO:0004842 | inferred from sequence or structural similarity with NCBI_gi:4507779 <newline> ubiquitin-protein ligase activity ; GO:0004842 | non-traceable author statement <newline> ubiquitin-protein ligase activity ; GO:0004842 | inferred from genetic interaction with SGD_LOCUS:UBC4; SGD:S000000286 inferred from genetic interaction with SGD_LOCUS:UBC5; SGD:S00…
comp12931_c0	FBtr0073607	CG1578	0	0	0
comp12933_c0	FBtr0113179	Sgf11	axon target recognition ; GO:0007412 | inferred from mutant phenotype <newline> histone deubiquitination ; GO:0016578 | inferred from mutant phenotype <newline> glial cell migration ; GO:0008347 | inferred from mutant phenotype <newline> chromatin organization ; GO:0006325 | inferred from mutant phenotype <newline> regulation of transcription, DNA-dependent ; GO:0006355 | inferred from mutant phe…	SAGA complex ; GO:0000124 | inferred from direct assay <newline> nucleus ; GO:0005634 | inferred from direct assay	protein binding ; GO:0005515 | inferred from physical interaction with not
comp12943_c0	FBtr0079613	Ostgamma	encapsulation of foreign target ; GO:0035010 | inferred from mutant phenotype	0	0
comp12953_c0	FBtr0084736	RabX4	small GTPase mediated signal transduction ; GO:0007264 | inferred from electronic annotation with InterPro:IPR001806, InterPro:IPR003579 <newline> protein transport ; GO:0015031 | inferred from electronic annotation with InterPro:IPR003579	vesicle ; GO:0031982 | inferred from sequence or structural similarity with Rab11	GTPase activity ; GO:0003924 | inferred from sequence or structural similarity with UniProtKB:P22128 <newline> GTP binding ; GO:0005525 | inferred from electronic annotation with InterPro:IPR001806, InterPro:IPR003579, InterPro:IPR005225
comp12961_c0	FBtr0332056	kst	zonula adherens assembly ; GO:0045186 | traceable author statement <newline> cytokinesis ; GO:0000910 | inferred from mutant phenotype <newline> plasma membrane organization ; GO:0007009 | traceable author statement <newline> ovarian follicle cell development ; GO:0030707 | traceable author statement <newline> endocytosis ; GO:0006897 | inferred from mutant phenotype <newline> wound healing ; GO:…	spectrin ; GO:0008091 | inferred from sequence or structural similarity <newline> apicolateral plasma membrane ; GO:0016327 | traceable author statement <newline> apical plasma membrane ; GO:0016324 | inferred from direct assay <newline> actin filament bundle ; GO:0032432 | colocalizes_with inferred from direct assay <newline> adherens junction ; GO:0005912 | inferred from direct assay	cytoskeletal protein binding ; GO:0008092 | inferred from sequence or structural similarity <newline> actin binding ; GO:0003779 | inferred from direct assay <newline> microtubule binding ; GO:0008017 | inferred from direct assay <newline> actin binding ; GO:0003779 | inferred from sequence or structural similarity <newline> phospholipid binding ; GO:0005543 | inferred from electronic annotation …
comp12964_c0	FBtr0083690	Cpsf73	mRNA cleavage ; GO:0006379 | inferred from sequence or structural similarity with EMBL:X95906; protein_id:CAA65151 <newline> mRNA cleavage ; GO:0006379 | inferred from sequence or structural similarity with protein_id:AAB70268 <newline> mRNA polyadenylation ; GO:0006378 | inferred from sequence or structural similarity with protein_id:AAB70268 <newline> histone mRNA 3'-end processing ; GO:0006398…	mRNA cleavage and polyadenylation specificity factor complex ; GO:0005847 | non-traceable author statement <newline> mRNA cleavage and polyadenylation specificity factor complex ; GO:0005847 | inferred from sequence or structural similarity with EMBL:X95906; protein_id:CAA65151 <newline> mRNA cleavage and polyadenylation specificity factor complex ; GO:0005847 | inferred from sequence or structur…	DNA binding ; GO:0003677 | inferred from direct assay <newline> hydrolase activity ; GO:0016787 | inferred from electronic annotation with InterPro:IPR001279
comp12966_c0	FBtr0070093	CG17896	pyrimidine nucleobase metabolic process ; GO:0006206 | inferred from sequence or structural similarity with UniProtKB:Q02252 <newline> valine metabolic process ; GO:0006573 | inferred from sequence or structural similarity with UniProtKB:Q02252 <newline> oxidation-reduction process ; GO:0055114 | inferred from electronic annotation with InterPro:IPR010061, InterPro:IPR015590, InterPro:IPR016160, …	mitochondrion ; GO:0005739 | inferred from sequence or structural similarity with UniProtKB:Q02252	methylmalonate-semialdehyde dehydrogenase (acylating) activity ; GO:0004491 | inferred from sequence or structural similarity <newline> methylmalonate-semialdehyde dehydrogenase (acylating) activity ; GO:0004491 | inferred from sequence or structural similarity with UniProtKB:Q02253 <newline> methylmalonate-semialdehyde dehydrogenase (acylating) activity ; GO:0004491 | inferred from sequence or s…
comp12971_c0	FBtr0333352	Galt	galactose metabolic process ; GO:0006012 | non-traceable author statement <newline> galactose metabolic process ; GO:0006012 | inferred from electronic annotation with InterPro:IPR001937, InterPro:IPR005849, InterPro:IPR005850, InterPro:IPR019779	cellular_component ; GO:0005575 | no biological data available	UDP-glucose:hexose-1-phosphate uridylyltransferase activity ; GO:0008108 | inferred from mutant phenotype <newline> UDP-glucose:hexose-1-phosphate uridylyltransferase activity ; GO:0008108 | inferred from sequence or structural similarity with UniProtKB:P43424 <newline> UDP-glucose:hexose-1-phosphate uridylyltransferase activity ; GO:0008108 | non-traceable author statement <newline> zinc ion bin…
comp12981_c0	FBtr0081145	Acn	apoptotic process ; GO:0006915 | inferred from sequence or structural similarity <newline> protein targeting to lysosome ; GO:0006622 | inferred from mutant phenotype <newline> mRNA splicing, via spliceosome ; GO:0000398 | inferred by curator from GO:0071011|GO:0071013 <newline> regulation of autophagy ; GO:0010506 | inferred from mutant phenotype	nucleus ; GO:0005634 | inferred from sequence or structural similarity <newline> precatalytic spliceosome ; GO:0071011 | inferred from direct assay <newline> catalytic step 2 spliceosome ; GO:0071013 | inferred from direct assay <newline> cytoplasm ; GO:0005737 | inferred from direct assay <newline> nucleus ; GO:0005634 | inferred from direct assay	nucleotide binding ; GO:0000166 | inferred from electronic annotation with InterPro:IPR012677 <newline> protein binding ; GO:0005515 | inferred from physical interaction with Aac11
comp12989_c0	FBtr0079496	CG7149	phagocytosis, engulfment ; GO:0006911 | inferred from mutant phenotype <newline> phospholipid biosynthetic process ; GO:0008654 | inferred from electronic annotation with InterPro:IPR000462	membrane ; GO:0016020 | inferred from electronic annotation with InterPro:IPR000462	diacylglycerol cholinephosphotransferase activity ; GO:0004142 | inferred from sequence or structural similarity with EMBL:J05203
comp12990_c0	FBtr0074915	CG8004	protein targeting to mitochondrion ; GO:0006626 | inferred from sequence or structural similarity with UniProtKB:Q13505	mitochondrial outer membrane ; GO:0005741 | inferred from sequence or structural similarity with UniProtKB:Q13505	0
comp13002_c0	FBtr0332330	homer	adult behavior ; GO:0030534 | inferred from mutant phenotype <newline> regulation of locomotion ; GO:0040012 | inferred from mutant phenotype <newline> response to ethanol ; GO:0045471 | inferred from direct assay <newline> behavioral response to ethanol ; GO:0048149 | inferred from mutant phenotype <newline> positive regulation of circadian sleep/wake cycle, sleep ; GO:0045938 | inferred from mu…	dendrite ; GO:0030425 | inferred from direct assay <newline> endoplasmic reticulum ; GO:0005783 | inferred from direct assay	protein binding ; GO:0005515 | inferred from physical interaction with Prosap
[truncated: 5,216 more rows]
