# Supplementary material for: Complete Dosage Compensation and Sex-Biased Gene Expression in the Moth Manduca sexta
Source: Genome Biol Evol. 2014 Feb 19;6(3):526–37. doi: 10.1093/gbe/evu035 (PMC3971586; doi:10.1093/gbe/evu035)
Supplement: Supplementary Data [file supp_evu035_Table_S8_Full_sex-biased_gene_expression_results.xlsx]

## Sheet: Sheet1
Contig ID	logFC	logCPM	LR	pvalue	FDR
comp24842_c0	10.2937	3.73091	550.298	1.08411e-121	2.49945e-117
comp6857_c0	9.78872	3.22774	392.338	2.56354e-87	2.95516e-83
comp35396_c0	8.72616	2.16474	339.846	6.89399e-76	5.29811e-72
comp17791_c0	-5.44621	7.26785	280.722	5.22686e-63	3.01267e-59
comp17540_c0	-8.23108	9.93128	214.194	1.67109e-48	7.70549e-45
comp18246_c0	5.14595	11.7451	162.286	3.5825e-37	1.3766e-33
comp11405_c0	-9.43362	1.52276	154.924	1.45485e-35	4.79173e-32
comp26011_c0	-2.57505	4.84557	146.251	1.14427e-33	3.29768e-30
comp51136_c0	4.55818	1.72756	142.967	5.9756e-33	1.53077e-29
comp7355_c0	-3.26494	2.73613	132.439	1.19956e-30	2.76562e-27
comp5980_c0	-2.65085	3.03091	130.951	2.53759e-30	5.31862e-27
comp14444_c0	-3.21515	2.92622	127.053	1.80837e-29	3.47438e-26
comp13863_c0	-3.21847	2.4553	116.67	3.39096e-27	6.01383e-24
comp24073_c0	-2.6686	4.29357	113.086	2.06611e-26	3.40249e-23
comp132791_c0	-7.94475	0.167636	109.35	1.35995e-25	2.09028e-22
comp6012_c0	-2.42861	3.73163	99.1883	2.29604e-23	3.30849e-20
comp33111_c0	-3.08347	2.46136	96.6485	8.27965e-23	1.12288e-19
comp94027_c0	-3.57858	0.864169	96.4462	9.1701e-23	1.17455e-19
comp109221_c0	4.96711	0.554451	94.0805	3.02942e-22	3.67601e-19
comp86132_c0	-3.71006	0.687558	89.2426	3.49245e-21	4.02598e-18
comp93668_c0	-4.00592	0.527888	88.82	4.32418e-21	4.7474e-18
comp28539_c0	-2.31112	2.9124	87.8576	7.03396e-21	7.37137e-18
comp16848_c0	-2.72826	5.07647	85.7149	2.07846e-20	2.08346e-17
comp36580_c0	-2.70623	2.29691	84.3056	4.23908e-20	4.07223e-17
comp30343_c0	-1.92601	2.56801	82.9549	8.39486e-20	7.74185e-17
comp12446_c0	2.95555	2.14243	78.5696	7.72305e-19	6.59472e-16
comp4042_c0	-3.20299	2.02785	78.6296	7.49186e-19	6.59472e-16
comp6834_c0	-2.34977	3.10076	78.0618	9.98647e-19	8.22291e-16
comp47859_c0	-3.20885	0.649404	76.0429	2.77567e-18	2.20669e-15
comp18008_c0	-3.34199	4.72967	73.5129	9.99811e-18	7.68366e-15
comp58193_c0	-2.42292	1.58484	73.208	1.1668e-17	8.67773e-15
comp13256_c0	-1.96656	2.91099	72.5677	1.614e-17	1.16285e-14
comp28861_c0	-2.76743	2.35443	72.1692	1.97511e-17	1.3799e-14
comp30970_c0	-2.87516	3.13373	71.3002	3.06809e-17	2.08047e-14
comp5684_c0	7.48704	0.969226	69.7304	6.799e-17	4.47866e-14
comp6477_c0	-1.89111	3.64213	69.4908	7.67707e-17	4.91659e-14
comp17861_c0	-3.52124	4.30544	69.3527	8.23383e-17	5.13064e-14
comp11930_c0	-2.81132	1.49307	68.9154	1.0278e-16	6.23583e-14
comp65981_c0	-2.90876	0.555111	67.5004	2.10641e-16	1.24523e-13
comp41012_c0	-2.21939	2.08148	66.5549	3.40287e-16	1.91352e-13
comp87105_c0	-2.84704	0.727286	66.5635	3.38808e-16	1.91352e-13
comp140668_c0	-6.98603	-0.633866	66.4072	3.66755e-16	2.01325e-13
comp15884_c0	-3.21876	2.36982	66.1074	4.27011e-16	2.28951e-13
comp12652_c0	-3.43387	1.96904	63.9104	1.30205e-15	6.82256e-13
comp2488_c0	-5.44881	-0.46895	63.7064	1.44414e-15	7.39892e-13
comp15674_c0	-2.57439	1.14273	63.2526	1.81828e-15	9.11329e-13
comp25638_c0	-1.53339	3.48415	61.5245	4.37261e-15	2.14494e-12
comp72608_c0	-6.69923	0.623183	58.3909	2.14884e-14	1.03213e-11
comp32481_c0	1.39687	3.06044	58.2371	2.32358e-14	1.09328e-11
comp32435_c0	-2.11486	2.1043	58.1235	2.46162e-14	1.13507e-11
comp22415_c0	-1.36323	4.65631	57.1887	3.95933e-14	1.75546e-11
comp90080_c0	3.92368	0.491118	57.2159	3.90506e-14	1.75546e-11
comp42918_c0	-2.21252	1.9844	57.0667	4.21289e-14	1.83263e-11
comp4247_c0	-2.42854	1.54547	55.9964	7.2603e-14	3.09979e-11
comp17615_c0	2.13359	8.44861	55.3826	9.92117e-14	4.15884e-11
comp13001_c0	-1.80952	2.34755	53.2895	2.8784e-13	1.16425e-10
comp10720_c0	3.15408	1.27206	53.3014	2.86108e-13	1.16425e-10
comp165469_c0	3.57284	-0.625585	51.0502	9.00351e-13	3.57894e-10
comp15112_c0	-1.64538	2.41004	50.4463	1.2247e-12	4.78573e-10
comp65986_c0	-2.25223	0.903836	50.0445	1.503e-12	5.77535e-10
comp75619_c0	-3.18317	1.51524	49.5703	1.91385e-12	7.23352e-10
comp94669_c0	-2.26726	1.03976	48.9248	2.65967e-12	9.89025e-10
comp18073_c0	-1.8561	4.18394	48.6281	3.09407e-12	1.1323e-09
comp77952_c0	-2.31356	0.791896	47.2303	6.3116e-12	2.27369e-09
comp104285_c0	-5.98603	0.678822	46.163	1.08812e-11	3.85952e-09
comp66118_c0	-3.80363	0.750843	45.4042	1.60292e-11	5.59936e-09
comp16792_c0	-2.98408	3.0421	44.8401	2.138e-11	7.35707e-09
comp99754_c0	-2.92005	0.00894148	44.7164	2.27747e-11	7.72174e-09
comp14860_c0	-2.01215	6.12143	44.0953	3.12773e-11	1.04508e-08
comp33431_c0	-2.07616	1.9175	43.1599	5.04437e-11	1.66142e-08
comp42810_c0	-2.5202	1.375	42.6763	6.45899e-11	2.09738e-08
comp18162_c1	-1.22402	4.08961	42.5469	6.90062e-11	2.20967e-08
comp14421_c0	-1.7902	1.26387	42.0396	8.94441e-11	2.82488e-08
comp49160_c0	-2.31318	1.66749	41.5492	1.14939e-10	3.58103e-08
comp9589_c0	-1.6841	1.45946	41.4807	1.19041e-10	3.61123e-08
comp138323_c0	6.92406	-0.863948	41.4946	1.18199e-10	3.61123e-08
comp5382_c0	-2.63103	1.71622	41.2127	1.36535e-10	4.08814e-08
comp5284_c0	-2.40437	2.255	40.9816	1.53673e-10	4.54228e-08
comp13818_c0	-2.27652	8.13177	40.037	2.49198e-10	7.2726e-08
comp30991_c0	-2.87656	2.72783	39.8209	2.78351e-10	8.02184e-08
comp11455_c0	-1.40731	2.21523	39.7478	2.88973e-10	8.22513e-08
comp70624_c0	-2.12952	0.625587	39.5368	3.21941e-10	9.05176e-08
comp15329_c0	-1.54176	2.74607	39.1025	4.02135e-10	1.11703e-07
comp15975_c0	-1.38662	3.13983	38.3357	5.95617e-10	1.63478e-07
comp18433_c0	-1.78025	7.93537	38.0205	7.00044e-10	1.89879e-07
comp22134_c0	-2.73115	5.45091	37.9304	7.3314e-10	1.96544e-07
comp17256_c0	-1.33256	2.97364	37.4868	9.20327e-10	2.4389e-07
comp51902_c0	-2.03912	0.777185	36.6687	1.40012e-09	3.66821e-07
comp60766_c0	-2.35553	0.384846	36.2263	1.75681e-09	4.55099e-07
comp64957_c0	-3.81619	0.987035	36.1858	1.79368e-09	4.59488e-07
comp153692_c0	-3.11033	-0.52625	36.0296	1.94344e-09	4.9238e-07
comp72102_c0	-2.39181	0.812501	35.8397	2.14239e-09	5.36886e-07
comp123080_c0	-2.71695	0.0446904	35.6602	2.34914e-09	5.82368e-07
comp119748_c0	-2.4293	0.223721	35.3154	2.80407e-09	6.87752e-07
comp54590_c0	-2.7008	1.72843	34.9877	3.31803e-09	8.05245e-07
comp39820_c0	-1.65248	2.27251	34.8756	3.51457e-09	8.44057e-07
comp87074_c0	-1.49208	1.95766	34.4875	4.29e-09	1.01966e-06
comp15233_c0	-1.59249	2.1264	34.3397	4.62853e-09	1.0889e-06
comp12647_c0	-1.62101	1.25436	34.09	5.26221e-09	1.22547e-06
comp253697_c0	3.05851	-0.33092	33.8718	5.88657e-09	1.35717e-06
comp89292_c0	-2.28968	0.682954	33.6957	6.44422e-09	1.46774e-06
comp21835_c0	-0.890733	6.83519	33.6809	6.49347e-09	1.46774e-06
comp176170_c0	-2.56224	-0.354797	33.4993	7.1288e-09	1.5957e-06
comp66722_c0	2.8578	0.688724	33.4262	7.40219e-09	1.64096e-06
comp20874_c0	1.35934	6.11067	33.3015	7.8923e-09	1.73295e-06
comp84250_c0	3.36854	0.252092	32.9648	9.38409e-09	2.04107e-06
comp90427_c0	-2.10313	0.263487	32.6544	1.10091e-08	2.37213e-06
comp3106_c0	-2.28122	-0.071163	32.4825	1.20273e-08	2.56753e-06
comp15731_c0	-1.13953	3.94025	32.2873	1.3298e-08	2.81274e-06
comp65512_c0	5.57858	1.14724	32.2659	1.34449e-08	2.81798e-06
comp19116_c0	-5.97939	6.4949	32.2263	1.37219e-08	2.82467e-06
comp25077_c0	-0.976058	4.1498	32.236	1.36538e-08	2.82467e-06
comp30056_c0	-8.66765	3.17938	31.9968	1.54428e-08	3.15079e-06
comp20927_c0	-0.903113	5.24882	31.7375	1.76482e-08	3.56917e-06
comp67774_c0	-3.39481	0.249999	31.4723	2.0231e-08	4.02535e-06
comp8121_c0	-1.63793	0.96879	31.4701	2.02531e-08	4.02535e-06
comp9431_c0	-1.87557	0.443641	31.4525	2.04383e-08	4.02746e-06
comp14499_c0	-1.31372	4.42223	31.3022	2.20833e-08	4.31473e-06
comp16558_c0	-1.04346	3.78914	30.9783	2.60925e-08	5.05521e-06
comp18162_c0	-1.13124	5.46968	30.4472	3.43075e-08	6.59141e-06
comp81503_c0	-2.66058	0.506774	30.4177	3.48328e-08	6.63704e-06
comp62361_c0	2.15254	0.774998	30.277	3.74544e-08	7.07806e-06
comp27748_c0	-0.9422	4.82982	30.1552	3.98811e-08	7.47538e-06
comp171975_c0	-2.33831	-0.19999	30.123	4.05483e-08	7.53915e-06
comp28148_c0	1.27957	3.8571	29.9882	4.34677e-08	7.96468e-06
comp75297_c0	-2.00918	0.127033	29.9403	4.45555e-08	7.96468e-06
comp89018_c0	-2.87757	0.358746	29.9835	4.35734e-08	7.96468e-06
comp10071_c0	-1.36457	2.03893	29.9689	4.39038e-08	7.96468e-06
comp221218_c0	-2.72458	-0.637932	29.9399	4.45643e-08	7.96468e-06
comp20232_c0	-0.853249	5.97749	29.9234	4.4945e-08	7.97094e-06
comp152450_c0	-1.96399	0.596775	29.7015	5.0396e-08	8.86944e-06
comp20332_c0	-2.44173	4.39203	29.4917	5.61565e-08	9.80838e-06
comp8356_c0	-1.837	6.63276	29.4467	5.74756e-08	9.90909e-06
comp19414_c0	-2.11604	5.70987	29.4428	5.75927e-08	9.90909e-06
comp87294_c0	-2.75853	0.0233974	29.4124	5.85021e-08	9.991e-06
comp8600_c0	-1.37434	1.84521	29.3424	6.06537e-08	1.02823e-05
comp106366_c0	-2.24653	1.78352	29.3119	6.16167e-08	1.03693e-05
comp20014_c0	-0.824772	6.7212	29.1721	6.62255e-08	1.09845e-05
comp18901_c0	-1.02642	6.14059	29.1773	6.60469e-08	1.09845e-05
comp11513_c0	-1.18566	3.4028	28.9804	7.31146e-08	1.20406e-05
comp135821_c0	-1.67042	0.860957	28.957	7.40044e-08	1.21007e-05
comp30813_c0	-1.04161	4.16003	28.9312	7.4997e-08	1.21766e-05
comp65269_c0	-1.65887	0.972243	28.8387	7.86651e-08	1.26829e-05
comp8169_c0	-0.760357	8.4981	28.5394	9.18094e-08	1.46993e-05
comp5958_c0	-0.924087	4.4558	28.4047	9.84285e-08	1.56504e-05
comp21560_c0	-0.992231	4.62511	28.3493	1.01284e-07	1.59942e-05
comp4758_c0	-1.09826	2.57453	28.2699	1.05522e-07	1.65499e-05
comp237911_c0	-3.37514	-1.04719	28.2347	1.07458e-07	1.67397e-05
comp110286_c0	-8.52127	0.697871	28.1479	1.12387e-07	1.73901e-05
comp6293_c0	-1.2574	4.24395	27.9531	1.24289e-07	1.91036e-05
comp35154_c0	0.998187	4.00865	27.9178	1.26583e-07	1.92001e-05
comp15604_c1	-1.22043	3.25828	27.9263	1.26025e-07	1.92001e-05
comp10174_c0	-1.61002	1.0757	27.7935	1.34981e-07	2.03401e-05
comp42253_c0	-1.66837	1.82825	27.7591	1.37402e-07	2.05705e-05
comp5324_c0	-1.44999	1.33462	27.6855	1.42728e-07	2.12299e-05
comp68789_c0	-1.61053	0.792489	27.6088	1.48499e-07	2.18069e-05
comp9378_c0	5.14038	0.696825	27.6137	1.48125e-07	2.18069e-05
comp19770_c0	0.912389	5.79746	27.5862	1.5025e-07	2.19244e-05
comp30422_c0	1.46289	2.44048	27.5553	1.52667e-07	2.2137e-05
comp106387_c0	-7.99338	0.228957	27.4567	1.60654e-07	2.31496e-05
comp114329_c0	-1.73715	0.613286	27.3887	1.66398e-07	2.36812e-05
comp117952_c0	-2.08651	0.414772	27.3977	1.65625e-07	2.36812e-05
comp16637_c0	-1.44022	5.97446	27.2964	1.74534e-07	2.46868e-05
comp19599_c0	0.963212	6.4903	27.2495	1.78825e-07	2.51394e-05
comp16852_c0	-1.41065	1.71653	27.2242	1.81177e-07	2.53158e-05
comp74069_c0	-1.32532	1.60885	27.117	1.9151e-07	2.65983e-05
comp32638_c0	-1.15649	4.8015	27.0842	1.94783e-07	2.68909e-05
comp10375_c0	-1.02082	3.22547	27.0308	2.00239e-07	2.74796e-05
comp14557_c0	1.21532	2.01199	26.9781	2.05773e-07	2.8072e-05
comp19854_c0	-4.9676	5.24381	26.7679	2.29411e-07	3.11127e-05
comp20575_c0	0.823061	6.17228	26.6478	2.44132e-07	3.29154e-05
comp64131_c0	2.00701	1.25068	26.6115	2.48763e-07	3.33449e-05
comp4578_c0	-1.30503	2.1939	26.5878	2.51835e-07	3.35615e-05
comp150938_c0	-2.49467	0.535976	26.3343	2.87138e-07	3.80463e-05
comp27351_c0	-1.21893	3.21597	26.1602	3.1424e-07	4.13995e-05
comp55185_c0	-2.23344	1.69169	26.1233	3.20295e-07	4.19574e-05
comp1883_c0	-2.30526	0.96524	26.0968	3.24723e-07	4.22972e-05
comp32_c0	-2.58455	0.793764	25.9942	3.42449e-07	4.4218e-05
comp135276_c0	-2.36762	-0.0841369	25.9894	3.43306e-07	4.4218e-05
comp17520_c1	-1.28225	6.21572	25.9474	3.50841e-07	4.49375e-05
comp161422_c0	-3.20362	0.00331305	25.9231	3.55291e-07	4.52561e-05
comp78017_c0	-2.19454	1.20753	25.8856	3.62254e-07	4.58895e-05
comp97848_c0	-1.90062	0.21871	25.7399	3.9067e-07	4.92187e-05
comp68320_c0	-1.70635	0.47073	25.4998	4.4244e-07	5.5438e-05
comp118977_c0	-7.40746	1.25477	25.4445	4.55294e-07	5.67403e-05
comp5094_c0	-1.27958	1.6623	25.4249	4.59937e-07	5.70107e-05
comp132613_c0	4.02904	0.103327	25.3198	4.85686e-07	5.98805e-05
comp126925_c0	-2.28067	0.383063	25.1932	5.18638e-07	6.34808e-05
comp16949_c0	-0.941559	6.31791	25.1867	5.20395e-07	6.34808e-05
comp128632_c0	2.34845	0.706297	25.1418	5.32651e-07	6.41065e-05
comp217956_c0	-2.148	-0.18591	25.1274	5.36646e-07	6.41065e-05
comp50548_c0	-1.90305	1.19896	25.1541	5.29279e-07	6.41065e-05
comp10449_c0	-1.21889	3.65872	25.1285	5.3633e-07	6.41065e-05
comp95399_c0	-3.34611	-0.0120149	24.9495	5.88503e-07	6.99388e-05
comp17344_c0	-0.926967	2.88338	24.9161	5.98787e-07	7.07961e-05
comp17641_c0	0.985075	3.05818	24.7685	6.46443e-07	7.60406e-05
comp103790_c0	-1.31497	1.10112	24.7096	6.66528e-07	7.80052e-05
comp84323_c0	-1.53812	0.561499	24.5909	7.0885e-07	8.25393e-05
comp18190_c0	-1.19378	7.83486	24.5133	7.37991e-07	8.55007e-05
comp21823_c0	-0.867955	4.08821	24.4225	7.73618e-07	8.91801e-05
comp14462_c0	-1.53094	1.61023	24.3261	8.13314e-07	9.32896e-05
comp17721_c0	-1.10692	3.49119	24.2417	8.49744e-07	9.69858e-05
comp475394_c0	3.27349	-1.50922	24.2022	8.67327e-07	9.85049e-05
comp56075_c0	-2.16852	2.39271	24.1435	8.94166e-07	0.000101055
comp64657_c0	1.44886	0.709135	23.8147	1.06071e-06	0.000119293
comp79978_c0	-1.57142	0.358191	23.7295	1.10872e-06	0.000124087
comp32373_c0	-1.29317	2.10186	23.6655	1.14621e-06	0.000127663
comp27627_c0	-0.923178	5.05882	23.6453	1.15826e-06	0.000128385
comp85877_c0	-1.689	0.45777	23.5995	1.18619e-06	0.000130481
comp26509_c0	-1.51089	2.61121	23.5958	1.18849e-06	0.000130481
comp56724_c0	5.15698	1.21898	23.5115	1.24166e-06	0.000135535
comp104408_c0	-1.50803	0.492933	23.5044	1.24628e-06	0.000135535
comp36769_c0	2.19306	2.72012	23.4121	1.30751e-06	0.000141526
comp6506_c0	-2.29019	4.27151	23.3911	1.3219e-06	0.000142415
comp6361_c0	0.840417	6.14003	23.3605	1.34308e-06	0.000144024
comp4796_c0	-0.980617	2.7636	23.3246	1.36841e-06	0.000146061
comp1755_c0	-1.67013	0.217261	23.311	1.37807e-06	0.000146414
comp223663_c0	3.43579	-0.920998	23.2857	1.39635e-06	0.000147001
comp6531_c0	-1.20008	6.1728	23.2937	1.39053e-06	0.000147001
comp38543_c0	-1.47174	1.85222	23.2608	1.41451e-06	0.000147733
comp113976_c0	-1.85562	0.231774	23.2587	1.41612e-06	0.000147733
comp66819_c0	-6.71485	2.39606	23.0887	1.54694e-06	0.000160654
comp7347_c0	-1.01789	4.80118	22.9516	1.66131e-06	0.000171758
comp9596_c0	-1.11526	2.4881	22.893	1.71274e-06	0.000175517
comp20832_c0	0.885947	3.85918	22.8928	1.71289e-06	0.000175517
comp37928_c0	-0.915523	3.02567	22.8787	1.72551e-06	0.000176028
comp24404_c0	-0.716121	5.17671	22.8514	1.75024e-06	0.000177764
comp3588_c0	-1.31952	0.952704	22.8394	1.76119e-06	0.000178092
comp21134_c0	-0.858727	5.0629	22.8058	1.79226e-06	0.000180442
comp16031_c0	-1.4753	3.22265	22.7847	1.81204e-06	0.00018164
comp70970_c0	-1.02389	2.30329	22.7596	1.83588e-06	0.000183233
comp16279_c0	-0.860363	5.21177	22.7349	1.85963e-06	0.000184803
comp1085_c0	-2.10638	0.526039	22.7079	1.88594e-06	0.000186614
comp21246_c0	-0.873826	4.85622	22.562	2.0347e-06	0.000200473
comp15139_c0	-1.16492	9.75622	22.479	2.12458e-06	0.000206678
comp72176_c0	-1.40114	0.648454	22.4839	2.11912e-06	0.000206678
comp21410_c0	-0.887768	6.25621	22.4936	2.10849e-06	0.000206678
comp152095_c0	1.82481	-0.262078	22.4627	2.1426e-06	0.000207556
comp7119_c0	-1.23809	4.13444	22.379	2.23811e-06	0.000215901
comp17520_c0	-1.18865	5.90919	22.3691	2.24966e-06	0.000216111
comp12079_c1	-0.856573	3.083	22.3197	2.30821e-06	0.000220816
comp221039_c0	-2.49771	-0.803934	22.2777	2.35933e-06	0.000224773
comp27512_c0	-0.97235	2.13856	22.122	2.55861e-06	0.000242756
comp102476_c0	-6.27482	0.851209	22.0611	2.64115e-06	0.00024956
comp45551_c0	-1.29368	1.60718	22.0037	2.7212e-06	0.000256074
comp4213_c0	-2.8104	2.41184	21.9484	2.80086e-06	0.000262499
comp480861_c0	2.00339	-0.357579	21.919	2.84405e-06	0.000264564
comp56528_c0	-1.03034	2.1809	21.9119	2.85465e-06	0.000264564
comp60836_c0	-1.52714	1.76177	21.9101	2.85732e-06	0.000264564
comp4195_c0	2.00858	2.24965	21.8297	2.97956e-06	0.000274779
comp15564_c0	1.35691	1.21532	21.7909	3.04032e-06	0.000278712
comp18729_c0	-1.36736	6.64953	21.7871	3.04638e-06	0.000278712
comp4473_c0	-0.738226	4.00274	21.7573	3.09418e-06	0.000281965
comp44619_c0	-1.04128	2.04119	21.7341	3.13178e-06	0.000284269
comp659_c0	-1.54007	0.808899	21.7204	3.15425e-06	0.000285186
comp16433_c0	-0.839585	10.2602	21.5497	3.44784e-06	0.000310512
comp25221_c0	-1.18088	4.89671	21.5294	3.48438e-06	0.000312582
comp186197_c0	-1.87293	-0.224766	21.4754	3.58397e-06	0.00032027
comp45570_c0	-0.841733	3.22447	21.4353	3.65968e-06	0.000325773
comp140870_c0	-4.49967	0.0887447	21.3191	3.88832e-06	0.000344794
comp37454_c0	1.46899	1.59975	21.263	4.00393e-06	0.000353685
comp15857_c0	-1.51289	4.28461	21.2544	4.02183e-06	0.000353911
comp22306_c0	0.614112	6.21153	21.2072	4.12213e-06	0.000361358
comp109945_c0	-1.53637	0.53627	21.1963	4.14572e-06	0.000362049
comp47942_c0	-1.32971	1.06104	21.1763	4.18922e-06	0.000364467
comp72275_c0	-5.49593	1.03144	21.1423	4.26417e-06	0.000369593
comp71110_c0	-1.53614	0.753851	21.123	4.3072e-06	0.000371925
comp22477_c0	-1.06989	6.16524	21.0817	4.40114e-06	0.000378618
comp115769_c0	-1.5289	0.672438	20.9897	4.6175e-06	0.000395754
comp10541_c0	0.999923	1.83581	20.9657	4.67571e-06	0.000399259
comp41959_c0	1.16736	2.0828	20.9194	4.79028e-06	0.000407533
comp17070_c0	-0.875084	3.31096	20.8766	4.89834e-06	0.000415194
comp17525_c0	-1.45402	3.45802	20.8646	4.92933e-06	0.00041629
comp144082_c0	-1.63242	0.146772	20.7902	5.12438e-06	0.000431183
comp35144_c0	-0.937754	2.83283	20.7533	5.22426e-06	0.000437989
comp32646_c0	-1.57974	1.72733	20.6716	5.45198e-06	0.00045378
comp23941_c0	0.796688	2.98461	20.6743	5.4443e-06	0.00045378
comp17068_c0	-1.18103	6.88502	20.6338	5.56044e-06	0.000461143
comp9091_c0	1.19376	5.82132	20.6022	5.65308e-06	0.000466412
comp44_c0	-1.50165	0.438017	20.5984	5.66443e-06	0.000466412
comp36641_c0	-1.76365	3.20919	20.5551	5.79387e-06	0.000472012
comp429240_c0	2.02045	-0.607844	20.5561	5.7909e-06	0.000472012
comp109437_c0	-1.5081	0.259472	20.5659	5.76138e-06	0.000472012
comp9858_c0	-1.04009	2.10592	20.3957	6.29703e-06	0.000511197
comp23304_c0	-1.10451	3.13663	20.3586	6.42029e-06	0.000519375
comp112236_c0	-1.74474	0.11597	20.3317	6.51119e-06	0.000524887
comp27309_c0	-1.04737	4.22032	20.3113	6.58108e-06	0.000528672
comp19000_c0	1.25451	5.72651	20.297	6.6305e-06	0.000530793
comp344328_c0	2.01261	-0.682981	20.2895	6.65664e-06	0.000531041
comp62400_c0	-1.3854	1.58692	19.9835	7.81145e-06	0.00061911
comp23297_c0	-0.802727	3.58702	19.9828	7.81429e-06	0.00061911
comp49578_c0	-1.0935	2.0104	19.9721	7.85805e-06	0.000620445
comp46547_c0	-0.775866	4.28523	19.9398	7.99212e-06	0.000628877
comp204358_c0	-2.32986	-0.910697	19.9059	8.13469e-06	0.000637918
comp355395_c0	3.87065	-1.91855	19.8823	8.23581e-06	0.000643659
comp4685_c0	-2.49997	3.31129	19.858	8.34144e-06	0.000649712
comp22924_c0	-0.970726	4.45757	19.8242	8.49006e-06	0.000659061
comp21967_c0	-0.692861	4.16815	19.7591	8.78442e-06	0.000677351
comp156376_c0	-1.47023	0.256102	19.7631	8.7657e-06	0.000677351
comp7915_c0	-0.926215	5.17097	19.7415	8.86573e-06	0.000681341
comp80554_c0	-1.55306	1.25062	19.7306	8.91628e-06	0.00068295
comp6362_c0	-0.890832	7.61178	19.7097	9.01424e-06	0.000688167
comp39918_c0	-1.01174	2.01962	19.6365	9.36642e-06	0.000712693
comp206269_c0	-2.06757	-0.704123	19.5264	9.92169e-06	0.00075246
comp13813_c0	0.987421	9.55263	19.4876	1.01256e-05	0.000765406
comp334642_c0	2.06002	-0.664311	19.4781	1.01759e-05	0.000766693
comp132617_c0	1.64292	-0.0620318	19.4439	1.036e-05	0.00077802
comp33733_c0	-0.87116	2.64932	19.4096	1.05475e-05	0.00078953
comp49016_c0	-1.13512	2.15005	19.4016	1.0592e-05	0.000790296
comp139254_c0	-1.75132	-0.163332	19.3824	1.06986e-05	0.00079568
comp14655_c0	-1.50537	0.645115	19.3763	1.07333e-05	0.000795693
comp28160_c0	1.19263	3.8937	19.3648	1.0798e-05	0.00079792
comp411111_c0	-5.33484	-1.79739	19.3554	1.08511e-05	0.000799284
comp4584_c0	1.10078	2.14349	19.2608	1.14021e-05	0.000837197
comp32850_c0	-1.01291	4.1935	19.2435	1.15059e-05	0.00083947
comp59364_c0	-1.21699	1.15812	19.2441	1.15025e-05	0.00083947
comp278430_c0	3.37997	-1.75718	19.2271	1.16056e-05	0.000844071
comp15419_c0	-2.0988	4.32259	19.1759	1.19208e-05	0.000864269
comp11114_c0	-1.06861	1.52101	19.1633	1.19997e-05	0.000867267
comp37715_c0	1.27343	1.67444	19.1484	1.20938e-05	0.000871336
comp35592_c0	-0.830504	3.11177	19.0927	1.24517e-05	0.000894327
comp57791_c0	1.7174	1.1459	18.97	1.32792e-05	0.000950799
comp21867_c0	-0.948259	5.09725	18.9288	1.35688e-05	0.000968521
comp37363_c0	-1.25329	1.50478	18.9018	1.37621e-05	0.00097929
comp70248_c0	-1.18034	0.985366	18.8669	1.40165e-05	0.000994325
comp35813_c0	-0.75252	3.92174	18.8529	1.412e-05	0.00099859
comp200421_c0	2.31909	-0.946351	18.765	1.47854e-05	0.00104245
comp11689_c0	-0.803987	6.18685	18.7447	1.49436e-05	0.0010504
comp13786_c0	-1.91297	9.7573	18.7231	1.51141e-05	0.00105915
comp13885_c0	-1.31228	9.43541	18.6874	1.54e-05	0.00107591
comp1427_c0	-2.0855	-0.0642173	18.5688	1.63877e-05	0.00114146
comp172989_c0	-2.19422	0.869824	18.5629	1.64393e-05	0.0011416
comp56706_c0	-1.0548	1.60623	18.4927	1.70557e-05	0.00118086
comp24529_c0	0.776851	4.5037	18.4606	1.73449e-05	0.00119728
comp176344_c0	1.2758	1.3538	18.4031	1.78771e-05	0.00123034
comp47673_c0	-4.23015	1.79027	18.38	1.80949e-05	0.00124162
comp15536_c0	1.48895	5.01675	18.3656	1.82323e-05	0.00124734
comp5145_c0	-1.26638	2.33046	18.345	1.84301e-05	0.00125342
comp19520_c0	-0.818941	6.74038	18.3474	1.8407e-05	0.00125342
comp98552_c0	-1.30637	0.674859	18.2296	1.95807e-05	0.00132777
comp13227_c0	-0.995564	2.9237	18.2203	1.96772e-05	0.00133039
comp410284_c0	1.91867	-0.748551	18.1945	1.99458e-05	0.00134263
comp68445_c0	-1.01493	2.57061	18.1917	1.99746e-05	0.00134263
comp210495_c0	2.38994	-0.715472	18.176	2.01396e-05	0.00134978
comp133902_c0	-1.5873	-0.0611259	18.1529	2.03858e-05	0.00135839
comp17235_c0	-0.793103	5.7924	18.1579	2.03328e-05	0.00135839
comp16819_c0	-0.878381	4.48274	18.1091	2.08598e-05	0.00138597
comp21309_c0	-0.719905	5.48723	18.0553	2.14583e-05	0.00142163
comp19615_c0	-1.10281	4.90081	17.8967	2.33222e-05	0.00151946
comp10058_c0	-4.1454	1.75142	17.8993	2.32901e-05	0.00151946
comp10156_c0	1.33818	1.70456	17.9051	2.32201e-05	0.00151946
comp10849_c0	3.91856	1.21466	17.9014	2.32648e-05	0.00151946
comp9581_c0	-0.884835	2.36148	17.897	2.33191e-05	0.00151946
comp20297_c0	-1.19862	6.31241	17.8961	2.33303e-05	0.00151946
comp13920_c0	-0.890821	8.02059	17.8727	2.36179e-05	0.00153386
comp17709_c1	-1.06495	4.76494	17.8396	2.40326e-05	0.00155204
comp10421_c0	1.46403	0.214649	17.841	2.40152e-05	0.00155204
comp68113_c0	1.16325	0.972067	17.834	2.41034e-05	0.00155227
comp40330_c0	-0.789037	2.9965	17.8185	2.4301e-05	0.00156064
comp17507_c0	-1.07283	5.98542	17.8029	2.45009e-05	0.0015691
comp16775_c0	1.12152	5.9098	17.794	2.46158e-05	0.00157209
comp90546_c0	-1.47317	0.0845366	17.7738	2.48788e-05	0.0015845
comp69906_c0	-1.33272	0.918717	17.7427	2.52882e-05	0.00160309
comp410432_c0	2.78267	-1.55947	17.7411	2.53098e-05	0.00160309
comp15604_c0	-0.911902	3.40434	17.6964	2.59114e-05	0.0016367
comp28656_c0	-1.12737	3.1513	17.6537	2.64993e-05	0.00166926
comp107353_c0	-1.78889	0.115815	17.628	2.68602e-05	0.00168738
comp100463_c0	-1.68691	0.186574	17.6136	2.70652e-05	0.00169565
comp5373_c0	-1.03859	2.64111	17.5945	2.73385e-05	0.00170351
comp4376_c0	-0.70441	3.59589	17.5993	2.72688e-05	0.00170351
comp32282_c0	-0.939171	2.79033	17.5731	2.76478e-05	0.00171814
comp16365_c0	-0.916028	9.09403	17.5569	2.78834e-05	0.00172812
comp23879_c0	-0.861264	3.14115	17.5304	2.82758e-05	0.00174774
comp24707_c0	-0.758513	3.75083	17.4897	2.88865e-05	0.00178071
comp327247_c0	1.89612	-0.549907	17.4686	2.92086e-05	0.00179577
comp502119_c0	2.74503	-1.58378	17.3798	3.06067e-05	0.00187672
comp406754_c0	2.04061	-1.02347	17.3537	3.10288e-05	0.00189756
comp85262_c0	-1.28507	0.708845	17.3187	3.16063e-05	0.00192776
comp9328_c0	1.53447	1.37806	17.3079	3.17864e-05	0.00193363
comp20896_c0	-0.866022	5.01916	17.2917	3.20588e-05	0.00194419
comp13644_c0	-0.949025	2.75309	17.2875	3.21286e-05	0.00194419
comp8002_c0	-1.20403	1.27755	17.2794	3.22665e-05	0.00194742
comp10671_c0	-0.637559	4.18834	17.2725	3.23835e-05	0.00194938
comp149968_c0	-1.81172	-0.34309	17.2379	3.29788e-05	0.00198004
comp265790_c0	-5.22169	-0.632654	17.2284	3.31452e-05	0.00198487
comp1583_c0	-1.57271	0.0696	17.1761	3.40702e-05	0.002015
comp74305_c0	-1.35685	0.444148	17.1881	3.38543e-05	0.002015
comp6310_c0	-0.676213	5.72802	17.1655	3.42602e-05	0.002015
comp78809_c0	1.21923	0.954484	17.1795	3.40091e-05	0.002015
comp19574_c0	-1.23866	6.62964	17.1847	3.39156e-05	0.002015
comp12921_c0	-0.784016	3.65377	17.1663	3.42453e-05	0.002015
comp62773_c0	-1.29037	0.680857	17.1724	3.41363e-05	0.002015
comp58959_c0	-3.68784	1.59739	17.1483	3.4572e-05	0.00202817
comp12521_c0	-0.9311	2.00922	17.1364	3.47901e-05	0.00203578
comp20261_c0	-1.14903	5.83969	17.0972	3.55143e-05	0.0020591
comp15071_c0	-1.52012	7.08264	17.0955	3.55458e-05	0.0020591
comp6464_c0	1.21905	6.10406	17.105	3.53685e-05	0.0020591
comp1711_c0	-1.79012	-0.500262	17.1019	3.54267e-05	0.0020591
comp18581_c0	1.71741	7.37926	17.0521	3.63689e-05	0.0021015
comp11720_c0	-0.757196	3.56583	17.0271	3.68508e-05	0.00212402
comp293507_c0	-2.28737	-1.09975	17.01	3.71838e-05	0.00213255
comp27601_c0	-0.621984	4.82966	17.0113	3.71574e-05	0.00213255
comp18112_c0	0.83525	9.18283	16.9951	3.7477e-05	0.00214403
comp76164_c0	-1.27054	1.11576	16.9691	3.79939e-05	0.00216822
comp92188_c0	-5.73326	0.861931	16.9611	3.81535e-05	0.00217195
comp123686_c0	-1.90197	-0.448657	16.9556	3.82646e-05	0.00217291
comp85279_c0	-1.16505	0.793516	16.9145	3.9101e-05	0.00221129
comp17415_c0	-0.734929	3.43592	16.913	3.91323e-05	0.00221129
comp180821_c0	1.76642	-0.555952	16.8814	3.97895e-05	0.00223747
comp132754_c0	-1.9341	-0.171694	16.8843	3.97287e-05	0.00223747
comp16733_c0	-0.679668	5.17951	16.7721	4.21486e-05	0.00236436
comp29350_c0	0.748782	3.03355	16.7348	4.29842e-05	0.00240537
comp561817_c0	1.89796	-0.840873	16.7182	4.33634e-05	0.00242072
comp18033_c0	-0.736883	6.76619	16.7095	4.35628e-05	0.00242598
comp69048_c0	1.16186	0.972987	16.6956	4.38818e-05	0.00243785
comp557_c0	-2.37021	-0.739597	16.6868	4.4087e-05	0.00244337
comp70556_c0	-0.88248	2.49352	16.6708	4.44596e-05	0.00245811
comp61948_c0	-1.74041	1.11332	16.6572	4.47797e-05	0.00246988
comp15260_c0	-0.535626	6.1082	16.6502	4.49451e-05	0.00247309
comp11442_c0	0.851527	1.99132	16.6244	4.55602e-05	0.00250096
comp7213_c0	-0.943893	2.37234	16.6132	4.58307e-05	0.00250984
comp23093_c0	-0.868076	2.82471	16.6078	4.5962e-05	0.00251107
comp14183_c0	-1.21916	5.07404	16.5916	4.63557e-05	0.00252659
comp14010_c0	-0.875299	2.63288	16.5035	4.85602e-05	0.0026405
comp38344_c0	-0.858341	3.62092	16.4925	4.88417e-05	0.00264956
comp72925_c0	-1.09835	0.983956	16.4545	4.98327e-05	0.00269697
comp23568_c0	-1.2933	3.78111	16.4147	5.08884e-05	0.00274766
comp15565_c0	-2.04081	2.34949	16.3726	5.20331e-05	0.0028029
comp17681_c0	-0.971728	1.77681	16.3568	5.24677e-05	0.00281972
comp92383_c0	-1.04957	1.5028	16.3316	5.317e-05	0.00285082
comp114972_c0	-1.36019	0.180511	16.3112	5.37454e-05	0.00287498
comp14784_c0	-0.552725	8.78364	16.2947	5.42157e-05	0.00288675
comp192618_c0	2.18685	-0.857639	16.2988	5.40985e-05	0.00288675
comp3742_c0	-1.68374	-0.267332	16.2424	5.57316e-05	0.00296062
comp17588_c0	-0.592627	6.12205	16.2046	5.68561e-05	0.00301342
comp18505_c0	-0.527354	7.86337	16.1735	5.77964e-05	0.00305623
comp79253_c0	-1.09964	1.34874	16.1666	5.80073e-05	0.00305973
comp15994_c0	-0.725018	4.9666	16.1627	5.8128e-05	0.00305973
comp14688_c0	-1.11147	2.68144	16.1492	5.85418e-05	0.00307449
comp595_c0	-1.50166	0.0706791	16.1422	5.87614e-05	0.00307901
comp36488_c0	-0.972753	2.13093	16.1353	5.8976e-05	0.00308324
comp34180_c0	-0.796421	2.61695	16.1262	5.9259e-05	0.00309103
comp157713_c0	-4.39142	-0.267718	16.1082	5.9823e-05	0.00311341
comp92310_c0	-1.43626	0.360691	16.0827	6.06366e-05	0.00313884
comp22160_c0	1.17308	4.51562	16.0801	6.07202e-05	0.00313884
comp53820_c0	1.07222	2.63792	16.0884	6.04516e-05	0.00313884
comp4839_c0	-0.965868	2.0772	16.0609	6.13364e-05	0.0031636
comp1205_c0	1.08565	1.8566	16.0446	6.18686e-05	0.00318393
comp81322_c0	-1.06952	1.43113	16.0324	6.22682e-05	0.00319736
comp20705_c0	-0.708545	4.36549	16.0233	6.25692e-05	0.00320567
comp21924_c0	1.14625	4.09969	16.0131	6.29047e-05	0.00321572
comp52013_c0	-0.765745	2.65473	15.9759	6.41538e-05	0.00325848
comp4299_c0	-0.926442	2.14915	15.9756	6.41653e-05	0.00325848
comp489_c0	-1.40036	0.0646772	15.9761	6.41475e-05	0.00325848
comp391450_c0	2.11648	-0.630426	15.9422	6.53079e-05	0.00330922
comp129839_c0	-2.24384	-0.0279718	15.9168	6.6189e-05	0.00333919
comp61383_c0	-1.57878	2.21128	15.9191	6.61085e-05	0.00333919
comp17689_c0	0.798486	4.04306	15.8988	6.68204e-05	0.00335636
comp70459_c0	-1.15625	1.1	15.9026	6.66876e-05	0.00335636
comp65187_c0	-1.51901	0.642883	15.8921	6.70572e-05	0.00336093
comp51794_c0	-1.56817	1.26794	15.8853	6.7298e-05	0.00336568
comp107772_c0	-1.60293	-0.33925	15.8681	6.79152e-05	0.00338187
comp16737_c0	-1.13801	0.675114	15.8682	6.79116e-05	0.00338187
comp28060_c0	-0.746484	3.7528	15.8447	6.87599e-05	0.00340189
comp20064_c0	-0.637706	6.52217	15.8451	6.87457e-05	0.00340189
comp17903_c0	-0.685255	3.36302	15.8462	6.87031e-05	0.00340189
comp15114_c0	0.764027	6.76926	15.8253	6.94672e-05	0.00342953
comp50824_c0	-1.13404	0.761989	15.8057	7.0192e-05	0.0034579
comp115069_c0	-1.66212	-0.429783	15.7942	7.06195e-05	0.00347155
comp141_c0	-0.976859	1.26018	15.7546	7.21115e-05	0.00353735
comp19679_c0	-0.658365	4.68779	15.7413	7.26221e-05	0.00355483
comp18674_c0	0.866091	7.96288	15.7291	7.30909e-05	0.0035702
comp12538_c0	-0.990402	2.65522	15.6975	7.43224e-05	0.00360957
comp51910_c0	-0.886562	1.805	15.6964	7.43666e-05	0.00360957
comp50818_c0	-0.979836	2.15772	15.6985	7.42831e-05	0.00360957
comp20043_c0	-1.13074	3.82068	15.6804	7.49976e-05	0.00362494
comp71482_c0	1.42887	1.15127	15.6817	7.49455e-05	0.00362494
comp5068_c0	-0.854615	3.16356	15.6499	7.62151e-05	0.00367607
comp125847_c0	-1.23947	0.666699	15.6208	7.7399e-05	0.00371818
comp11558_c0	-0.866531	1.91944	15.6205	7.74105e-05	0.00371818
comp17884_c0	-0.659942	6.44089	15.6111	7.77948e-05	0.00372887
comp4777_c0	-0.675273	4.03934	15.5788	7.91379e-05	0.00378537
comp10520_c0	-1.00392	1.31906	15.5664	7.96588e-05	0.00380134
comp17342_c0	-0.74189	3.31294	15.563	7.98014e-05	0.00380134
comp16751_c0	2.2381	4.65347	15.5533	8.02107e-05	0.00380511
comp92561_c0	-1.13721	0.958045	15.5567	8.00672e-05	0.00380511
comp89981_c0	1.18164	1.37602	15.5031	8.23719e-05	0.00388366
comp278346_c0	1.70803	-0.730136	15.5094	8.2096e-05	0.00388366
comp8160_c0	-0.916521	1.50836	15.5046	8.23068e-05	0.00388366
comp49763_c0	1.35282	2.62536	15.4959	8.26861e-05	0.00389052
comp94386_c0	1.32069	0.623371	15.4767	8.35267e-05	0.00392207
comp28834_c0	-0.879773	2.96571	15.4626	8.41543e-05	0.00394117
comp51758_c0	-0.966501	2.24744	15.4599	8.42754e-05	0.00394117
comp13611_c0	-1.031	1.2941	15.3951	8.72136e-05	0.00407032
comp78297_c0	-0.989492	1.37513	15.3895	8.74726e-05	0.00407416
comp54669_c0	-0.934009	1.8192	15.369	8.84288e-05	0.00410212
comp485_c0	-1.43876	0.468211	15.3705	8.83588e-05	0.00410212
comp119340_c0	-1.17719	1.01156	15.341	8.97493e-05	0.00413571
comp89903_c0	-1.10712	0.991575	15.3397	8.98074e-05	0.00413571
comp19717_c0	-0.706404	5.09225	15.3495	8.93429e-05	0.00413571
comp23475_c0	-0.722673	4.79164	15.3384	8.98704e-05	0.00413571
comp94460_c0	-1.33287	0.238852	15.313	9.1086e-05	0.0041833
comp292_c0	-1.36868	0.438861	15.2773	9.2826e-05	0.00425474
comp118636_c0	-1.35378	0.0939542	15.257	9.38271e-05	0.00429209
comp18209_c0	-0.597771	11.1515	15.2188	9.57471e-05	0.00436576
comp16322_c0	0.685367	9.01486	15.2174	9.58162e-05	0.00436576
comp63819_c0	-0.857289	1.98848	15.1697	9.82674e-05	0.00446861
comp6437_c0	0.803129	6.41638	15.1651	9.85084e-05	0.00447076
comp11923_c0	-0.695906	3.60819	15.1308	0.000100313	0.00454371
comp115832_c0	-1.19583	0.520502	15.1182	0.000100987	0.00456529
comp38293_c0	3.92107	2.39435	15.0909	0.000102458	0.00461317
comp86310_c0	-1.55038	-0.118261	15.0874	0.000102647	0.00461317
comp182144_c0	-1.51129	-0.106105	15.0885	0.000102587	0.00461317
comp6715_c0	-0.831133	2.62876	15.0268	0.000105995	0.00473097
comp95129_c0	-1.20197	0.496498	15.0307	0.000105775	0.00473097
comp46240_c0	4.53513	-2.33226	15.0251	0.000106089	0.00473097
comp34098_c0	1.94716	1.21427	15.0302	0.000105805	0.00473097
comp78305_c0	-1.18324	0.723541	15.0005	0.000107481	0.00478378
comp21184_c0	-0.660976	5.37846	14.9883	0.00010818	0.00479095
comp120667_c0	-1.26542	0.449131	14.9885	0.000108166	0.00479095
comp16583_c0	-0.586747	7.24028	14.9868	0.000108265	0.00479095
comp145308_c0	-1.68865	-0.140164	14.9562	0.000110037	0.00486003
comp61798_c0	-1.0282	2.09427	14.9387	0.000111058	0.00486785
comp185829_c0	1.41949	-0.120814	14.9399	0.000110994	0.00486785
comp13413_c0	0.818064	2.25587	14.9492	0.000110444	0.00486785
comp6364_c0	0.626309	6.13089	14.9415	0.000110896	0.00486785
comp67722_c0	-1.01502	1.09527	14.9216	0.000112074	0.00490306
comp100115_c0	-1.52109	0.0871026	14.8569	0.000115985	0.00506233
comp3697_c0	-1.60255	0.153029	14.8541	0.000116154	0.00506233
comp28542_c0	0.778037	3.37796	14.8451	0.000116713	0.00507707
comp9453_c0	1.66796	1.62034	14.8413	0.000116944	0.00507756
comp24607_c0	0.596072	4.13024	14.8128	0.000118724	0.00514516
comp457929_c0	1.7776	-0.758288	14.798	0.00011966	0.005176
comp17983_c0	-0.916071	7.70211	14.7827	0.000120639	0.00520372
comp105925_c0	-1.38707	0.404259	14.7809	0.000120752	0.00520372
comp13474_c0	-2.06521	1.06009	14.7597	0.000122117	0.00525268
comp74712_c0	-1.29882	0.135926	14.7417	0.000123291	0.00529331
comp12598_c0	-1.26133	0.394272	14.7334	0.000123835	0.00530681
comp15489_c0	-0.855559	3.88609	14.6962	0.000126303	0.00540253
comp68836_c0	-1.10858	0.883425	14.6732	0.000127848	0.00545849
comp54391_c0	1.06224	1.2896	14.665	0.000128412	0.00547242
comp79448_c0	1.12937	1.7039	14.6132	0.000131985	0.0056143
comp38630_c0	0.773217	2.14281	14.5961	0.000133189	0.00565511
comp77048_c0	-1.01888	1.034	14.5465	0.000136743	0.0057953
comp8167_c0	-1.10635	1.16643	14.5373	0.000137415	0.00581312
comp22640_c0	-1.14235	4.30725	14.487	0.000141131	0.00595939
comp75190_c0	-1.31423	0.435148	14.4646	0.000142818	0.00601959
comp404595_c0	1.59808	-0.489676	14.4576	0.000143348	0.00601992
comp283561_c0	1.75932	-0.763256	14.4597	0.000143187	0.00601992
comp71031_c0	-1.0173	2.14385	14.4504	0.000143903	0.00602212
comp48188_c0	-3.12619	0.995776	14.4467	0.000144184	0.00602212
comp23750_c0	-1.30456	4.55524	14.4484	0.000144054	0.00602212
comp82016_c0	-1.27028	0.278342	14.4391	0.000144767	0.00603553
comp13532_c0	0.563337	6.37848	14.4111	0.000146936	0.00611491
comp8656_c0	2.65729	1.53885	14.3818	0.000149241	0.00619964
comp17923_c0	-0.519725	6.80731	14.3412	0.000152493	0.00632334
comp28390_c0	-0.642294	4.65761	14.3343	0.000153049	0.00633498
comp91088_c0	-1.00862	1.20942	14.3269	0.000153651	0.00634851
comp40935_c0	-0.810412	2.17201	14.313	0.000154791	0.00638418
comp348083_c0	1.67043	-0.559894	14.2861	0.000157018	0.00646448
comp22289_c0	0.56155	5.36833	14.2705	0.000158328	0.00650679
comp19481_c0	-1.07554	4.03936	14.2638	0.000158889	0.00651821
comp40387_c0	-0.839742	1.92295	14.2514	0.000159945	0.00654987
comp1915_c0	-1.12062	0.619915	14.2421	0.000160732	0.00656338
comp15739_c0	-1.10457	0.9953	14.2408	0.000160844	0.00656338
comp49597_c0	-1.06369	1.35848	14.2356	0.00016129	0.00656997
comp36413_c0	-0.86814	2.50824	14.2182	0.00016279	0.00661936
comp152754_c0	-1.59561	-0.410518	14.2106	0.00016345	0.00663449
comp45291_c0	-1.11315	0.840841	14.1857	0.000165625	0.00670955
comp17924_c0	-0.72924	7.65215	14.1828	0.000165881	0.00670955
comp6473_c0	0.574133	7.36847	14.1753	0.000166543	0.00671967
comp23524_c0	-0.838887	2.95717	14.1734	0.000166714	0.00671967
comp11159_c0	-0.879787	1.75125	14.1609	0.00016782	0.00675244
comp15513_c0	-0.90175	4.50008	14.1515	0.000168666	0.00676285
comp13357_c0	-0.936911	1.48757	14.152	0.000168619	0.00676285
comp43014_c0	-0.845395	2.04723	14.1464	0.000169122	0.0067694
comp28990_c0	-0.951677	3.7912	14.143	0.000169427	0.00676983
comp51814_c0	0.744733	2.94864	14.1347	0.000170178	0.00678808
comp47816_c0	-0.886414	2.0743	14.1151	0.000171955	0.00684711
comp11201_c0	-0.667108	3.10541	14.088	0.000174451	0.00693451
comp51526_c0	-1.02726	1.26038	14.0787	0.000175322	0.00695716
comp61448_c0	-0.921387	1.54509	14.0692	0.000176208	0.00696831
comp108816_c0	-1.27375	0.401919	14.0711	0.000176025	0.00696831
comp28254_c0	0.630211	4.32336	14.0613	0.00017695	0.0069857
comp100086_c0	-1.46348	-0.0573989	14.0577	0.000177282	0.00698684
comp20085_c0	-0.657799	4.57933	14.0509	0.000177925	0.00700022
comp42564_c0	-0.827333	1.88414	14.0387	0.000179091	0.00703406
comp82045_c0	-1.04378	1.30942	14.035	0.000179435	0.0070356
comp41697_c0	0.820705	1.81551	14.0311	0.000179814	0.00703848
comp55036_c0	1.03652	1.1573	14.012	0.000181644	0.00707471
comp38454_c0	0.665155	3.92436	14.0152	0.000181341	0.00707471
comp19168_c0	0.664432	6.26721	14.0119	0.00018166	0.00707471
comp116927_c0	-1.52098	-0.329663	14.0041	0.000182413	0.00708834
comp10285_c0	-0.747121	2.95253	14.0019	0.000182625	0.00708834
comp27012_c0	-0.771317	4.31013	13.9965	0.000183155	0.00709697
comp346079_c0	1.72001	-0.519301	13.9874	0.000184041	0.00711934
comp32489_c0	0.834488	2.54442	13.9813	0.000184637	0.00713043
comp22561_c0	0.839953	5.06092	13.9744	0.000185315	0.00714464
comp17564_c0	-0.567993	6.87035	13.9612	0.000186622	0.00718304
comp108427_c0	-1.46676	-0.0669725	13.9483	0.000187905	0.00722033
comp15587_c0	-1.4612	0.348916	13.938	0.000188939	0.00724799
comp29359_c0	0.604145	4.05875	13.9346	0.000189279	0.00724899
comp168871_c0	-1.49439	-0.347919	13.9273	0.000190015	0.0072651
comp6223_c1	-1.01248	4.23815	13.8534	0.000197641	0.00754416
comp13081_c0	-1.08569	1.44774	13.8359	0.000199487	0.0075895
comp53254_c0	-0.938507	1.68865	13.8371	0.000199364	0.0075895
comp152965_c0	-1.2347	0.415824	13.8057	0.000202722	0.00769988
comp119143_c0	-1.35274	0.307033	13.8016	0.000203163	0.00770395
comp53345_c0	-0.903975	1.90834	13.783	0.000205182	0.00776666
comp80784_c0	-0.960765	1.43633	13.7774	0.000205802	0.00776666
comp30170_c0	-0.576305	4.42918	13.7771	0.000205828	0.00776666
comp58689_c0	-1.27845	1.17414	13.7563	0.000208127	0.00784057
comp11662_c0	-0.778609	4.19415	13.7417	0.00020975	0.00787597
comp20106_c0	-0.631957	4.87649	13.7439	0.000209502	0.00787597
comp52229_c0	-0.782603	2.21234	13.738	0.000210158	0.00787846
comp133069_c0	-1.49207	-0.199171	13.7195	0.000212243	0.00794371
comp105134_c0	-1.22708	0.685177	13.7031	0.000214103	0.00800033
comp21346_c0	0.840173	4.30031	13.696	0.000214913	0.00800466
comp123929_c0	-1.36293	0.179744	13.6969	0.000214807	0.00800466
comp31046_c0	-0.632731	3.75705	13.6787	0.000216896	0.00806549
comp5069_c0	-0.864775	3.1333	13.665	0.000218493	0.00811179
comp12833_c0	-0.684394	3.12178	13.6397	0.000221448	0.00819806
comp84681_c0	-1.14128	1.2696	13.6391	0.000221527	0.00819806
comp9440_c0	-1.24453	0.336767	13.6184	0.000223977	0.00827543
comp352504_c0	1.49659	-0.496567	13.6068	0.000225369	0.00831353
comp263596_c0	-1.73842	-0.637478	13.602	0.000225942	0.00832135
comp86166_c0	1.02619	0.756663	13.5756	0.000229142	0.00842576
comp30031_c0	0.894035	2.90414	13.5497	0.000232331	0.00852942
comp38189_c0	-1.03728	1.65941	13.5455	0.000232846	0.00853474
comp22065_c0	-1.17044	5.1587	13.5413	0.000233376	0.00854057
comp18360_c0	0.649793	8.103	13.5255	0.000235346	0.00855832
comp22843_c0	0.611505	4.78578	13.5297	0.000234819	0.00855832
comp45177_c0	-0.963062	1.27255	13.527	0.000235162	0.00855832
comp6219_c0	-1.10484	3.4774	13.5298	0.0002348	0.00855832
comp8711_c0	-0.833041	2.29869	13.5129	0.000236934	0.00860251
comp14801_c0	-0.627284	5.91943	13.5071	0.00023766	0.00861531
comp80918_c0	1.52099	1.58081	13.5029	0.000238197	0.00862121
comp154004_c0	-2.76921	-0.314532	13.4782	0.000241353	0.00872173
comp57136_c0	-0.808919	2.35667	13.4549	0.000244364	0.00881672
comp16384_c0	-1.01533	2.17479	13.4285	0.000247832	0.00892788
comp26237_c0	-0.938713	2.54107	13.4182	0.000249197	0.00895696
comp506248_c0	1.69323	-0.821896	13.4165	0.000249416	0.00895696
comp7734_c0	0.716573	2.91281	13.4064	0.000250771	0.00899163
comp72604_c0	-1.25385	1.32833	13.3718	0.000255435	0.00910402
comp28038_c0	-0.742017	3.55351	13.3698	0.000255708	0.00910402
comp92677_c0	4.66275	1.24397	13.3685	0.00025588	0.00910402
comp69455_c0	0.892899	1.59287	13.3761	0.000254846	0.00910402
comp46620_c0	-0.886056	1.53215	13.371	0.00025554	0.00910402
comp73405_c0	-1.14255	0.661476	13.3552	0.000257706	0.00915485
comp17508_c0	-0.675738	7.39637	13.3299	0.00026121	0.00926506
comp39017_c0	0.610045	4.5458	13.3119	0.00026373	0.00934006
comp16256_c0	1.24177	3.45024	13.308	0.000264271	0.00934488
comp38309_c0	-0.708516	2.75963	13.3015	0.000265192	0.00936307
comp157319_c0	-1.56388	-0.311395	13.2888	0.000266996	0.00940283
comp34717_c0	-0.992221	2.44409	13.2878	0.000267134	0.00940283
comp7911_c0	-1.92694	0.426054	13.2788	0.000268422	0.00943377
comp35906_c0	0.824745	2.18924	13.2657	0.000270313	0.00948576
comp120537_c0	-1.36026	-0.201871	13.2604	0.000271077	0.00949813
comp48787_c0	-1.02679	1.65537	13.2496	0.00027264	0.00952395
comp130478_c0	-1.27919	0.044787	13.2503	0.00027253	0.00952395
comp129615_c0	1.25919	0.256665	13.2407	0.000273932	0.00955459
comp12905_c0	-0.954079	1.82658	13.2262	0.000276058	0.0096003
comp15106_c0	-0.956304	2.9846	13.2246	0.0002763	0.0096003
comp81155_c0	1.03834	1.29496	13.2233	0.000276491	0.0096003
comp36472_c0	-0.955131	1.88232	13.2201	0.000276968	0.00960237
comp19436_c0	-0.831904	4.8807	13.211	0.000278303	0.0096342
comp144147_c0	1.57451	0.452378	13.2011	0.000279789	0.00967111
comp68019_c0	-1.11743	0.896263	13.1969	0.00028041	0.00967807
comp89783_c0	-1.09639	0.523781	13.1682	0.000284734	0.0098126
comp126528_c0	1.82014	-0.316314	13.1527	0.000287113	0.00987982
comp12966_c0	0.511899	6.33842	13.1463	0.000288092	0.00989874
comp65784_c0	-0.898501	1.92143	13.1242	0.000291507	0.0099863
comp17610_c0	0.743761	5.16817	13.1259	0.000291241	0.0099863
comp105852_c0	-1.23996	0.233383	13.094	0.000296249	0.0101196
comp23936_c0	-0.638178	3.02349	13.0938	0.000296275	0.0101196
comp9236_c0	-1.07219	2.54594	13.0775	0.000298872	0.0101932
comp17031_c0	-0.548788	4.56006	13.0665	0.000300618	0.0102376
comp99773_c0	-1.28508	0.7614	13.0581	0.000301973	0.0102686
comp12766_c0	-1.43129	0.609793	13.0306	0.000306449	0.0104054
comp119681_c0	-1.26022	-0.0186228	12.997	0.000311992	0.010578
comp53946_c0	-1.12374	1.11502	12.9639	0.000317552	0.0107508
comp20266_c0	-2.11667	5.9947	12.9496	0.000319996	0.0108176
comp6668_c0	0.475868	6.21536	12.9336	0.00032274	0.0108944
comp17140_c0	-0.725491	2.21758	12.9171	0.000325597	0.0109748
comp164188_c0	-2.34425	-0.700927	12.9014	0.000328341	0.0110511
comp47675_c0	-0.927896	2.42715	12.8889	0.000330543	0.0110928
comp52577_c0	-1.02383	1.22859	12.8907	0.000330211	0.0110928
comp17368_c0	0.910821	4.77646	12.8728	0.000333391	0.0111722
comp118490_c0	-0.909767	1.82081	12.8642	0.000334929	0.0111912
comp21612_c0	-0.642392	4.76194	12.8663	0.000334553	0.0111912
comp44044_c0	-0.890041	1.4575	12.8434	0.000338672	0.0112999
comp102628_c0	-1.11666	1.81702	12.8319	0.000340758	0.011353
comp84549_c0	1.23918	1.56046	12.8238	0.000342242	0.011386
comp105031_c0	4.76541	0.516032	12.8133	0.000344173	0.0114338
comp17274_c0	0.67584	3.65408	12.8096	0.000344854	0.0114399
comp114514_c0	-1.21299	0.079632	12.8005	0.00034653	0.0114625
comp88529_c0	-0.96982	2.28063	12.8017	0.0003463	0.0114625
comp72349_c0	-1.14992	0.61535	12.7931	0.000347894	0.0114911
comp82705_c0	-1.23539	0.548775	12.7846	0.000349484	0.0114989
comp44120_c0	-0.776293	3.87853	12.7889	0.000348677	0.0114989
comp62265_c0	0.90076	1.71445	12.7838	0.000349626	0.0114989
comp13668_c0	-1.28435	3.19075	12.7711	0.000352012	0.0115609
comp108771_c0	-1.30878	-0.00586927	12.7643	0.00035329	0.0115864
comp17448_c0	-0.916907	4.3599	12.7434	0.000357276	0.0116892
comp26417_c0	0.89886	4.21662	12.7398	0.000357948	0.0116892
comp16068_c0	-0.746752	3.71589	12.74	0.000357919	0.0116892
comp17918_c0	-0.690846	4.32035	12.7347	0.000358933	0.0117048
comp4457_c0	0.739407	2.9506	12.723	0.000361185	0.0117617
comp81608_c0	-1.15683	0.606054	12.7053	0.000364621	0.0118068
comp60551_c0	-0.753008	2.28856	12.7067	0.000364342	0.0118068
comp18331_c0	-0.769411	10.8051	12.7076	0.000364171	0.0118068
comp5701_c0	-1.14546	1.27767	12.7124	0.000363236	0.0118068
comp64319_c0	-0.946966	1.11265	12.6993	0.000365783	0.0118278
comp12372_c0	-0.6436	4.41009	12.6925	0.000367121	0.0118545
comp167900_c0	-1.47914	-0.174851	12.6773	0.000370116	0.0119322
comp115218_c0	-2.37864	0.15975	12.6727	0.000371034	0.0119322
comp18561_c0	1.22501	6.89392	12.6725	0.00037108	0.0119322
comp17607_c0	-0.750194	6.60042	12.663	0.000372965	0.0119761
comp65458_c0	-0.908499	1.66501	12.6539	0.000374786	0.0120178
comp11794_c0	-0.568238	5.25456	12.6297	0.000379675	0.0121577
comp61135_c0	1.087	1.11288	12.6239	0.000380843	0.0121778
comp87042_c0	1.14462	0.640243	12.6188	0.000381889	0.0121778
comp180346_c0	-1.67902	-0.74634	12.6199	0.000381666	0.0121778
comp19479_c0	-0.577312	4.81486	12.5919	0.00038743	0.0123058
comp431740_c0	1.47761	-0.457281	12.5915	0.000387502	0.0123058
comp17708_c0	-0.521861	9.11254	12.5917	0.000387463	0.0123058
comp18122_c0	-0.746307	6.03372	12.5889	0.000388048	0.0123061
comp11655_c0	0.661922	2.91054	12.5848	0.000388905	0.0123164
comp5481_c0	0.918403	1.25575	12.5674	0.000392526	0.012397
comp7096_c0	-0.687693	2.79657	12.5694	0.000392109	0.012397
comp140145_c0	1.38879	-0.343823	12.5499	0.000396225	0.0124796
comp16718_c0	-0.647733	2.88782	12.551	0.000395994	0.0124796
comp12537_c0	-0.589253	3.71079	12.5374	0.000398885	0.0125463
comp24992_c0	0.645845	4.82156	12.5231	0.000401948	0.0126254
comp83144_c0	1.07243	0.762635	12.5179	0.000403078	0.0126437
comp395111_c0	2.40542	-1.58096	12.5125	0.000404249	0.0126632
comp378346_c0	1.60707	-0.718857	12.5075	0.00040533	0.0126798
comp95332_c0	-1.07861	0.459025	12.4989	0.000407195	0.0127209
comp145542_c0	1.14225	0.519911	12.4923	0.000408626	0.0127483
comp66506_c0	1.0796	1.27592	12.4707	0.000413385	0.0128618
comp472124_c0	1.81527	-1.14023	12.4685	0.00041387	0.0128618
comp15021_c0	-0.63198	4.95541	12.4682	0.000413936	0.0128618
comp14740_c0	-0.841264	3.05672	12.4654	0.000414552	0.0128636
comp96829_c0	-1.41822	0.172485	12.4543	0.000417034	0.0129017
comp15727_c0	-0.622477	3.9369	12.4558	0.000416685	0.0129017
comp15571_c0	-1.58929	2.5485	12.4524	0.000417459	0.0129017
comp2581_c0	2.98998	-0.670138	12.4449	0.000419129	0.012936
comp73456_c0	-1.05783	1.03782	12.4359	0.000421164	0.0129814
comp62352_c0	1.0496	1.35634	12.419	0.000424986	0.0130817
comp13685_c0	-0.922182	1.33159	12.4109	0.000426827	0.0131169
comp23767_c0	0.67636	3.42935	12.409	0.000427268	0.0131169
comp110373_c0	-5.15513	-1.91047	12.4049	0.000428199	0.013128
comp11785_c0	-1.30667	-0.170028	12.381	0.000433717	0.0132795
comp125277_c0	-1.41429	-0.323243	12.3511	0.000440729	0.0134585
comp35550_c0	-0.822961	2.27311	12.3514	0.000440644	0.0134585
comp56348_c0	-0.999745	1.81466	12.3402	0.000443307	0.0135193
comp11922_c0	-0.82413	4.42932	12.3329	0.000445041	0.0135542
comp41265_c0	-0.910378	2.659	12.3247	0.000447003	0.013596
comp97863_c0	-1.11211	0.569928	12.3087	0.000450842	0.0136948
comp6848_c0	0.661374	2.97293	12.2867	0.000456197	0.0138392
comp424608_c0	1.71359	-1.0221	12.2761	0.000458807	0.0139001
comp55757_c0	-0.823283	1.85712	12.2702	0.000460255	0.0139074
comp54830_c0	-0.952493	1.85602	12.2707	0.000460126	0.0139074
comp74878_c0	-0.940655	1.24349	12.2549	0.000464032	0.0140032
comp19908_c0	0.491084	5.85706	12.2383	0.000468196	0.0141103
comp2150_c0	-1.3668	-0.165735	12.2329	0.000469553	0.0141328
comp5970_c0	0.629041	5.85814	12.2231	0.000472016	0.0141884
comp13330_c0	1.06476	1.27086	12.2085	0.000475734	0.0142815
comp17910_c0	-0.619789	3.90071	12.1939	0.000479448	0.0143743
comp63694_c0	0.973883	1.56651	12.1857	0.000481568	0.0144191
comp133718_c0	-1.18825	0.136315	12.1616	0.000487844	0.0145692
comp48600_c0	-0.651222	3.28195	12.1626	0.000487577	0.0145692
comp77778_c0	-1.61745	0.823217	12.1559	0.00048932	0.0145944
comp21397_c0	-1.19602	5.6937	12.1422	0.000492933	0.0146831
comp6666_c0	0.715486	6.06031	12.1369	0.000494329	0.0147057
comp122908_c0	-1.18086	0.19296	12.1182	0.000499329	0.0148353
comp158509_c0	-1.27398	-0.113419	12.1092	0.000501727	0.0148696
comp47742_c0	-0.770114	1.86868	12.1091	0.000501772	0.0148696
comp49740_c0	-0.821948	1.5733	12.0634	0.000514226	0.0152015
comp115082_c0	-1.20608	0.410357	12.0631	0.000514291	0.0152015
comp37689_c0	-0.834786	2.13385	12.0601	0.000515136	0.015207
comp6828_c0	0.89085	3.90497	12.0562	0.0005162	0.0152189
comp15110_c0	0.528559	6.54457	12.0324	0.000522841	0.015395
comp19444_c0	-0.627284	5.5707	12.0144	0.000527916	0.0155246
comp106748_c0	-1.4703	-0.0118828	12.0081	0.000529692	0.015557
comp112461_c0	1.05866	0.600956	12.001	0.000531718	0.0155966
comp164306_c0	-1.45912	-0.565474	11.989	0.000535158	0.0156776
comp16980_c0	0.603389	9.18176	11.9768	0.000538683	0.0157608
comp58964_c0	-0.88183	1.31911	11.9698	0.000540699	0.0157997
comp33241_c0	1.32246	3.3315	11.954	0.000545315	0.0159144
comp103200_c0	1.3317	-0.0327756	11.9462	0.000547591	0.0159204
comp50264_c0	-0.733904	2.40798	11.9462	0.000547576	0.0159204
comp123850_c0	-1.01201	0.776151	11.9475	0.00054722	0.0159204
comp36683_c0	1.87962	2.61945	11.9304	0.000552268	0.0160362
comp329102_c0	1.62706	-0.761516	11.921	0.000555046	0.0160763
comp13470_c0	0.551974	3.67425	11.9224	0.000554634	0.0160763
comp19319_c0	0.776234	5.89294	11.9064	0.000559408	0.0161217
comp285222_c0	1.2966	-0.0345413	11.9133	0.000557335	0.0161217
comp106836_c0	1.25841	0.338753	11.9074	0.000559101	0.0161217
comp391477_c0	1.48219	-0.564828	11.9073	0.000559139	0.0161217
comp3589_c0	-1.02526	0.857768	11.8929	0.000563483	0.0161583
comp19480_c0	0.604197	6.42306	11.8975	0.000562095	0.0161583
comp6076_c0	-0.782048	4.02884	11.8945	0.000562986	0.0161583
comp24543_c0	0.918643	3.26178	11.8982	0.000561876	0.0161583
comp77962_c0	-0.909036	1.14318	11.8719	0.000569886	0.0163216
comp22322_c0	0.727156	4.82944	11.8515	0.000576154	0.0164746
comp3999_c0	-0.778921	4.8513	11.8499	0.000576656	0.0164746
comp30923_c0	-0.76973	5.08021	11.8416	0.000579229	0.0165276
comp81694_c0	4.29598	1.87962	11.8358	0.000581042	0.0165588
comp221587_c0	1.32711	-0.369474	11.8292	0.000583081	0.0165964
comp14592_c0	-0.984939	4.26067	11.8219	0.000585394	0.0166417
comp419977_c0	1.87426	-0.850956	11.8137	0.00058795	0.0166938
comp26009_c0	-1.12636	4.41691	11.8024	0.000591533	0.0167749
comp14612_c0	-0.818813	6.67724	11.7951	0.000593853	0.0168131
comp15870_c0	-0.979212	3.69214	11.7936	0.00059434	0.0168131
comp79570_c0	-0.967257	1.1519	11.7907	0.000595261	0.0168185
comp465916_c0	2.41347	-1.75891	11.7782	0.000599284	0.0169115
comp19131_c0	-0.628412	7.41323	11.7687	0.000602344	0.0169771
comp53615_c0	0.970566	1.81453	11.7564	0.000606329	0.0170685
comp8925_c0	1.02918	0.779821	11.739	0.000612031	0.0171245
comp9728_c0	-0.7802	2.72249	11.7471	0.000609374	0.0171245
comp20579_c0	-0.587992	5.24312	11.7399	0.000611754	0.0171245
comp11656_c0	2.07956	4.5877	11.7456	0.000609857	0.0171245
comp30804_c0	0.694669	3.59938	11.7422	0.000610982	0.0171245
comp22894_c0	-1.03826	4.68305	11.7346	0.000613479	0.0171442
comp71299_c0	-0.724332	1.99279	11.7112	0.000621242	0.0172976
comp26628_c0	0.544184	4.07505	11.7113	0.000621207	0.0172976
comp13277_c0	-0.988815	0.675319	11.709	0.000621969	0.0172976
comp54700_c0	0.904487	1.09805	11.7139	0.000620349	0.0172976
comp18229_c0	-0.626756	7.37383	11.7049	0.000623343	0.0173149
comp43195_c0	-1.38232	1.76156	11.6892	0.000628632	0.0174408
comp4925_c0	0.940962	1.33082	11.6822	0.000631	0.0174855
comp9001_c0	-1.16577	0.384711	11.6778	0.000632502	0.0175061
comp26301_c0	0.825166	3.16933	11.6688	0.000635567	0.0175488
comp59210_c0	-0.706574	2.77869	11.6709	0.000634859	0.0175488
comp25872_c0	0.580791	3.33966	11.6552	0.000640231	0.0176564
comp25136_c0	-0.634499	4.47885	11.632	0.000648274	0.0178568
comp8126_c0	-0.967668	0.952198	11.6281	0.000649616	0.0178725
comp5046_c0	-0.63107	2.74523	11.6163	0.000653777	0.0179655
comp47161_c0	-1.07032	1.78818	11.5981	0.000660189	0.0181201
comp70223_c0	-1.43076	0.585781	11.5745	0.000668621	0.0183079
comp12399_c0	-0.68862	2.74556	11.5762	0.000668015	0.0183079
comp41586_c0	-0.686179	2.80238	11.5688	0.000670687	0.0183427
comp486999_c0	1.54673	-0.831397	11.5588	0.000674283	0.0184192
comp46586_c0	0.68106	2.29813	11.5435	0.000679883	0.0185283
comp23738_c0	0.616273	4.41381	11.5455	0.000679123	0.0185283
comp107599_c0	-1.25353	0.15751	11.5389	0.000681543	0.0185516
comp45943_c0	-0.788144	1.71648	11.5042	0.000694383	0.0188788
comp191826_c0	4.70099	0.171533	11.5008	0.000695674	0.0188916
comp29642_c0	-1.7823	2.34882	11.4922	0.000698902	0.018957
comp26182_c0	0.529678	5.02265	11.4764	0.000704858	0.019096
comp164088_c0	-1.38812	-0.296313	11.4712	0.000706812	0.0191265
comp6224_c0	-0.5415	5.46953	11.4657	0.000708928	0.0191514
comp108577_c0	0.92273	1.32622	11.4645	0.000709392	0.0191514
comp60036_c0	-1.13248	1.20593	11.4536	0.000713568	0.0191743
comp154639_c0	-1.08197	0.302932	11.4546	0.000713156	0.0191743
comp35982_c0	-0.73352	2.88119	11.4552	0.00071294	0.0191743
comp418_c0	-1.33171	0.0854086	11.4576	0.000712018	0.0191743
comp11320_c0	-0.906517	0.974784	11.4471	0.000716046	0.0191961
comp33914_c0	0.635601	3.39093	11.4477	0.000715818	0.0191961
comp13868_c0	-1.05065	1.12679	11.4433	0.000717535	0.0192137
comp27146_c0	0.606946	3.78452	11.4371	0.000719912	0.0192327
comp62423_c0	-0.798131	1.70401	11.4374	0.00071981	0.0192327
comp4962_c0	-1.0225	3.04657	11.4027	0.000733375	0.0195697
comp78859_c0	-0.908598	0.870871	11.3904	0.000738259	0.0196772
comp40263_c0	-1.06016	0.929499	11.3781	0.000743159	0.019785
comp16892_c0	0.615283	8.45684	11.3738	0.000744881	0.0197958
comp72806_c0	-0.82747	2.10325	11.3728	0.000745284	0.0197958
comp219205_c0	-1.52302	-0.6798	11.3699	0.000746456	0.0198041
comp17709_c0	-0.901444	3.86961	11.3642	0.000748733	0.0198417
comp15205_c0	-0.993468	1.10821	11.3586	0.000750982	0.0198785
comp28703_c0	0.944936	2.80494	11.3431	0.000757296	0.0200226
comp213244_c0	-1.48412	-0.542364	11.3285	0.000763274	0.0201345
comp78941_c0	1.08869	0.993263	11.3292	0.000762987	0.0201345
comp14679_c0	-0.843763	2.73623	11.3182	0.0007675	0.0201767
comp77050_c0	1.07736	0.685505	11.3189	0.000767211	0.0201767
comp25852_c0	0.658544	3.545	11.3223	0.000765828	0.0201767
comp284495_c0	1.28915	-0.184729	11.3135	0.000769465	0.02019
comp15523_c0	-0.89231	1.90091	11.3128	0.000769756	0.02019
comp139509_c0	-1.19127	0.192849	11.3088	0.00077139	0.0202098
comp61569_c0	-0.899529	1.01161	11.3033	0.000773701	0.0202474
comp38816_c0	-0.814379	2.06112	11.3003	0.000774941	0.0202494
comp98029_c0	-1.13643	0.223406	11.2989	0.000775534	0.0202494
comp12048_c0	0.486468	6.14204	11.2958	0.000776818	0.02026
comp253183_c0	-1.44753	-0.450214	11.2888	0.00077975	0.0202905
comp18207_c0	-0.550465	5.34186	11.2905	0.000779056	0.0202905
comp371666_c0	1.38374	-0.624757	11.2821	0.0007826	0.0203417
comp41070_c0	1.22151	3.01948	11.2681	0.000788498	0.0204259
comp8723_c0	-0.784018	2.41177	11.2705	0.000787488	0.0204259
comp19356_c0	0.471985	5.4428	11.2699	0.000787754	0.0204259
comp168561_c0	-1.32174	-0.397592	11.2549	0.000794137	0.0205489
comp65120_c0	-0.981872	0.733122	11.2403	0.000800416	0.0206882
comp43632_c0	-0.82351	1.72604	11.2373	0.000801706	0.0206983
comp19148_c0	0.597515	5.39781	11.2272	0.000806083	0.020788
comp116006_c0	-1.08764	0.253582	11.2089	0.000814059	0.0209703
comp22708_c0	-0.514089	5.01666	11.1973	0.000819168	0.0210523
comp24171_c0	0.515635	4.22901	11.1954	0.000819982	0.0210523
comp46708_c0	4.66276	1.21568	11.1969	0.00081936	0.0210523
comp194619_c0	5.26355	-0.479366	11.1876	0.000823474	0.0211184
comp66154_c0	-0.878691	1.2359	11.1818	0.000826034	0.0211605
comp6376_c0	0.470052	8.2776	11.1796	0.000827004	0.0211619
comp7682_c0	-1.00017	2.36942	11.1733	0.000829834	0.0212108
comp7660_c0	0.556074	3.7169	11.1711	0.000830821	0.0212125
comp46906_c0	-0.915932	2.79837	11.1652	0.000833463	0.0212564
comp90414_c0	-1.09797	0.205838	11.1503	0.000840186	0.0213805
comp16255_c0	-0.807572	1.92859	11.1506	0.000840028	0.0213805
comp16303_c0	0.657991	3.14113	11.1472	0.000841594	0.0213928
comp8254_c0	-0.730661	1.96624	11.1443	0.000842924	0.021403
comp82123_c0	1.16242	0.358327	11.1365	0.000846449	0.0214688
comp87792_c0	-1.08538	0.743199	11.1275	0.000850559	0.0214997
comp69281_c0	-0.775813	1.78886	11.1315	0.000848731	0.0214997
comp35948_c0	-0.66781	2.31427	11.1257	0.000851395	0.0214997
comp66160_c0	-0.864269	1.19399	11.1258	0.000851354	0.0214997
comp53647_c0	-0.90502	0.949655	11.1221	0.000853056	0.021518
comp669_c0	-1.8822	-0.00336941	11.1189	0.000854545	0.0215264
comp271950_c0	1.36415	-0.391998	11.1173	0.000855256	0.0215264
comp18782_c0	0.534887	7.71826	11.1131	0.000857195	0.0215517
comp11520_c0	-0.843839	1.23924	11.1083	0.00085941	0.0215828
comp27195_c0	0.657652	2.31375	11.1064	0.000860304	0.0215828
comp16895_c0	-1.84013	3.19856	11.0998	0.000863349	0.0216295
comp11843_c0	-0.952283	0.842298	11.0984	0.000864042	0.0216295
comp565616_c0	1.50639	-0.785089	11.0891	0.000868365	0.0216786
comp23314_c0	1.0518	3.65399	11.0881	0.000868825	0.0216786
comp128091_c0	-0.887737	1.17042	11.0915	0.000867221	0.0216786
comp5267_c0	-0.978952	1.11095	11.077	0.000874049	0.0217854
comp30910_c0	0.564052	4.39712	11.0726	0.000876131	0.0218137
comp34801_c0	-0.718783	2.44033	11.068	0.000878313	0.0218444
comp450198_c0	1.49962	-0.786918	11.048	0.000887828	0.0220573
comp9961_c0	-0.853216	1.50734	11.0332	0.000894967	0.0222107
comp207399_c0	-1.32061	-0.394364	11.0262	0.000898329	0.022223
comp342100_c0	1.55277	-0.421133	11.0256	0.000898623	0.022223
comp7712_c0	0.552305	4.1604	11.0242	0.000899318	0.022223
comp45528_c0	-0.818715	1.64593	11.0268	0.000898059	0.022223
comp40708_c0	0.808281	1.48833	11.0125	0.000904987	0.0223391
comp18425_c0	-0.439355	9.49324	11.0056	0.00090837	0.0223747
comp272402_c0	1.54189	-0.646862	11.0058	0.000908256	0.0223747
comp37589_c0	3.90243	2.51122	10.9851	0.000918496	0.0226
comp13511_c0	-0.929681	1.6199	10.9708	0.000925574	0.0227499
comp148142_c0	-1.35717	-0.36644	10.9582	0.00093192	0.0228572
comp144008_c0	1.52418	-0.520021	10.9588	0.000931611	0.0228572
comp63807_c0	-1.01963	1.30073	10.9359	0.000943166	0.0231084
comp18759_c0	-0.485825	9.2326	10.9281	0.000947141	0.0231812
comp288718_c0	1.59645	-1.00026	10.9261	0.000948177	0.0231819
comp27669_c0	-0.566351	3.65878	10.9157	0.000953515	0.0232877
comp353161_c0	2.12587	-1.5784	10.9096	0.000956693	0.0233159
comp99324_c0	-0.985607	1.19722	10.9111	0.000955899	0.0233159
comp4807_c0	-0.738532	3.13736	10.8921	0.00096577	0.0235123
comp19847_c0	0.46858	5.96974	10.8891	0.000967303	0.0235248
comp157796_c0	-1.20272	0.935438	10.8841	0.000969951	0.0235395
comp314469_c0	1.41539	-0.360559	10.8845	0.000969736	0.0235395
comp18215_c0	-0.575003	6.9412	10.8821	0.000970975	0.0235396
comp43221_c0	0.862967	2.58223	10.8755	0.000974423	0.0235984
comp16419_c0	1.42178	3.40078	10.8733	0.000975604	0.0236022
comp50396_c0	-0.636165	3.68461	10.8551	0.000985238	0.0237853
comp25001_c0	-0.508671	5.06391	10.8557	0.000984939	0.0237853
comp114346_c0	1.30129	0.040123	10.8278	0.000999877	0.023988
comp113962_c0	-0.999514	0.61499	10.829	0.000999223	0.023988
comp66489_c0	-1.00687	1.11256	10.8363	0.000995289	0.023988
comp23526_c0	0.624788	3.90392	10.8337	0.000996688	0.023988
comp7974_c0	-0.969555	0.768726	10.8282	0.000999642	0.023988
comp341552_c0	1.48024	-0.556619	10.8304	0.000998468	0.023988
comp15361_c0	-0.65796	3.76171	10.8239	0.00100201	0.0240141
comp132851_c0	-1.19585	-0.0986069	10.8046	0.00101251	0.0242406
comp352_c0	1.27845	0.571362	10.7977	0.00101627	0.0243055
comp19218_c0	0.502508	5.59449	10.7911	0.00101988	0.0243587
comp16045_c0	0.48165	5.50364	10.7898	0.00102061	0.0243587
comp12839_c0	-0.69396	2.7638	10.7826	0.00102457	0.024428
comp83953_c0	-2.73417	0.315832	10.7785	0.00102688	0.0244577
comp97623_c0	-1.08394	0.194508	10.7657	0.00103399	0.0246017
comp13053_c0	-1.06569	1.14471	10.7601	0.00103712	0.0246133
comp55180_c0	-1.04746	1.39303	10.758	0.00103831	0.0246133
comp44906_c0	-1.41727	1.77869	10.7625	0.00103577	0.0246133
comp13119_c0	2.25789	1.20288	10.7572	0.00103875	0.0246133
comp17391_c0	-0.618923	3.83864	10.7524	0.00104145	0.0246267
comp61891_c0	-0.885555	1.08714	10.7535	0.0010408	0.0246267
comp16057_c0	-0.536897	4.18754	10.7427	0.0010469	0.0247301
comp6304_c0	-0.577344	4.3223	10.7407	0.00104805	0.0247321
comp98038_c0	1.22729	1.1208	10.7207	0.00105943	0.024975
comp12128_c0	-0.873648	1.11464	10.7001	0.00107128	0.0252285
comp6452_c0	-0.858782	6.87223	10.6959	0.00107374	0.0252607
comp14056_c0	-1.04599	0.485557	10.6916	0.00107624	0.0252937
comp21352_c0	0.610559	3.48452	10.6889	0.00107778	0.025304
comp20903_c0	-0.579443	5.0479	10.6807	0.0010826	0.0253913
comp59723_c0	-0.698221	2.22793	10.6716	0.00108795	0.0254909
comp44524_c0	-0.830685	2.4509	10.6585	0.00109567	0.0256205
comp12934_c0	-0.680776	3.23879	10.6584	0.0010957	0.0256205
comp43631_c0	0.778951	2.73145	10.6551	0.00109769	0.025641
comp22274_c0	-1.10805	4.68655	10.6517	0.0010997	0.0256453
comp5615_c0	-0.730859	2.12668	10.651	0.0011001	0.0256453
comp45770_c0	-0.754858	2.07722	10.643	0.00110488	0.0257046
comp396506_c0	1.39091	-0.290588	10.6433	0.00110469	0.0257046
comp306349_c0	1.38329	-0.311078	10.6289	0.00111335	0.0258757
comp20873_c0	0.537179	6.96829	10.6179	0.00111996	0.0260031
comp52158_c0	-0.762086	1.39136	10.6069	0.00112667	0.0260538
comp6529_c0	0.490407	5.13493	10.6113	0.00112399	0.0260538
comp27478_c0	4.51119	2.47348	10.6082	0.00112587	0.0260538
comp4404_c0	-0.554755	3.63609	10.6071	0.00112652	0.0260538
comp11402_c0	-0.866154	1.15211	10.5931	0.00113508	0.0261324
comp285917_c0	1.24615	0.0173503	10.5865	0.00113913	0.0261324
comp79297_c0	0.974661	0.680692	10.5866	0.00113913	0.0261324
comp502977_c0	1.56264	-0.759343	10.5903	0.00113685	0.0261324
comp109621_c0	-0.931709	0.630686	10.5889	0.00113768	0.0261324
comp16140_c0	-0.749279	2.76318	10.5897	0.00113716	0.0261324
comp79854_c0	-0.963362	0.699684	10.5993	0.00113132	0.0261324
comp56566_c0	-0.714027	1.77594	10.5953	0.00113375	0.0261324
comp74882_c0	-1.1363	1.06814	10.5706	0.001149	0.0263327
comp11000_c0	-1.25078	1.64199	10.5585	0.00115652	0.0264524
comp45479_c0	-0.642287	2.32515	10.5595	0.00115593	0.0264524
comp18597_c0	0.487829	8.40007	10.5458	0.0011645	0.0265684
comp78238_c0	-1.03229	0.841464	10.5466	0.00116402	0.0265684
comp18677_c0	0.599841	7.31161	10.545	0.00116505	0.0265684
comp14840_c0	0.48397	5.82397	10.536	0.00117073	0.0266567
comp19888_c0	0.521846	6.87856	10.5352	0.00117124	0.0266567
comp481906_c0	1.26355	-0.448173	10.5266	0.00117668	0.0267542
comp49265_c0	-1.00012	1.54873	10.5247	0.0011779	0.0267554
comp365533_c0	1.4839	-0.747401	10.5194	0.00118126	0.0268054
comp184834_c0	-1.19399	-0.170702	10.5024	0.0011922	0.0270005
comp40052_c0	-1.1429	1.64029	10.5037	0.00119137	0.0270005
comp210972_c0	1.27512	0.179613	10.4984	0.00119477	0.0270137
comp52880_c0	-0.817156	1.24176	10.4942	0.00119747	0.0270137
comp40515_c0	-0.895971	1.88062	10.496	0.00119635	0.0270137
comp5185_c0	-0.732365	2.57585	10.4947	0.00119715	0.0270137
comp12445_c0	-1.1057	1.31418	10.4919	0.001199	0.0270218
comp169060_c0	1.25876	-0.0806913	10.4897	0.00120044	0.027028
comp461976_c0	1.69067	-0.813889	10.4853	0.0012033	0.0270658
comp9165_c0	0.482169	7.68438	10.4819	0.0012055	0.0270889
comp10484_c0	-0.81859	1.54053	10.475	0.00121003	0.0271378
comp96987_c0	0.918888	1.10236	10.4765	0.001209	0.0271378
comp7518_c0	-0.711178	2.26046	10.454	0.00122383	0.0274205
comp64825_c0	-0.691651	1.95175	10.4408	0.0012326	0.0275831
comp25585_c0	-0.590685	5.67808	10.4395	0.00123348	0.0275831
comp50963_c0	-0.676087	1.95542	10.4292	0.00124039	0.0276926
comp26298_c0	0.449797	5.26818	10.4286	0.00124078	0.0276926
comp91733_c0	1.04001	0.779062	10.4186	0.00124754	0.027763
comp8225_c0	-0.846187	1.32355	10.4192	0.0012471	0.027763
comp27481_c0	-0.536678	4.5108	10.4192	0.00124709	0.027763
comp12912_c0	-0.821697	1.34395	10.3981	0.00126147	0.0280458
comp27722_c0	-0.547879	3.61832	10.3812	0.00127306	0.0282762
comp17554_c0	-0.528931	3.94348	10.3792	0.00127446	0.0282802
comp37889_c0	-0.592827	3.47329	10.3746	0.0012776	0.0283226
comp21402_c0	0.47317	5.30501	10.3719	0.00127946	0.0283366
comp14197_c0	0.621131	3.42195	10.3617	0.00128654	0.0284661
comp123690_c0	-1.03684	0.640062	10.3477	0.00129637	0.0285739
comp392946_c0	1.34861	-0.58748	10.3482	0.00129599	0.0285739
comp50895_c0	-0.863081	1.30708	10.3505	0.00129436	0.0285739
comp142844_c0	-1.04604	0.232819	10.3493	0.0012952	0.0285739
comp15282_c0	-0.514003	4.24643	10.3456	0.00129787	0.0285796
comp290495_c0	1.20546	-0.0248423	10.3436	0.00129923	0.0285821
comp217933_c0	1.37642	-0.512144	10.3332	0.00130655	0.0286921
comp18804_c0	0.467735	7.31936	10.333	0.00130672	0.0286921
comp4822_c0	-0.612949	2.72001	10.323	0.00131386	0.0288216
comp7243_c0	0.65326	3.74903	10.316	0.00131884	0.0289033
comp13558_c0	-0.949577	0.81768	10.3123	0.00132145	0.0289329
comp87947_c0	-0.880315	1.05697	10.3046	0.00132702	0.0290006
comp95566_c0	-1.17753	-0.0698359	10.3045	0.00132705	0.0290006
comp119420_c0	-1.07475	0.285304	10.2945	0.00133428	0.0291295
comp19526_c0	0.53157	4.61861	10.2928	0.00133548	0.0291295
comp15467_c0	0.552534	5.50968	10.2874	0.0013394	0.0291874
comp343677_c0	-2.20272	-1.30862	10.282	0.00134333	0.0292454
comp102067_c0	-0.897846	1.02386	10.2795	0.00134519	0.0292582
comp13848_c0	0.678929	4.62189	10.2665	0.00135467	0.0294368
comp25838_c0	0.944294	4.1699	10.2606	0.00135904	0.0295039
comp58633_c0	-0.727849	1.68343	10.2582	0.00136082	0.0295147
comp42252_c0	0.985437	1.50781	10.2457	0.00137006	0.0295208
comp80803_c0	-0.937627	0.834474	10.2554	0.00136282	0.0295208
comp7251_c0	0.618213	2.62189	10.2528	0.00136477	0.0295208
comp6523_c0	0.448823	6.03044	10.2473	0.00136884	0.0295208
comp80469_c0	-1.04617	0.560741	10.2494	0.00136728	0.0295208
comp47163_c0	-0.868356	1.8678	10.2463	0.0013696	0.0295208
comp362058_c0	1.27219	-0.38841	10.2505	0.00136651	0.0295208
comp31351_c0	-0.644338	3.07991	10.2383	0.00137554	0.0295836
comp10959_c0	-1.01199	0.557069	10.239	0.00137503	0.0295836
comp16599_c0	1.16734	3.80312	10.2306	0.00138127	0.0296791
comp426837_c0	1.46992	-0.804273	10.2274	0.0013837	0.0297035
comp2140_c0	-0.825295	1.38551	10.2123	0.00139509	0.0299202
comp471208_c0	1.42861	-0.274885	10.2103	0.00139657	0.0299241
comp19197_c0	-0.536194	7.48088	10.204	0.00140135	0.0299986
comp5136_c0	-0.736297	1.66502	10.2	0.00140439	0.0300346
comp178102_c0	-1.27332	-0.0874372	10.1984	0.00140563	0.0300346
comp76583_c0	-0.898535	1.2546	10.1749	0.00142365	0.0303915
comp75301_c0	-1.02993	0.442626	10.1669	0.00142984	0.0304954
comp30871_c0	0.6668	3.54006	10.161	0.00143447	0.0305375
comp64668_c0	0.74736	2.43745	10.1615	0.00143406	0.0305375
comp31730_c0	0.673262	2.19664	10.1543	0.00143968	0.0305752
comp62699_c0	-0.702247	1.9471	10.1536	0.00144021	0.0305752
comp62262_c0	0.894253	1.26168	10.1566	0.00143787	0.0305752
comp7053_c0	-0.527807	5.38574	10.1409	0.00145014	0.0307373
comp255453_c0	-1.38819	-0.675949	10.1404	0.00145052	0.0307373
comp60542_c0	-0.806946	1.10311	10.1311	0.00145788	0.030865
comp50534_c0	-0.634195	2.55905	10.128	0.00146034	0.0308818
comp31954_c0	2.02793	2.86872	10.1202	0.00146651	0.0308818
comp13693_c0	-0.53692	4.00397	10.1249	0.00146276	0.0308818
comp437619_c0	1.37607	-0.633121	10.1168	0.00146925	0.0308818
comp108310_c0	-0.957373	0.541816	10.1214	0.0014656	0.0308818
comp14704_c0	0.48122	6.03928	10.1166	0.00146939	0.0308818
comp22823_c0	-0.649883	5.44571	10.1197	0.00146693	0.0308818
comp18953_c0	0.478965	6.01726	10.1192	0.00146731	0.0308818
comp14915_c0	0.480736	5.18202	10.1093	0.00147526	0.0309769
comp57579_c0	-0.921742	1.12194	10.106	0.00147783	0.0310009
comp69994_c0	-1.02317	0.404147	10.1045	0.00147909	0.0310009
comp13441_c0	-0.90748	1.23076	10.0936	0.00148788	0.0311568
comp171234_c0	1.18068	-0.0314831	10.0885	0.001492	0.0312053
comp24077_c0	-0.794517	4.33116	10.0857	0.00149426	0.0312053
comp403631_c0	1.34692	-0.755181	10.084	0.00149561	0.0312053
comp37978_c0	-0.998435	1.84509	10.0859	0.00149407	0.0312053
comp18568_c0	0.448093	8.67606	10.0781	0.00150039	0.0312537
comp65274_c0	0.929294	1.48946	10.0778	0.00150064	0.0312537
comp54879_c0	-0.755411	1.78125	10.076	0.00150216	0.0312571
comp118056_c0	-1.0711	0.667616	10.0706	0.00150657	0.0313206
comp86016_c0	-0.923032	1.23921	10.0619	0.00151367	0.0314143
comp138322_c0	-1.471	-0.349121	10.0617	0.00151381	0.0314143
comp88127_c0	-1.20349	0.320133	10.0588	0.00151619	0.0314354
comp21324_c0	0.501591	4.6342	10.0504	0.00152316	0.0315516
comp14516_c0	-0.478106	7.73185	10.0404	0.00153141	0.031694
comp86126_c0	0.919766	1.07516	10.0357	0.00153533	0.0317467
comp17139_c0	0.787806	6.13983	10.0332	0.00153748	0.0317626
comp25740_c0	-0.533017	3.60948	10.025	0.00154426	0.0318457
comp21475_c0	-0.492503	3.69148	10.0259	0.00154357	0.0318457
comp278656_c0	1.12408	0.224569	10.0207	0.00154791	0.0318924
comp38460_c0	-0.598441	2.83945	10.0085	0.00155816	0.032075
comp6489_c0	-0.4849	4.67151	10.0021	0.00156361	0.0321584
comp60767_c0	1.0917	2.46983	9.99648	0.0015684	0.0321995
comp8881_c0	-0.639956	2.7955	9.99664	0.00156826	0.0321995
comp17979_c0	-0.409223	9.89171	9.99299	0.00157137	0.0322161
comp26274_c0	1.26734	5.51518	9.99225	0.001572	0.0322161
comp254470_c0	1.5245	-0.589423	9.98467	0.00157849	0.0323203
comp15156_c0	-0.592959	7.29606	9.97978	0.00158268	0.0323487
comp15991_c0	0.731294	4.04772	9.98064	0.00158195	0.0323487
comp364607_c0	1.55606	-0.757378	9.97599	0.00158595	0.0323867
comp15075_c0	0.851527	3.68426	9.94444	0.00161336	0.0329173
comp69101_c0	-0.853469	1.29612	9.9423	0.00161524	0.0329265
comp94481_c0	-1.10731	0.00730236	9.93776	0.00161923	0.0329787
comp48064_c0	0.780782	2.48503	9.93189	0.0016244	0.0330548
comp42048_c0	0.662745	2.84819	9.91138	0.0016426	0.0333956
comp61056_c0	1.21422	1.45032	9.89517	0.00165713	0.0336547
comp50679_c0	-0.839912	0.91801	9.89392	0.00165826	0.0336547
comp103368_c0	-1.04624	0.208506	9.88905	0.00166265	0.0336886
comp101209_c0	-1.79914	-0.223389	9.88883	0.00166285	0.0336886
comp8782_c0	-1.01891	0.516417	9.87657	0.00167397	0.0337359
comp153265_c0	-1.19184	0.0605902	9.88035	0.00167053	0.0337359
comp66466_c0	-0.931987	0.764956	9.87783	0.00167282	0.0337359
comp33578_c0	-0.849345	1.96072	9.88168	0.00166932	0.0337359
comp18294_c0	0.458862	8.64849	9.87898	0.00167177	0.0337359
comp13167_c0	0.627342	2.8318	9.88206	0.00166898	0.0337359
comp410889_c0	1.39673	-0.716863	9.86976	0.00168018	0.0338315
comp14503_c0	-0.604607	4.22313	9.86523	0.00168432	0.0338557
comp91389_c0	-0.991539	1.11322	9.86674	0.00168294	0.0338557
comp295929_c0	1.51041	-0.650582	9.86116	0.00168805	0.0339012
comp70050_c0	-0.895715	0.910141	9.84933	0.00169894	0.0340901
comp18652_c0	0.543627	6.1116	9.8467	0.00170136	0.0341091
comp377644_c0	1.37461	-0.276723	9.83186	0.00171515	0.0343556
comp150272_c0	-2.13441	0.0116125	9.82137	0.00172496	0.0345221
comp19051_c0	-0.538898	6.8429	9.81704	0.00172902	0.0345734
comp55846_c0	-0.735216	1.82341	9.81367	0.0017322	0.0346069
comp278296_c0	1.42067	-0.496582	9.79785	0.00174716	0.0348757
comp82852_c0	-1.03151	0.506316	9.79123	0.00175346	0.0349712
comp30611_c0	0.580565	3.37125	9.78679	0.0017577	0.0350051
comp96316_c0	-1.04509	0.314168	9.78627	0.0017582	0.0350051
comp51067_c0	-0.851526	0.944345	9.78089	0.00176335	0.0350772
comp18019_c0	-0.471128	4.94642	9.76003	0.00178347	0.035447
comp87520_c0	-0.997886	0.410688	9.75714	0.00178628	0.0354722
comp17738_c0	0.592494	5.10757	9.7446	0.0017985	0.0356842
comp75253_c0	-0.762093	1.3131	9.7341	0.0018088	0.0358577
comp34493_c0	0.612933	3.96119	9.73022	0.00181263	0.0359027
comp26963_c0	-0.499396	4.44264	9.71895	0.00182378	0.0360706
comp163096_c0	1.14933	0.243963	9.71849	0.00182423	0.0360706
comp14668_c0	-0.664673	3.40367	9.70929	0.00183339	0.0362206
comp1002_c0	-1.08959	0.0493727	9.70534	0.00183733	0.0362363
comp7905_c0	0.530091	5.23617	9.70663	0.00183605	0.0362363
comp13326_c0	-0.984172	0.600384	9.70252	0.00184016	0.0362611
comp57733_c0	0.762163	1.42528	9.69929	0.0018434	0.0362938
comp132394_c0	-1.18222	-0.125465	9.69705	0.00184564	0.0363071
comp3934_c0	-0.57382	3.29303	9.68475	0.00185804	0.0364576
comp14893_c0	-0.495331	5.66152	9.68553	0.00185725	0.0364576
comp42004_c0	-0.688137	2.99501	9.68687	0.0018559	0.0364576
comp41252_c0	2.4257	2.74223	9.68101	0.00186182	0.0365008
comp75651_c0	-0.959786	2.03092	9.67903	0.00186383	0.0365091
comp90135_c0	-0.981135	0.457322	9.67545	0.00186746	0.0365492
comp459807_c0	1.19967	-0.191278	9.67171	0.00187128	0.0365928
comp4441_c0	-0.819462	3.52201	9.6647	0.00187843	0.0366796
comp18836_c0	0.653126	6.29067	9.66268	0.00188049	0.0366796
comp13297_c0	-0.585153	3.06156	9.66406	0.00187907	0.0366796
comp76726_c0	-1.01287	0.307981	9.66085	0.00188237	0.0366852
comp194042_c0	-4.06699	-2.40023	9.64757	0.00189602	0.0369201
comp15996_c0	0.455375	5.77738	9.64405	0.00189966	0.0369597
comp259315_c0	1.59237	-0.677507	9.63495	0.00190909	0.0371119
comp17666_c0	-0.677134	4.79033	9.62921	0.00191507	0.0371968
comp9708_c0	-0.725993	2.38412	9.62575	0.00191868	0.0372149
comp113063_c0	-1.53407	0.1207	9.62522	0.00191923	0.0372149
comp94839_c0	-0.783131	1.34875	9.61795	0.00192685	0.0373312
comp75748_c0	-0.781536	2.3661	9.60322	0.00194236	0.0376002
comp84123_c0	-0.687876	1.81548	9.59128	0.00195504	0.0378019
comp34371_c0	-0.543234	3.3624	9.59032	0.00195606	0.0378019
comp411952_c0	1.46991	-0.867049	9.58511	0.00196162	0.0378776
comp24715_c0	-0.504242	3.97396	9.58298	0.0019639	0.0378898
comp143872_c0	0.566849	3.73524	9.58082	0.0019662	0.0379026
comp14195_c0	-0.526182	4.46253	9.57688	0.00197043	0.0379253
comp11304_c0	0.739875	7.20485	9.57665	0.00197067	0.0379253
comp398237_c0	1.27055	-0.646305	9.56987	0.00197797	0.038034
comp14074_c0	-0.595836	2.44885	9.56318	0.00198519	0.0381356
comp41251_c0	0.845706	2.14527	9.55935	0.00198933	0.0381356
comp15026_c0	-0.519512	5.93211	9.5597	0.00198895	0.0381356
comp45059_c0	-0.810756	1.58372	9.55885	0.00198987	0.0381356
comp16940_c0	-0.904498	4.92015	9.55062	0.00199882	0.0382752
comp69100_c0	-0.948497	0.385464	9.54666	0.00200313	0.0383261
comp11176_c0	-0.748654	1.40712	9.54292	0.00200722	0.0383411
comp20744_c0	0.491228	4.43985	9.5429	0.00200725	0.0383411
comp5666_c0	1.09432	1.7947	9.53987	0.00201056	0.0383725
comp4148_c0	-0.581626	3.02598	9.53826	0.00201232	0.0383744
comp20233_c0	0.465733	5.13079	9.53384	0.00201718	0.0384353
comp12680_c0	-0.790652	1.63307	9.52883	0.00202269	0.0384366
comp17354_c0	-1.25843	3.48343	9.52657	0.00202519	0.0384366
comp106652_c0	-0.909966	0.885664	9.52784	0.00202378	0.0384366
comp10018_c0	-0.832931	1.21713	9.5309	0.00202041	0.0384366
comp23419_c0	0.421499	5.71459	9.52621	0.00202558	0.0384366
comp8571_c0	0.924034	1.30322	9.52171	0.00203055	0.0384674
comp63793_c0	-0.91001	0.778134	9.52161	0.00203067	0.0384674
comp56258_c0	-0.859794	2.29166	9.52021	0.00203221	0.0384674
comp82982_c0	-0.793965	1.30576	9.5147	0.00203832	0.0385514
comp119495_c0	-0.99274	0.228837	9.50795	0.00204584	0.0386303
comp65802_c0	-0.773499	1.48142	9.50841	0.00204532	0.0386303
comp28661_c0	-0.582088	2.95888	9.50348	0.00205082	0.0386927
comp7683_c0	-0.894415	3.15977	9.49908	0.00205574	0.0387538
comp397236_c0	1.51756	-0.273279	9.49554	0.00205972	0.0387969
comp22574_c0	-0.539794	3.95818	9.48387	0.00207286	0.0390127
comp14240_c0	-0.685481	2.4999	9.47999	0.00207725	0.0390634
comp72891_c0	-0.781766	1.69305	9.47838	0.00207907	0.0390657
comp471490_c0	1.31503	-0.414535	9.47478	0.00208316	0.0391106
comp842_c0	-0.788834	1.03982	9.47252	0.00208572	0.039127
comp308424_c0	1.1826	-0.451375	9.46651	0.00209257	0.0392235
comp15357_c0	-0.661289	3.30619	9.46306	0.00209652	0.0392337
comp21828_c0	-0.627937	5.04315	9.46448	0.00209488	0.0392337
comp7217_c0	-0.615321	3.16083	9.45674	0.00210375	0.0393371
comp33557_c0	-0.77768	2.788	9.45308	0.00210795	0.0393837
comp137219_c0	1.08588	-0.148742	9.45126	0.00211004	0.0393907
comp242884_c0	1.14547	0.289471	9.44372	0.00211873	0.0394313
comp97873_c0	-0.708579	4.85365	9.44653	0.00211548	0.0394313
comp399594_c0	1.52598	-1.04987	9.44345	0.00211905	0.0394313
comp117062_c0	-1.01924	0.156623	9.44506	0.00211719	0.0394313
comp29542_c0	0.536786	4.21647	9.43772	0.00212567	0.0395227
comp102762_c0	-0.822171	0.953107	9.43047	0.00213409	0.0396472
comp4695_c0	-0.832208	2.65916	9.42852	0.00213637	0.0396575
comp6559_c0	0.51027	5.33927	9.42109	0.00214504	0.0397334
comp16393_c0	-1.50202	11.7265	9.4205	0.00214573	0.0397334
comp19960_c0	-0.485438	4.09114	9.41933	0.0021471	0.0397334
comp412249_c0	1.38737	-0.399406	9.41912	0.00214735	0.0397334
comp14008_c0	-0.640778	2.42229	9.41297	0.00215456	0.0398348
comp15404_c0	0.541176	5.8544	9.41093	0.00215695	0.0398472
comp184184_c0	-1.25512	-0.330253	9.40464	0.00216437	0.0399522
comp5932_c0	0.450283	4.88798	9.39233	0.00217895	0.0401891
comp415114_c0	1.37274	-0.516093	9.38678	0.00218556	0.0402544
comp90204_c0	-0.937937	0.985741	9.38643	0.00218598	0.0402544
comp244834_c0	-2.0343	-0.734563	9.3837	0.00218923	0.0402821
comp1235_c0	-1.06132	-0.0209005	9.37749	0.00219667	0.0403764
comp13535_c0	-0.815495	1.69866	9.37649	0.00219786	0.0403764
comp20486_c0	0.955756	3.64621	9.36855	0.0022074	0.0405193
comp14528_c0	0.490833	4.03514	9.36652	0.00220984	0.040532
comp160390_c0	-1.14319	-0.141957	9.36499	0.00221169	0.0405336
comp393614_c0	2.43899	-1.29776	9.36235	0.00221487	0.0405597
comp19141_c0	0.438387	5.64835	9.34695	0.00223357	0.0408696
comp16604_c0	0.493106	4.66303	9.33954	0.00224261	0.0410025
comp51878_c0	-0.935301	1.96082	9.33448	0.00224881	0.0410833
comp13451_c0	-0.510071	5.15255	9.315	0.00227285	0.0414896
comp12961_c0	-0.531035	4.05366	9.31209	0.00227647	0.0415227
comp12054_c0	-0.545244	3.3224	9.30569	0.00228443	0.041635
comp110596_c0	-0.835284	0.768208	9.29862	0.00229326	0.041763
comp25069_c0	0.534665	3.58344	9.28935	0.0023049	0.0419418
comp47411_c0	-0.800487	1.21099	9.27659	0.00232101	0.0421621
comp24142_c0	-0.504225	4.89129	9.27571	0.00232213	0.0421621
comp68914_c0	-1.04735	1.13786	9.27542	0.0023225	0.0421621
comp247239_c0	1.56037	-0.88401	9.26393	0.0023371	0.0423939
comp58717_c0	-0.8298	1.19463	9.25752	0.0023453	0.0425092
comp45529_c0	-0.579398	2.85271	9.25286	0.00235129	0.0425508
comp16373_c0	0.597373	6.62615	9.2535	0.00235046	0.0425508
comp18426_c0	0.472196	9.29405	9.24249	0.00236463	0.0427587
comp18317_c0	0.414783	9.04085	9.23268	0.00237733	0.0429547
comp13970_c0	-1.06407	0.072541	9.22946	0.00238152	0.0429921
comp191085_c0	-1.51948	-0.687145	9.22822	0.00238313	0.0429921
comp32232_c0	0.501953	4.02419	9.2238	0.0023889	0.0430579
comp17467_c0	0.495064	7.04527	9.22256	0.00239052	0.0430579
comp54620_c0	-0.8464	1.18284	9.21978	0.00239414	0.0430895
comp62870_c0	-0.851652	1.02066	9.20386	0.00241505	0.0433305
comp117594_c0	1.08855	0.201378	9.20651	0.00241156	0.0433305
comp66418_c0	-0.788519	1.5217	9.2043	0.00241447	0.0433305
comp370003_c0	1.31568	-0.405087	9.20619	0.00241198	0.0433305
comp18163_c0	-0.4502	7.43986	9.19321	0.00242914	0.0435495
comp13164_c0	0.583549	3.31312	9.18754	0.00243668	0.0436374
comp311678_c0	1.61341	-1.09929	9.18527	0.0024397	0.0436374
comp19031_c0	0.501109	5.18984	9.18526	0.00243972	0.0436374
comp319643_c0	1.13965	-0.156846	9.1827	0.00244313	0.0436644
comp139751_c0	-1.16892	-0.216334	9.17039	0.00245962	0.0439004
comp67789_c0	-0.607543	2.72549	9.17	0.00246014	0.0439004
comp4696_c0	-0.666909	2.07685	9.16538	0.00246636	0.0439773
comp75126_c0	-0.958317	0.422958	9.15929	0.00247459	0.04409
comp44492_c0	-0.546159	3.06259	9.15483	0.00248062	0.0441633
comp41996_c0	-0.640651	3.15416	9.15034	0.00248672	0.0442136
comp47829_c0	-0.644317	2.42542	9.14993	0.00248728	0.0442136
comp17268_c0	-0.564529	5.16781	9.14506	0.00249391	0.0442973
comp72625_c0	-0.613087	2.47587	9.1424	0.00249753	0.0443137
comp43353_c0	0.717053	1.83633	9.14016	0.0025006	0.0443137
comp31785_c0	1.31615	4.7362	9.14156	0.00249868	0.0443137
comp14989_c0	-0.461983	6.09203	9.1385	0.00250287	0.0443198
comp130_c0	-0.712519	1.4273	9.13602	0.00250626	0.0443458
comp16698_c0	-0.700861	1.9183	9.1297	0.00251492	0.044465
comp90016_c0	-1.23117	-0.0628443	9.12734	0.00251817	0.0444884
comp35319_c0	0.614376	5.10157	9.12187	0.00252572	0.0445875
comp32297_c0	0.59223	3.95814	9.11326	0.00253763	0.0447635
comp25940_c0	0.54525	2.81343	9.11067	0.00254123	0.0447927
comp34780_c0	0.484503	4.5674	9.10144	0.00255409	0.0449507
comp51295_c0	-0.896453	0.740049	9.10144	0.00255408	0.0449507
comp14015_c0	0.42584	7.74898	9.09894	0.00255758	0.0449778
comp9181_c0	-0.894741	0.554747	9.09728	0.00255989	0.0449841
comp8288_c0	-0.814922	1.31101	9.09445	0.00256386	0.0450195
comp4898_c0	-0.525687	4.5525	9.08646	0.00257508	0.0451135
comp47977_c0	-0.663656	1.82605	9.08761	0.00257347	0.0451135
comp388991_c0	1.43458	-0.0105672	9.08779	0.00257321	0.0451135
comp30655_c0	-0.656664	2.99019	9.08219	0.00258111	0.0451442
comp58034_c0	-0.724558	1.82404	9.08165	0.00258187	0.0451442
comp25213_c0	-0.641468	2.80225	9.08106	0.00258271	0.0451442
comp81511_c0	-0.889167	0.633569	9.07749	0.00258776	0.045181
comp11499_c0	-0.826099	1.07258	9.0768	0.00258873	0.045181
comp22496_c0	0.450891	5.50335	9.06964	0.00259889	0.0453239
comp26684_c0	0.71993	2.78202	9.06302	0.0026083	0.0454537
comp103509_c0	1.06237	0.0266827	9.06162	0.00261031	0.0454543
comp9516_c0	0.923518	1.08996	9.05786	0.00261568	0.0455135
comp65173_c0	-0.623733	2.79964	9.05468	0.00262023	0.0455582
comp8634_c0	0.958838	2.00386	9.03868	0.00264326	0.0457787
comp396256_c0	1.41078	-0.667029	9.03765	0.00264475	0.0457787
comp15030_c0	-0.633413	6.80332	9.03885	0.00264302	0.0457787
comp150618_c0	-1.31667	-0.643854	9.0376	0.00264482	0.0457787
comp18750_c0	-0.469194	9.01355	9.03977	0.00264169	0.0457787
comp44675_c0	0.694522	1.72658	9.0433	0.00263659	0.0457787
comp349607_c0	1.31089	-0.833071	9.03455	0.00264925	0.0458209
comp360232_c0	1.3499	-0.733128	9.02441	0.00266398	0.0459722
comp354550_c0	1.31736	-0.55854	9.02511	0.00266297	0.0459722
comp15338_c0	-0.712717	1.56412	9.02612	0.0026615	0.0459722
comp151086_c0	-1.91922	-0.923966	9.02042	0.00266979	0.0460381
comp390367_c0	1.44337	-1.03749	9.01759	0.00267394	0.0460751
comp67685_c0	-1.38798	0.516854	9.01112	0.00268341	0.0462039
comp18527_c0	-0.773743	8.7919	9.00659	0.00269007	0.0462403
comp477312_c0	1.5597	-1.28128	9.00559	0.00269155	0.0462403
comp638751_c0	1.17231	-0.495717	9.00686	0.00268969	0.0462403
comp65885_c0	0.611951	2.45777	9.00287	0.00269557	0.0462749
comp10318_c0	-0.826034	1.58592	8.98373	0.00272394	0.0466926
comp26890_c0	-0.647122	2.23584	8.98372	0.00272395	0.0466926
comp7575_c0	-0.56391	3.42623	8.98092	0.00272813	0.0467295
comp1677_c0	-1.00121	0.102344	8.97681	0.00273428	0.0468001
comp5908_c0	-0.571007	2.88719	8.97106	0.00274289	0.0468779
comp28880_c0	0.512465	4.05652	8.97122	0.00274266	0.0468779
comp50967_c0	-0.731263	1.36904	8.96465	0.00275253	0.0470078
comp86485_c0	-1.78934	-0.191381	8.96148	0.00275731	0.0470546
comp4864_c0	0.586417	4.5634	8.95145	0.00277249	0.0472509
comp22424_c0	-0.507412	4.48342	8.95117	0.00277291	0.0472509
comp18539_c0	-0.647734	9.93645	8.94321	0.00278502	0.0474222
comp30972_c0	-0.585156	3.49877	8.93843	0.00279233	0.0475115
comp7055_c0	-0.497774	3.73902	8.93696	0.00279457	0.0475145
comp15245_c0	-0.575727	3.75048	8.92525	0.00281255	0.0477629
comp263444_c0	1.24097	-0.547995	8.92475	0.00281332	0.0477629
comp37559_c0	0.634426	1.97514	8.92091	0.00281924	0.0478282
comp76563_c0	0.836468	0.814505	8.91497	0.00282842	0.0479487
comp325014_c0	1.17077	-0.0324895	8.90756	0.00283993	0.0480797
comp20539_c0	0.541779	7.29708	8.9073	0.00284032	0.0480797
comp12497_c0	-0.477861	4.2668	8.90503	0.00284386	0.0481042
comp115064_c0	-0.911844	0.564277	8.89919	0.00285297	0.048223
comp86007_c0	-1.76805	0.710565	8.8884	0.00286988	0.0484661
comp15994_c1	-0.471447	6.98901	8.886	0.00287366	0.0484661
comp86228_c0	-0.853973	0.795886	8.88646	0.00287293	0.0484661
comp138790_c0	-1.0103	0.129282	8.88235	0.00287941	0.0484921
comp12617_c0	-0.764408	3.91033	8.8829	0.00287854	0.0484921
comp5446_c0	-0.795369	2.47053	8.87206	0.00289568	0.0487306
comp55765_c0	-0.810796	1.28535	8.86972	0.0028994	0.0487576
comp59408_c0	0.822092	1.01677	8.86379	0.00290883	0.0487886
comp99750_c0	-0.966322	0.288602	8.86333	0.00290956	0.0487886
comp112200_c0	-1.01217	0.267602	8.86324	0.00290971	0.0487886
comp54791_c0	0.744814	1.48373	8.86428	0.00290805	0.0487886
comp128789_c0	0.990261	0.217935	8.85966	0.00291541	0.0488487
comp12189_c0	-0.515808	3.9024	8.84193	0.00294387	0.0492897
comp90986_c0	-0.938349	0.514826	8.83092	0.00296169	0.0495521
comp391056_c0	1.19673	-0.313653	8.82914	0.00296457	0.0495643
comp8984_c0	-0.512562	4.27169	8.81811	0.00298256	0.0497928
comp65752_c0	-0.956806	0.708102	8.81845	0.002982	0.0497928
comp101860_c0	-1.02447	0.322445	8.81282	0.00299121	0.0499012
comp18146_c0	0.589185	5.25455	8.80969	0.00299635	0.0499507
comp16052_c0	-0.520977	4.29462	8.80696	0.00300084	0.0499894
comp31355_c0	-0.575253	3.41254	8.80539	0.00300341	0.0499961
comp20296_c0	-0.434138	5.78147	8.80134	0.0030101	0.0500712
comp21354_c0	-0.449503	6.53713	8.79653	0.00301804	0.0501671
comp50208_c0	0.525279	2.9767	8.79107	0.00302709	0.0502195
comp316015_c0	1.37999	-0.555812	8.78937	0.0030299	0.0502195
comp138802_c0	-1.24072	-0.377675	8.7903	0.00302836	0.0502195
comp49313_c0	-0.828941	0.928762	8.79103	0.00302715	0.0502195
comp9116_c0	-0.761992	1.8924	8.78782	0.00303248	0.0502262
comp36236_c0	-0.786564	3.54406	8.78362	0.00303948	0.050306
comp70892_c0	-1.3587	0.480753	8.77987	0.00304574	0.0503733
comp190945_c0	-1.23766	-0.390083	8.77555	0.00305295	0.050396
comp17947_c0	0.486509	5.40546	8.77413	0.00305532	0.050396
comp59750_c0	-0.757626	1.8034	8.77461	0.00305452	0.050396
comp225185_c0	-1.45728	-0.891847	8.77382	0.00305585	0.050396
comp99442_c0	0.975357	0.940747	8.77065	0.00306116	0.0504261
comp14782_c0	-0.505064	7.35944	8.77012	0.00306205	0.0504261
comp53906_c0	-0.8191	1.0919	8.76366	0.00307292	0.0505691
comp10555_c0	-0.626254	2.57149	8.76049	0.00307826	0.0506207
comp35419_c0	0.516814	3.16163	8.75913	0.00308057	0.0506226
comp110303_c0	-0.869028	0.628851	8.75487	0.00308777	0.0507048
comp18748_c0	0.632047	8.21417	8.74957	0.00309675	0.050816
comp307062_c0	1.20945	-0.46078	8.74686	0.00310136	0.0508555
comp87150_c0	-0.960622	0.204289	8.74207	0.00310951	0.0509529
comp17690_c0	0.497329	9.42464	8.73619	0.00311956	0.0510451
comp19453_c0	0.537117	5.71066	8.73738	0.00311752	0.0510451
comp102697_c0	1.05971	-0.00401503	8.7288	0.00313223	0.051216
comp70484_c0	-0.770038	1.28284	8.72717	0.00313502	0.0512254
comp31874_c0	0.518181	4.20453	8.72531	0.00313822	0.0512413
comp470609_c0	1.28809	-0.629234	8.72401	0.00314047	0.0512417
comp31582_c0	0.646742	2.88013	8.72235	0.00314333	0.0512521
comp34504_c0	-0.722378	2.03996	8.71917	0.00314881	0.051269
comp103241_c0	-1.02009	0.271862	8.71931	0.00314857	0.051269
comp20030_c0	0.44943	4.65606	8.71653	0.00315338	0.0513072
comp463582_c0	1.35404	-0.80879	8.70906	0.00316633	0.051428
comp342773_c0	1.28934	0.279422	8.7087	0.00316695	0.051428
comp82615_c0	-0.922437	0.609623	8.70838	0.0031675	0.051428
comp93358_c0	-0.806128	0.817834	8.69397	0.00319264	0.0517997
comp15187_c0	0.534761	6.73675	8.68509	0.00320824	0.0520162
comp6421_c0	0.384642	6.84556	8.68023	0.00321681	0.0520819
comp41093_c0	-0.545507	3.11211	8.68057	0.00321621	0.0520819
comp20492_c0	0.542441	5.06251	8.67439	0.00322712	0.0521643
comp59409_c0	-0.858812	0.650244	8.66841	0.00323774	0.0521643
comp7473_c0	-0.78885	4.50545	8.6707	0.00323366	0.0521643
comp17756_c0	-0.597019	4.79416	8.6725	0.00323048	0.0521643
comp6541_c0	-1.1513	5.00761	8.6696	0.00323562	0.0521643
comp175226_c0	-1.0843	-0.0436019	8.67207	0.00323125	0.0521643
comp9268_c0	-0.58565	2.6241	8.67078	0.00323353	0.0521643
comp76868_c0	-1.01057	0.393076	8.66117	0.00325062	0.0522879
comp50723_c0	-0.738888	1.35276	8.66253	0.00324821	0.0522879
comp50647_c0	1.35931	1.57771	8.65828	0.00325579	0.0522879
comp344774_c0	1.47259	-0.501521	8.6599	0.00325289	0.0522879
comp16291_c0	-0.500732	3.51462	8.65774	0.00325675	0.0522879
comp68540_c0	-0.879453	1.05052	8.64307	0.00328308	0.0526434
comp282537_c0	1.20574	-0.357073	8.64286	0.00328346	0.0526434
comp23982_c0	0.48615	5.15564	8.63761	0.00329293	0.0527219
comp48528_c0	-0.711134	1.97984	8.63828	0.00329171	0.0527219
comp20802_c0	0.683957	6.35248	8.63205	0.003303	0.0528464
comp28917_c0	0.557763	4.44985	8.62601	0.00331397	0.0529758
comp12419_c0	-0.586462	2.74832	8.62507	0.00331568	0.0529758
comp13649_c0	-0.665711	2.05146	8.61887	0.00332699	0.0531015
comp7613_c0	-0.640964	3.1205	8.61823	0.00332815	0.0531015
comp13055_c0	-0.74335	2.81311	8.60666	0.00334936	0.0534029
comp18709_c0	-1.88619	7.34173	8.60358	0.00335504	0.0534564
comp1326_c0	1.20274	0.546019	8.59292	0.00337472	0.0537329
comp82136_c0	-1.10856	0.506221	8.58782	0.00338419	0.0538094
comp5216_c0	0.840768	1.58616	8.58896	0.00338207	0.0538094
comp9127_c0	-0.82048	0.817406	8.58654	0.00338657	0.0538102
comp29163_c0	0.776442	3.95449	8.57966	0.00339939	0.0539766
comp286811_c0	1.15562	-0.154913	8.57816	0.00340218	0.0539838
comp13806_c0	-0.578291	2.74377	8.57572	0.00340676	0.0540192
comp10715_c0	0.692341	1.28946	8.57386	0.00341023	0.054037
comp26170_c0	-0.49696	3.96	8.57151	0.00341463	0.0540696
comp10925_c0	-0.778537	1.77613	8.56972	0.003418	0.0540859
comp19096_c0	0.485074	7.07051	8.56645	0.00342414	0.0541459
comp44231_c0	-0.79434	1.56136	8.55325	0.00344906	0.0545025
comp34010_c0	-0.519092	3.81245	8.54783	0.00345934	0.054592
comp345675_c0	1.33113	-0.540214	8.54777	0.00345945	0.054592
comp319901_c0	1.40807	-0.372142	8.54495	0.00346482	0.0546392
comp4227_c0	0.601481	2.92048	8.54292	0.0034687	0.054663
comp33862_c0	0.669645	2.27807	8.53983	0.00347458	0.0547183
comp11389_c0	-0.778298	2.22689	8.53492	0.00348396	0.0547912
comp1807_c0	-0.965636	0.233962	8.53605	0.00348181	0.0547912
comp35400_c0	0.695322	2.04869	8.53212	0.00348933	0.0548381
comp20754_c0	0.438054	4.96621	8.52869	0.00349591	0.0549041
comp55627_c0	-0.595996	2.60822	8.52311	0.00350665	0.0550353
comp15213_c0	0.490446	7.88134	8.5149	0.0035225	0.0552465
comp9599_c0	-1.22174	0.400489	8.51117	0.00352972	0.0553222
comp25133_c0	0.691646	3.19822	8.50113	0.00354927	0.0554925
comp44701_c0	-0.659879	2.15594	8.50401	0.00354365	0.0554925
comp77108_c0	-0.954327	0.467385	8.49941	0.00355263	0.0554925
comp6386_c0	0.463927	7.136	8.49962	0.00355221	0.0554925
comp7753_c0	-0.700082	2.41211	8.50092	0.00354966	0.0554925
comp18186_c0	-0.622823	6.91215	8.49616	0.00355897	0.0555521
comp4036_c0	-0.549248	2.95123	8.49499	0.00356126	0.0555521
comp87160_c0	0.944943	0.754904	8.48187	0.00358703	0.0559163
comp240249_c0	-1.36647	-0.861688	8.47939	0.00359193	0.0559426
comp40647_c0	0.569887	3.15641	8.47855	0.00359358	0.0559426
comp365292_c0	1.34912	-0.812366	8.47328	0.00360402	0.0560673
comp86589_c0	-0.954423	0.774471	8.47201	0.00360653	0.0560687
comp18007_c0	-0.819659	3.5865	8.46957	0.00361137	0.0560861
comp29609_c0	-0.4891	4.70416	8.46776	0.00361495	0.0560861
comp10113_c0	-0.667629	2.0541	8.4688	0.0036129	0.0560861
comp44765_c0	-0.526046	2.82153	8.46601	0.00361843	0.0560873
comp60491_c0	-0.854387	0.819695	8.46406	0.00362233	0.0560873
comp14518_c0	-0.783903	1.82829	8.46436	0.00362172	0.0560873
comp28015_c0	0.627992	2.34143	8.45944	0.00363153	0.0561921
comp40170_c0	-0.676002	2.03702	8.4561	0.0036382	0.0562575
comp25566_c0	-0.448449	5.0066	8.45157	0.00364728	0.0563601
comp164344_c0	-0.92916	0.275494	8.44822	0.00365401	0.0564262
comp10862_c0	-0.515794	2.88184	8.43916	0.00367226	0.0566701
comp41500_c0	-0.661847	1.9907	8.43603	0.00367858	0.0567297
comp29081_c0	-0.499446	3.59879	8.43477	0.00368114	0.0567312
comp14710_c0	-0.689278	3.06306	8.43056	0.00368966	0.0568245
comp15777_c0	-0.521508	3.50528	8.41588	0.00371957	0.0570185
comp5059_c0	-0.601855	2.02609	8.4179	0.00371544	0.0570185
comp377_c0	-1.12847	-0.151738	8.41827	0.00371469	0.0570185
comp17254_c0	0.461636	8.35777	8.41613	0.00371907	0.0570185
comp5440_c0	-0.584802	3.3577	8.41619	0.00371895	0.0570185
comp34343_c0	0.700482	1.35164	8.41997	0.00371123	0.0570185
comp34483_c0	-0.609108	3.12454	8.41809	0.00371506	0.0570185
comp105951_c0	-0.984649	0.294795	8.41422	0.00372297	0.0570195
comp45334_c0	-0.67226	1.76222	8.41344	0.00372458	0.0570195
comp23897_c0	0.610544	3.44296	8.41218	0.00372716	0.0570211
comp34995_c0	0.560367	3.14861	8.40995	0.00373172	0.0570531
comp23097_c0	-0.499904	3.34699	8.40844	0.00373483	0.0570627
comp28178_c0	-0.519585	3.82142	8.39479	0.00376298	0.0573409
comp74210_c0	-0.822008	1.23524	8.39645	0.00375954	0.0573409
comp53295_c0	-1.57266	1.48713	8.39517	0.0037622	0.0573409
comp29728_c0	-0.706182	2.69362	8.39659	0.00375926	0.0573409
comp19076_c0	0.432708	5.87316	8.38958	0.00377378	0.0574337
comp102997_c0	-0.794945	1.09573	8.38945	0.00377405	0.0574337
comp26174_c0	0.515285	3.4817	8.3841	0.00378517	0.0575649
comp406714_c0	1.27132	-0.432454	8.38178	0.00379001	0.0576004
comp8519_c0	-0.815656	1.18106	8.37948	0.00379482	0.0576355
comp18641_c0	0.399873	6.59601	8.3703	0.00381402	0.0578891
comp220319_c0	-1.22513	-0.51689	8.36818	0.00381848	0.0579186
comp459397_c0	1.26041	-0.69278	8.36559	0.00382393	0.0579538
comp48631_c0	-0.559108	2.80399	8.36132	0.00383293	0.0579538
comp148967_c0	-0.870971	1.00597	8.36442	0.00382639	0.0579538
comp6081_c0	0.499602	4.33779	8.36293	0.00382953	0.0579538
comp21992_c0	-1.05022	3.70688	8.36111	0.00383337	0.0579538
comp38940_c0	-0.646577	2.1743	8.35783	0.00384029	0.058018
comp1591_c0	-1.2748	-0.745563	8.35672	0.00384265	0.058018
comp18105_c0	0.958714	5.1171	8.35171	0.00385324	0.0581399
comp235996_c0	1.11815	1.12881	8.34884	0.00385934	0.0581557
comp4189_c0	1.19743	2.845	8.34909	0.00385881	0.0581557
comp13460_c0	-0.532049	3.00984	8.34717	0.0038629	0.0581713
comp17773_c0	-0.570893	7.87196	8.33984	0.0038785	0.0583683
comp12530_c0	-0.693978	2.44397	8.32528	0.0039097	0.0587994
comp13844_c0	0.767539	1.35739	8.32078	0.0039194	0.0589068
comp6881_c0	-0.538804	2.97022	8.31413	0.00393378	0.059046
comp24462_c0	0.643575	4.97585	8.3148	0.00393234	0.059046
comp40297_c0	-0.579921	2.63676	8.31116	0.00394022	0.0591041
comp67393_c0	-0.719494	1.20726	8.30642	0.00395052	0.0591049
comp41080_c0	-0.599626	2.37413	8.30786	0.0039474	0.0591049
comp112111_c0	-0.973837	0.4465	8.30985	0.00394307	0.0591049
comp112246_c0	-1.01555	0.657375	8.30695	0.00394937	0.0591049
comp198085_c0	1.22223	-0.46336	8.30073	0.00396291	0.0592518
comp8016_c0	-0.71832	1.52453	8.29938	0.00396587	0.0592576
comp89532_c0	-0.745311	1.92286	8.29684	0.0039714	0.0592907
comp17774_c0	-0.421311	6.12578	8.29371	0.00397825	0.0592907
comp47195_c0	0.592156	2.07161	8.29584	0.00397361	0.0592907
comp79369_c0	-0.70129	2.04154	8.29366	0.00397837	0.0592907
comp56588_c0	-0.765018	1.69616	8.29085	0.00398452	0.059344
comp94744_c0	-0.800827	0.807623	8.28563	0.00399601	0.0594766
comp150851_c0	-1.01937	0.0066053	8.28131	0.00400553	0.0595799
comp21159_c0	-0.470904	4.61216	8.27807	0.00401267	0.0596476
comp6320_c0	-0.561065	4.82996	8.27661	0.00401591	0.0596573
comp3947_c0	-0.616738	2.88312	8.26544	0.0040407	0.0599868
comp10411_c0	-1.03384	3.68224	8.26395	0.00404401	0.0599975
comp79006_c0	-0.965095	0.228384	8.261	0.00405058	0.0600562
comp44098_c0	-0.516462	3.43918	8.25575	0.00406232	0.0601529
comp125062_c0	-1.10868	-0.199694	8.25622	0.00406126	0.0601529
comp58421_c0	-0.897806	1.77192	8.25235	0.00406992	0.0601653
comp396283_c0	1.07282	-0.308141	8.24723	0.00408142	0.0601653
comp8027_c0	-0.795514	0.902061	8.24787	0.00408	0.0601653
comp276196_c0	1.29703	-0.726672	8.25024	0.00407465	0.0601653
comp54146_c0	0.865068	0.686239	8.25372	0.00406686	0.0601653
comp10247_c0	0.88821	1.48378	8.24855	0.00407846	0.0601653
comp155621_c0	-1.0313	-0.0735889	8.2498	0.00407565	0.0601653
comp19171_c0	0.46448	6.0674	8.24318	0.00409053	0.060224
comp79941_c0	-0.862333	0.667059	8.24314	0.00409063	0.060224
comp9384_c0	-0.66558	2.12915	8.23813	0.00410193	0.0603518
comp147042_c0	-1.19547	0.113937	8.23011	0.00412011	0.0605807
comp102330_c0	-0.850024	0.743235	8.22494	0.00413185	0.0607146
comp12447_c0	0.488603	6.40304	8.22019	0.00414269	0.0608262
comp49204_c0	0.930231	2.62088	8.2193	0.00414472	0.0608262
comp346928_c0	1.16803	-0.46097	8.21687	0.00415028	0.0608683
comp116418_c0	-1.09049	-0.196341	8.21573	0.00415287	0.0608683
comp61363_c0	-0.758822	1.97151	8.21085	0.00416406	0.0609548
comp86005_c0	-0.949463	0.205915	8.21115	0.00416338	0.0609548
comp16928_c0	-0.505387	3.48984	8.20796	0.00417071	0.0610077
comp120354_c0	0.70377	1.43407	8.20697	0.00417297	0.0610077
comp317445_c0	1.22204	-0.608604	8.20269	0.00418282	0.061113
comp15560_c0	-0.644942	3.77138	8.19954	0.0041901	0.0611805
comp98235_c0	-0.949758	0.447121	8.19828	0.00419302	0.0611845
comp361191_c0	1.3379	-0.743246	8.19609	0.00419808	0.0612196
comp15435_c0	-0.516408	3.2946	8.19474	0.00420121	0.0612265
comp105664_c0	0.923121	0.254996	8.17683	0.00424289	0.0616779
comp12760_c1	0.478299	5.50124	8.17937	0.00423696	0.0616779
comp13590_c0	-0.683082	1.67091	8.17855	0.00423886	0.0616779
comp37428_c0	-0.551353	2.98123	8.17767	0.00424092	0.0616779
comp493875_c0	1.40407	-0.777684	8.17326	0.00425125	0.0617606
comp35492_c0	0.782306	3.54077	8.17168	0.00425494	0.0617752
comp12286_c0	-0.562823	3.15263	8.16993	0.00425905	0.0617959
comp49659_c0	-1.00573	2.07745	8.16252	0.00427649	0.0619846
comp6843_c0	-0.518027	3.71829	8.15991	0.00428266	0.0619846
comp252291_c0	3.65699	-2.62614	8.16049	0.00428128	0.0619846
comp13809_c0	0.392023	9.55934	8.15985	0.0042828	0.0619846
comp43236_c0	0.603886	2.05127	8.15605	0.00429177	0.0620754
comp56986_c0	-0.749976	1.64821	8.1456	0.00431658	0.0623952
comp30837_c0	-0.492204	4.29346	8.13925	0.00433171	0.0625746
comp39163_c0	0.5738	2.35357	8.1357	0.00434021	0.062658
comp107542_c0	-1.2128	0.226951	8.1325	0.00434788	0.062691
comp76288_c0	-0.884317	0.574035	8.13248	0.00434793	0.062691
comp78976_c0	0.735478	0.970793	8.12925	0.00435569	0.0627636
comp12464_c0	-0.674481	2.19365	8.12733	0.00436028	0.0627906
comp30641_c0	-1.47579	2.6616	8.12469	0.00436664	0.0628428
comp5826_c0	-0.622342	2.54008	8.12253	0.00437186	0.0628457
comp23637_c0	0.389054	5.37898	8.12235	0.00437229	0.0628457
comp19671_c0	0.792826	4.10427	8.11352	0.00439363	0.0630739
comp11464_c0	-0.417701	5.99813	8.11362	0.0043934	0.0630739
comp7408_c0	-0.636573	2.78887	8.11181	0.00439779	0.0630942
comp311085_c0	1.31758	-0.409689	8.11025	0.00440157	0.0631061
comp190291_c0	-1.04957	-0.161536	8.10921	0.00440409	0.0631061
comp6360_c0	-0.548559	7.07543	8.10565	0.00441275	0.063191
comp7221_c0	-0.674331	2.4212	8.10275	0.00441982	0.0632136
comp331190_c0	-1.71671	-1.43126	8.10299	0.00441923	0.0632136
comp7047_c0	-0.628807	1.74813	8.10136	0.00442321	0.0632229
comp18124_c0	-0.687602	6.44463	8.09428	0.00444052	0.0633925
comp191594_c0	-1.25603	-0.760667	8.09313	0.00444333	0.0633925
comp18172_c0	-0.495479	7.34198	8.09385	0.00444158	0.0633925
comp42994_c0	0.676037	1.55127	8.08989	0.00445129	0.0634016
comp43567_c0	-0.807165	1.53283	8.0884	0.00445496	0.0634016
comp39341_c0	-0.541683	2.5016	8.08921	0.00445296	0.0634016
comp92329_c0	-0.812584	0.863451	8.08961	0.00445196	0.0634016
comp40593_c0	-0.596168	2.48418	8.0858	0.00446135	0.0634533
comp84109_c0	-1.01271	0.888525	8.0825	0.00446947	0.0634924
comp21673_c0	0.579231	6.24943	8.08245	0.0044696	0.0634924
comp18959_c0	-0.587678	5.91388	8.07627	0.00448487	0.0636701
comp66805_c0	0.684565	1.1988	8.07353	0.00449164	0.0637269
comp47368_c0	0.587084	2.11852	8.06881	0.00450338	0.0638327
comp49716_c0	-1.31173	1.64534	8.06749	0.00450666	0.0638327
comp17202_c0	-0.633409	2.98666	8.06719	0.0045074	0.0638327
comp13593_c0	-0.723192	2.14951	8.06572	0.00451107	0.0638454
comp18149_c1	-0.56355	6.69296	8.06444	0.00451425	0.0638513
comp414432_c0	1.33477	-0.698938	8.06126	0.00452218	0.0639242
comp8900_c0	-1.01483	0.224407	8.05702	0.00453277	0.0640347
comp32542_c0	0.717462	3.09846	8.05257	0.00454393	0.0641529
comp16708_c0	0.51833	3.69836	8.0482	0.00455489	0.0642684
comp9986_c0	0.663493	2.17793	8.04697	0.00455798	0.0642726
comp14641_c0	1.17825	2.99227	8.04142	0.00457197	0.0643912
comp6833_c0	-0.500539	4.87544	8.042	0.0045705	0.0643912
comp79384_c0	-1.16421	1.55699	8.03688	0.00458345	0.0645133
comp2187_c0	0.967132	-0.113223	8.03135	0.00459746	0.0646712
comp46345_c0	-0.514038	3.46657	8.02646	0.00460988	0.0648062
comp94757_c0	-1.06494	-0.272406	8.02526	0.00461294	0.0648097
comp69821_c0	-0.74139	1.19707	8.01018	0.00465151	0.0653119
comp30415_c0	-0.832073	2.95991	8.00582	0.00466271	0.0654293
comp16468_c0	0.526909	4.18144	8.0019	0.00467282	0.0655313
comp31141_c0	-0.557451	2.69757	7.99676	0.00468613	0.0655982
comp35112_c0	-0.76807	2.12736	7.99687	0.00468584	0.0655982
comp22560_c0	0.881466	6.01773	7.99729	0.00468475	0.0655982
comp306504_c0	1.27694	-0.690109	7.99345	0.0046947	0.0656783
comp10242_c0	-0.785335	1.05819	7.99161	0.00469945	0.0656867
comp87456_c0	-0.974052	0.36145	7.99102	0.004701	0.0656867
comp8618_c0	-0.72571	1.31697	7.984	0.00471926	0.0658222
comp13909_c0	1.02977	1.00052	7.98574	0.00471472	0.0658222
comp5944_c0	0.470913	5.33472	7.98493	0.00471682	0.0658222
comp90312_c0	-0.714151	1.78942	7.98158	0.00472556	0.0658703
comp16985_c0	0.539167	5.49907	7.97644	0.00473901	0.0660178
comp62447_c0	0.813513	0.699384	7.97015	0.00475549	0.0661674
comp306443_c0	1.24268	-0.595635	7.97068	0.00475412	0.0661674
comp39802_c0	-0.595088	2.43709	7.96509	0.00476881	0.0663127
comp10639_c0	-0.482107	3.19245	7.96105	0.00477946	0.0664207
comp15744_c0	-0.627834	4.16017	7.95758	0.00478865	0.0665083
comp144198_c0	-0.947037	0.0929934	7.95116	0.00480564	0.0667042
comp39629_c0	-0.850013	2.1458	7.94864	0.00481235	0.0667571
comp112085_c0	-1.01714	-0.0359437	7.9421	0.00482977	0.0669228
comp16462_c0	0.446871	6.72086	7.94198	0.0048301	0.0669228
comp73861_c0	0.84867	0.443926	7.92919	0.00486436	0.067357
comp136692_c0	-1.08911	-0.304987	7.92568	0.00487381	0.067407
comp404971_c0	1.15163	-0.553427	7.92632	0.00487207	0.067407
comp50803_c0	-0.67115	1.58685	7.92382	0.00487883	0.0674358
comp24298_c0	-0.580852	4.14583	7.92037	0.00488813	0.0674835
comp4256_c0	0.595382	2.91528	7.92097	0.0048865	0.0674835
comp70474_c0	-0.739196	1.15901	7.91175	0.00491148	0.0677605
comp18549_c0	0.476918	7.23002	7.91079	0.00491407	0.0677605
comp46349_c0	1.11705	1.15966	7.9061	0.00492683	0.0678958
comp26097_c0	0.65158	3.53168	7.89495	0.0049573	0.0682341
comp224102_c0	1.39593	-0.683411	7.89581	0.00495494	0.0682341
comp123622_c0	-0.90382	0.277892	7.89358	0.00496105	0.0682451
comp134157_c0	-1.82249	1.41243	7.88944	0.00497242	0.0683438
comp16635_c0	-1.0268	4.13768	7.88881	0.00497416	0.0683438
comp351902_c0	1.38402	-0.425176	7.88568	0.00498278	0.0684215
comp6342_c0	0.530815	4.41035	7.88397	0.00498748	0.0684452
comp47067_c0	-0.827833	0.886878	7.87868	0.00500211	0.0686052
comp71424_c0	-0.920242	0.227032	7.8725	0.00501921	0.0686513
comp52373_c0	-0.51967	3.11313	7.87518	0.0050118	0.0686513
comp17886_c0	0.794346	9.81989	7.87085	0.0050238	0.0686513
comp13530_c0	-0.715549	1.59545	7.87635	0.00500854	0.0686513
comp116548_c0	-1.08497	-0.367465	7.87373	0.00501581	0.0686513
comp265862_c0	1.20152	-0.0799594	7.87205	0.00502047	0.0686513
comp10730_c0	-0.691294	1.28716	7.86994	0.00502632	0.0686513
comp461806_c0	1.35305	-0.997817	7.86746	0.00503322	0.0687049
comp18475_c0	-0.713938	7.91092	7.86576	0.00503798	0.0687291
comp28800_c0	0.473766	3.95775	7.86267	0.00504657	0.0688056
comp31592_c0	-0.758098	2.20344	7.85565	0.00506622	0.0690327
comp50891_c0	-0.771369	1.00142	7.8507	0.00508009	0.0691808
comp17497_c0	-0.773429	3.38227	7.84579	0.00509392	0.0693282
comp394846_c0	1.1916	-0.676673	7.84428	0.00509819	0.0693454
comp39240_c0	-0.613104	1.80529	7.83875	0.0051138	0.0693671
comp137203_c0	-0.831635	0.642772	7.83965	0.00511126	0.0693671
comp25012_c0	-0.740088	2.89871	7.84173	0.00510538	0.0693671
comp105962_c0	-0.969733	-0.0270966	7.84046	0.00510895	0.0693671
comp13906_c0	0.565421	7.24547	7.83839	0.00511483	0.0693671
comp50931_c0	-0.637321	1.78678	7.83644	0.00512032	0.0694008
comp17384_c0	-0.82313	2.4426	7.83446	0.00512594	0.0694361
comp38095_c0	-0.740933	1.73355	7.83196	0.00513305	0.0694399
comp19043_c0	1.43306	5.89148	7.83283	0.00513058	0.0694399
comp17705_c0	1.53424	6.99931	7.83118	0.00513526	0.0694399
comp64098_c0	-0.918491	0.535348	7.82886	0.00514187	0.0694885
comp5160_c0	-1.0928	1.09234	7.82529	0.00515203	0.0695851
comp52092_c0	0.768694	1.46592	7.82154	0.00516271	0.0696885
comp43486_c0	-0.612282	2.43091	7.81954	0.00516845	0.0697251
comp13912_c0	-0.746201	1.77819	7.81644	0.00517729	0.0698036
comp382076_c0	1.36241	-0.47023	7.81534	0.00518046	0.0698055
comp34346_c0	-1.36723	2.12817	7.81124	0.00519224	0.0698816
comp1221_c0	-0.831615	1.13256	7.8102	0.0051952	0.0698816
comp49829_c0	-0.763317	1.51795	7.81113	0.00519255	0.0698816
comp347925_c0	1.47779	-0.873391	7.80912	0.00519833	0.069883
comp8422_c0	-0.575869	2.3866	7.80553	0.00520865	0.0699402
comp137078_c0	-0.905639	0.639909	7.80596	0.00520743	0.0699402
comp99404_c0	-0.892898	1.05368	7.80362	0.00521417	0.0699735
comp32530_c0	-0.629401	2.80936	7.7978	0.00523099	0.0701583
comp754937_c0	1.4423	-0.880072	7.79653	0.00523466	0.0701667
comp162697_c0	-2.02396	-0.617032	7.79339	0.00524378	0.0702482
comp128806_c0	-0.825628	0.709437	7.79184	0.00524827	0.0702674
comp29259_c0	-1.02425	2.27671	7.78763	0.00526052	0.0703906
comp14500_c0	0.679882	4.99965	7.78639	0.00526412	0.0703979
comp39463_c0	-0.768758	3.28869	7.77712	0.00529121	0.0707192
comp51527_c0	-1.98881	1.89326	7.77402	0.0053003	0.0707997
comp34459_c0	-0.613477	1.80957	7.77039	0.00531096	0.0708675
comp16793_c0	0.427542	6.55786	7.77019	0.00531153	0.0708675
comp60005_c0	-1.38085	1.30834	7.76718	0.0053204	0.0709038
comp36395_c0	-0.516098	3.27191	7.7674	0.00531975	0.0709038
comp33898_c0	-0.556345	3.09544	7.76172	0.00533652	0.0709179
comp13080_c0	-0.584995	2.72939	7.75953	0.00534299	0.0709179
comp29998_c0	0.638669	2.69227	7.76552	0.00532531	0.0709179
comp8958_c0	-0.810237	0.600121	7.76227	0.0053349	0.0709179
comp6128_c0	-0.741973	3.50358	7.76058	0.00533987	0.0709179
comp23295_c0	1.29694	3.59398	7.76175	0.00533643	0.0709179
comp67268_c0	-0.760992	1.31455	7.76025	0.00534085	0.0709179
comp88839_c0	-0.871957	0.49899	7.75768	0.00534845	0.0709495
comp13805_c0	-0.992824	-0.070562	7.75479	0.00535702	0.0710223
comp4402_c0	0.535186	2.46859	7.75259	0.00536355	0.071068
comp9896_c0	0.893781	0.553289	7.75023	0.00537056	0.07112
comp136764_c0	0.986607	-0.135482	7.74844	0.00537591	0.07115
comp29632_c0	0.61699	1.80134	7.74613	0.00538279	0.0711594
comp351851_c0	1.12771	-0.475096	7.74623	0.00538248	0.0711594
comp28246_c0	-0.495294	5.07984	7.74499	0.00538617	0.0711632
comp17079_c0	-0.514389	3.78523	7.73501	0.00541604	0.0713952
comp26679_c0	-0.461303	4.26272	7.73592	0.0054133	0.0713952
comp10629_c0	-0.700948	1.71274	7.73746	0.0054087	0.0713952
comp109873_c0	-1.06224	0.318553	7.73498	0.00541611	0.0713952
comp81011_c0	-0.829675	1.11196	7.73381	0.00541962	0.0714006
comp31716_c0	-0.458491	4.12531	7.72746	0.00543872	0.0715297
comp412218_c0	1.4674	-1.01609	7.72799	0.00543711	0.0715297
comp9500_c0	-0.935202	2.08705	7.72848	0.00543564	0.0715297
comp367945_c0	1.47002	-0.794805	7.72599	0.00544316	0.0715472
comp16779_c0	-0.664659	4.34464	7.72471	0.00544703	0.0715572
comp423166_c0	1.33188	-0.956228	7.72075	0.00545898	0.0716066
comp93515_c0	-0.757802	1.00815	7.72021	0.0054606	0.0716066
comp23243_c0	-0.962029	3.74436	7.71935	0.00546321	0.0716066
comp6535_c0	0.469096	7.40904	7.71981	0.0054618	0.0716066
comp44146_c0	0.573633	2.30961	7.71814	0.00546687	0.0716139
comp429933_c0	1.20528	0.32687	7.71555	0.00547471	0.0716759
comp123836_c0	-0.913448	0.266117	7.71445	0.00547806	0.071679
comp62226_c0	-0.662937	1.48434	7.71148	0.00548708	0.0717564
comp15410_c0	-0.633324	1.93858	7.70597	0.00550385	0.0719349
comp66593_c0	-0.948567	1.02926	7.70041	0.00552082	0.0721158
comp3548_c0	-1.42528	-0.989901	7.69838	0.00552705	0.0721545
comp4536_c0	0.546639	3.52673	7.6974	0.00553005	0.0721545
comp13325_c0	-0.645281	1.82487	7.69246	0.00554521	0.0722706
comp108721_c0	-1.08639	-0.0717221	7.69285	0.005544	0.0722706
comp53092_c0	-1.81061	1.03162	7.6914	0.00554846	0.0722721
comp395660_c0	2.80276	-2.37843	7.68766	0.00555997	0.0723226
comp1661_c0	-0.76523	0.962422	7.6883	0.00555799	0.0723226
comp45089_c0	0.582963	2.07866	7.68708	0.00556175	0.0723226
comp138175_c0	-1.11238	-0.474637	7.68077	0.00558125	0.0723565
comp16097_c0	0.555209	2.96335	7.68069	0.00558149	0.0723565
comp304943_c0	-1.32511	-0.956268	7.68086	0.00558095	0.0723565
comp18971_c0	-0.518547	4.21757	7.68035	0.00558255	0.0723565
comp106470_c0	-1.11067	-0.282107	7.68014	0.00558318	0.0723565
comp6522_c0	0.621753	6.05824	7.68468	0.00556917	0.0723565
comp24105_c0	0.712613	6.81675	7.67858	0.00558801	0.0723784
comp23508_c0	0.68188	3.56644	7.67416	0.00560173	0.0725152
comp514622_c0	1.47817	-1.16224	7.67066	0.0056126	0.0726153
comp159614_c0	-0.898032	0.316276	7.66964	0.00561576	0.0726154
comp2865_c0	1.11594	0.444724	7.66406	0.00563317	0.0727997
comp46239_c0	-0.695799	1.25173	7.66199	0.00563962	0.0728051
comp362365_c0	1.27371	-0.495041	7.6619	0.00563991	0.0728051
comp13872_c0	-0.69704	2.20535	7.6606	0.00564398	0.0728169
comp22163_c0	-0.836839	3.85014	7.65429	0.00566373	0.0730309
comp13708_c0	0.446592	8.63742	7.65322	0.0056671	0.0730335
comp54008_c0	-3.08792	1.21664	7.64067	0.00570667	0.0735023
comp85352_c0	-0.820743	0.736305	7.63431	0.00572681	0.0737206
comp67649_c0	-0.68759	1.44195	7.62887	0.00574414	0.0739023
comp112415_c0	-0.944878	0.656131	7.62187	0.00576645	0.0741481
comp249496_c0	1.41076	-0.665996	7.61375	0.00579248	0.0743304
comp17390_c0	0.4105	5.91971	7.61616	0.00578475	0.0743304
comp88324_c0	-0.685646	3.17225	7.614	0.00579167	0.0743304
comp55840_c0	-0.488222	3.12064	7.61343	0.00579353	0.0743304
comp613_c0	1.14647	2.40889	7.61242	0.00579676	0.0743305
comp14983_c0	-0.618345	2.16092	7.60364	0.00582506	0.0746519
comp55371_c0	0.741355	1.01588	7.60131	0.00583259	0.0747068
comp546502_c0	1.18106	-0.643829	7.59816	0.00584281	0.0747843
comp75591_c0	0.72889	1.16151	7.59744	0.00584513	0.0747843
comp15058_c0	-0.496882	4.19114	7.59525	0.00585223	0.0748336
comp11958_c0	-1.73348	0.824012	7.57955	0.00590342	0.0749559
comp50352_c0	1.04633	1.64818	7.58681	0.00587968	0.0749559
comp167589_c0	1.08198	-0.27153	7.58622	0.0058816	0.0749559
comp18354_c0	0.4088	9.00366	7.58011	0.00590157	0.0749559
comp132193_c0	-0.93423	0.133134	7.57737	0.00591056	0.0749559
comp36266_c0	-0.742445	1.17606	7.59004	0.00586917	0.0749559
comp57952_c0	0.601159	1.75415	7.58753	0.00587736	0.0749559
comp20356_c0	0.750628	4.86411	7.58295	0.0058923	0.0749559
comp17238_c0	-0.579984	3.5713	7.57771	0.00590943	0.0749559
comp6589_c0	-0.495363	6.02212	7.58021	0.00590125	0.0749559
comp1457_c0	-0.816018	0.575877	7.58502	0.00588553	0.0749559
comp14460_c0	-0.596939	2.98885	7.58524	0.00588482	0.0749559
comp38688_c0	-0.583851	2.63541	7.57961	0.00590323	0.0749559
comp85662_c0	-1.02292	0.618993	7.58844	0.00587438	0.0749559
comp62709_c0	-0.586185	2.51492	7.57765	0.00590965	0.0749559
comp39864_c0	0.451643	4.28761	7.57461	0.00591961	0.0749882
comp281475_c0	1.26717	-0.476716	7.57525	0.00591752	0.0749882
comp31921_c0	0.480193	4.07746	7.57037	0.00593354	0.0749999
comp4581_c0	-0.80277	1.98333	7.57119	0.00593087	0.0749999
comp13437_c0	0.775052	1.10494	7.57083	0.00593205	0.0749999
comp64744_c0	-0.667226	1.51669	7.5712	0.00593083	0.0749999
comp6677_c0	0.458556	4.55106	7.55401	0.00598766	0.07548
comp48836_c0	0.638901	1.66481	7.55668	0.00597882	0.07548
comp78953_c0	0.729716	1.42198	7.55495	0.00598454	0.07548
comp62555_c0	-0.668589	1.4057	7.55394	0.00598789	0.07548
comp27004_c0	-0.583136	2.51637	7.55454	0.0059859	0.07548
comp6004_c0	0.523128	3.12785	7.54556	0.0060158	0.0757903
comp38234_c0	1.40523	1.83243	7.54051	0.00603271	0.0759618
comp138403_c0	-0.93767	0.0904594	7.53911	0.00603739	0.0759793
comp459750_c0	1.35931	-0.578139	7.53661	0.00604577	0.0760432
comp27933_c0	0.530859	3.28354	7.5354	0.00604982	0.0760526
comp79270_c0	1.00808	0.912897	7.52826	0.00607384	0.0762299
comp16184_c0	-0.568642	5.83343	7.53002	0.00606791	0.0762299
comp11123_c0	-0.878972	0.999455	7.52902	0.0060713	0.0762299
comp17858_c0	-0.398237	6.46536	7.52608	0.00608119	0.0762681
comp230681_c0	1.09477	0.0632327	7.52513	0.00608443	0.0762681
comp6530_c0	0.720805	5.58785	7.52442	0.00608681	0.0762681
comp13864_c0	0.83605	0.98185	7.52248	0.00609338	0.076309
comp192097_c0	1.20729	1.10369	7.51828	0.00610758	0.0764147
comp73199_c0	-0.680626	1.21571	7.51803	0.00610845	0.0764147
comp76658_c0	-0.84125	1.02167	7.51601	0.00611529	0.0764173
comp15773_c0	-0.520858	3.62357	7.51684	0.00611249	0.0764173
comp15377_c0	-0.451471	3.86575	7.50591	0.00614968	0.0767034
comp64761_c0	-0.768814	1.30877	7.50561	0.0061507	0.0767034
comp19653_c0	0.434593	5.42024	7.50538	0.00615149	0.0767034
comp5656_c0	0.578146	1.87001	7.50676	0.00614679	0.0767034
comp125852_c0	-1.08537	-0.25186	7.4956	0.00618498	0.0769961
comp6632_c0	0.492835	6.73754	7.49575	0.00618449	0.0769961
comp213467_c0	-0.968058	-0.112418	7.49579	0.00618434	0.0769961
comp6388_c0	2.51687	4.51476	7.48976	0.00620509	0.0772047
comp115770_c0	-1.06649	-0.327463	7.48879	0.00620844	0.0772048
comp40447_c0	0.841482	0.504273	7.48006	0.00623859	0.0775379
comp3158_c0	-1.08769	0.296768	7.47897	0.00624237	0.0775431
comp1120_c0	0.87216	0.459586	7.47601	0.00625264	0.0776288
comp411830_c0	1.18679	-0.793407	7.47483	0.00625675	0.077638
comp32199_c0	0.730285	3.52177	7.47242	0.00626513	0.0777002
comp28674_c0	0.461353	3.71807	7.4689	0.0062774	0.0777907
comp7297_c0	-0.444591	4.26208	7.46839	0.00627918	0.0777907
comp82691_c0	-0.942748	0.416112	7.46324	0.00629716	0.0778879
comp75162_c0	-0.602727	2.11431	7.46415	0.00629399	0.0778879
comp345768_c0	1.05112	-0.321899	7.46426	0.0062936	0.0778879
comp417070_c0	1.1476	-0.500144	7.45317	0.00633248	0.0779093
comp101551_c0	0.851564	0.311595	7.45606	0.00632231	0.0779093
comp90106_c0	-0.924465	0.609337	7.45456	0.00632759	0.0779093
comp17691_c0	-0.598428	5.06833	7.45776	0.00631637	0.0779093
comp32745_c0	0.518084	3.37067	7.45371	0.00633058	0.0779093
comp54827_c0	0.84026	0.872017	7.45911	0.00631162	0.0779093
comp15923_c0	-0.636602	2.26566	7.45722	0.00631823	0.0779093
comp31016_c0	-0.740681	2.27428	7.45802	0.00631546	0.0779093
comp118642_c0	-0.953985	0.0641555	7.45772	0.00631649	0.0779093
comp7844_c0	-0.609283	2.11245	7.45311	0.00633268	0.0779093
comp92139_c0	0.637282	1.93895	7.44726	0.00635331	0.0781214
comp67260_c0	-0.688323	1.48101	7.44603	0.00635767	0.0781333
comp4603_c0	-0.411117	4.90644	7.44407	0.00636457	0.0781764
comp19032_c0	0.389759	6.34347	7.44275	0.00636925	0.0781923
comp35374_c0	0.590071	3.04209	7.43927	0.00638157	0.0782887
comp18517_c0	0.47718	7.59643	7.43766	0.00638729	0.0782887
comp301853_c0	1.51616	-1.40623	7.43841	0.00638461	0.0782887
comp17727_c0	-0.471556	4.73993	7.43642	0.00639171	0.0782907
comp25998_c0	0.460354	4.22218	7.43532	0.00639562	0.0782907
comp166917_c0	1.09324	-0.552597	7.43475	0.00639764	0.0782907
comp583_c0	-0.919568	0.861316	7.4302	0.00641382	0.0784471
comp198918_c0	1.43532	-0.629931	7.42861	0.00641948	0.0784746
comp28365_c0	-0.470465	3.80441	7.42586	0.00642929	0.0785356
comp626624_c0	1.37683	-0.623576	7.42531	0.00643127	0.0785356
comp120117_c0	-0.892189	0.203071	7.42237	0.0064418	0.0786225
comp147970_c0	-1.07376	0.37705	7.42052	0.00644842	0.0786523
comp55538_c0	0.621855	1.86072	7.41978	0.00645107	0.0786523
comp75812_c0	-0.985475	1.20518	7.41701	0.006461	0.0787101
comp18608_c0	0.387326	8.67146	7.41561	0.00646605	0.0787101
comp13048_c0	-0.589224	2.44017	7.41636	0.00646334	0.0787101
comp44020_c0	-0.663517	1.42403	7.41241	0.00647753	0.0787252
comp48516_c0	-0.70539	2.0068	7.41272	0.00647643	0.0787252
comp19301_c0	0.396093	6.39052	7.41334	0.00647419	0.0787252
comp34204_c0	-0.703299	1.23779	7.41063	0.00648397	0.0787336
comp35226_c0	0.60257	2.37881	7.40938	0.00648847	0.0787336
comp22419_c0	0.65784	3.60836	7.40991	0.00648654	0.0787336
comp15422_c0	0.591445	6.01998	7.40823	0.00649262	0.0787425
comp20434_c0	0.416098	5.45123	7.40319	0.00651082	0.0788974
comp17186_c0	0.473634	4.81116	7.4028	0.00651224	0.0788974
comp18464_c0	0.487562	7.38768	7.40059	0.00652026	0.0789522
comp13594_c0	-0.749784	3.54532	7.39966	0.0065236	0.0789522
comp43280_c0	-0.646831	1.63075	7.39645	0.00653526	0.0790517
comp49289_c0	-0.651067	1.82561	7.38953	0.00656047	0.0791947
comp7133_c0	0.484085	3.46976	7.38961	0.00656016	0.0791947
comp97576_c0	-0.944757	0.273938	7.39161	0.00655288	0.0791947
comp17730_c0	0.489777	7.3099	7.38943	0.00656082	0.0791947
comp28332_c0	-0.565525	3.35857	7.38563	0.00657469	0.0792516
comp22352_c0	0.452853	4.23464	7.3825	0.00658616	0.0792516
comp149142_c0	-1.18478	-0.597862	7.38648	0.00657158	0.0792516
comp72251_c0	1.3696	0.391085	7.38427	0.00657968	0.0792516
comp62285_c0	-0.711911	2.00015	7.38405	0.00658049	0.0792516
comp72220_c0	-0.798044	0.529582	7.38305	0.00658415	0.0792516
comp17347_c0	-0.499303	3.71832	7.38148	0.00658987	0.0792549
comp19008_c0	0.509505	6.11656	7.37919	0.0065983	0.0793149
comp28930_c0	-0.723298	2.69446	7.3777	0.00660375	0.079339
comp46882_c0	-0.698135	2.54592	7.37277	0.00662188	0.0795155
comp44371_c0	-0.672465	1.6545	7.3716	0.00662619	0.0795258
comp97530_c0	-0.654703	2.02407	7.36996	0.00663224	0.0795569
comp39900_c0	0.90439	2.09196	7.35417	0.00669073	0.0802168
comp14400_c0	-0.58714	2.89051	7.34967	0.00670749	0.080376
comp2519_c0	-0.967738	0.225875	7.34716	0.00671688	0.0804467
comp325101_c0	1.75964	-0.269134	7.34347	0.00673068	0.0805701
comp81683_c0	-0.851654	1.0327	7.33813	0.00675071	0.080726
comp83341_c0	-0.92061	0.475553	7.3388	0.0067482	0.080726
comp688_c0	-0.632232	1.40209	7.33316	0.00676939	0.0808122
comp468770_c0	1.17135	-0.733879	7.33259	0.00677155	0.0808122
comp18114_c0	-0.473653	4.18712	7.33249	0.00677193	0.0808122
comp78048_c0	-0.827578	0.58785	7.3348	0.00676322	0.0808122
comp148940_c0	-1.07255	-0.119805	7.32884	0.00678569	0.0808902
comp13990_c0	0.848277	4.71052	7.32969	0.00678247	0.0808902
comp1501_c0	0.815496	1.50447	7.32796	0.00678899	0.0808902
comp11651_c0	-0.738577	1.14382	7.32544	0.00679854	0.0809621
comp100859_c0	-0.996684	-0.135577	7.31813	0.00682623	0.0812093
comp35527_c0	0.516032	3.65094	7.3181	0.00682634	0.0812093
comp17463_c0	-0.959315	2.18183	7.31567	0.0068356	0.0812775
comp198208_c0	1.09694	-0.51057	7.31355	0.00684367	0.0813315
comp111803_c0	-1.03721	0.0994034	7.30843	0.00686317	0.0814975
comp16060_c0	-0.525687	3.03594	7.30719	0.00686793	0.0814975
comp111796_c0	0.77427	0.54738	7.30711	0.00686824	0.0814975
comp27196_c0	-0.798298	2.15348	7.29471	0.00691578	0.0819771
comp12950_c0	0.413852	4.97908	7.29552	0.00691269	0.0819771
comp64695_c0	-0.722575	0.869479	7.29166	0.00692754	0.0820743
comp389456_c0	1.31697	-0.606663	7.28762	0.00694314	0.082217
comp337107_c0	1.17736	-0.843625	7.28139	0.00696726	0.0824602
comp20920_c0	0.511372	4.08393	7.27874	0.00697754	0.0825395
comp73197_c0	-1.00499	0.53774	7.27729	0.00698319	0.082564
comp23634_c0	0.698408	5.08065	7.27594	0.00698843	0.0825836
comp77354_c0	-0.598555	1.96144	7.27099	0.0070077	0.0827689
comp22385_c0	0.448637	3.9294	7.26561	0.00702875	0.0828137
comp68083_c0	0.724303	0.974797	7.26543	0.00702945	0.0828137
comp5087_c0	-0.480523	3.34529	7.26618	0.00702653	0.0828137
comp12925_c0	-0.630687	1.83922	7.26759	0.00702101	0.0828137
comp128704_c0	-0.791863	0.659098	7.26551	0.00702915	0.0828137
comp45776_c0	-0.551456	2.48137	7.26308	0.00703863	0.0828794
comp113869_c0	-1.07932	0.316143	7.25812	0.00705811	0.0830664
comp13626_c0	0.775544	3.08952	7.25389	0.00707477	0.08322
comp17851_c0	-0.678467	5.73472	7.2526	0.00707985	0.0832373
comp15501_c0	1.0595	2.10418	7.24945	0.00709228	0.083308
comp22356_c0	0.479341	3.75656	7.24924	0.00709309	0.083308
comp6738_c0	0.562145	2.1508	7.24594	0.00710615	0.0834188
comp19566_c0	0.474975	5.72091	7.24243	0.00712004	0.0835248
comp14656_c0	0.444755	4.0628	7.24007	0.00712944	0.0835248
comp43471_c0	-0.594486	4.48265	7.24058	0.0071274	0.0835248
comp54380_c0	0.63332	1.79695	7.24001	0.00712967	0.0835248
comp179799_c0	-1.0918	-0.28286	7.23609	0.00714523	0.0836646
comp25332_c0	0.45059	3.41323	7.23333	0.00715624	0.0837469
comp54752_c0	1.90833	2.21539	7.23251	0.00715952	0.0837469
comp27988_c0	0.566492	3.08247	7.22545	0.00718771	0.0839922
comp28947_c0	-0.640741	2.05017	7.22543	0.00718778	0.0839922
comp5897_c0	-0.484428	3.52868	7.22439	0.00719197	0.0839986
comp25692_c0	0.458124	4.17878	7.21918	0.00721285	0.0841146
comp32471_c0	-0.557301	3.18883	7.22074	0.00720659	0.0841146
comp17704_c0	1.14223	7.53247	7.21996	0.00720972	0.0841146
comp24347_c0	-0.748175	5.28495	7.21764	0.00721906	0.0841445
comp130654_c0	-1.01349	-0.206362	7.21407	0.00723341	0.0841578
comp133327_c0	-1.00175	-0.224696	7.21447	0.00723183	0.0841578
comp62281_c0	-0.710845	1.2997	7.21532	0.0072284	0.0841578
comp228582_c0	1.03965	0.189779	7.21373	0.00723481	0.0841578
comp19483_c0	0.419268	5.67805	7.2018	0.00728304	0.0846762
comp87342_c0	-2.98621	0.893398	7.19783	0.0072992	0.0848212
comp164262_c0	-1.08668	-0.0948737	7.19686	0.00730314	0.0848243
comp45303_c0	-0.551727	2.32352	7.18711	0.00734291	0.0852433
comp70285_c0	-1.06364	0.8326	7.17928	0.00737504	0.0855732
comp93215_c0	-0.802486	0.630057	7.16827	0.00742043	0.0860565
comp20115_c0	0.421586	4.89558	7.16484	0.00743464	0.086178
comp11497_c0	0.633673	2.27201	7.16002	0.00745464	0.0862159
comp256792_c0	1.20904	-0.708297	7.15955	0.0074566	0.0862159
comp68707_c0	-1.68745	1.358	7.15995	0.00745493	0.0862159
comp15623_c0	-0.651983	3.40049	7.15961	0.00745634	0.0862159
comp59623_c0	0.833059	1.3689	7.16245	0.00744454	0.0862159
comp160641_c0	0.929408	-0.16175	7.15392	0.00748004	0.0864435
comp117675_c0	-0.952867	0.0112427	7.15103	0.00749209	0.0865394
comp25944_c0	0.556436	2.08474	7.14852	0.00750259	0.0865835
comp25865_c0	-0.476753	3.76303	7.14832	0.00750342	0.0865835
comp17617_c0	0.645228	2.61553	7.14375	0.00752257	0.0867611
[truncated: 29,460 more rows]
